# Supplementary material for: Cell Painting for cytotoxicity and mode-of-action analysis in primary human hepatocytes
Source: bioRxiv. 2025 Jan 24:2025.01.22.634152. Preprint. [Version 1] doi: 10.1101/2025.01.22.634152 (PMC11785178; doi:10.1101/2025.01.22.634152)
Supplement: Supplement 1 [file media-1.xlsx]

## Sheet: Table of Contents
Short Name	Description
ST1	OASIS Compound List
ST2	Targets enriched in exposures that had MT values that were better predicted by Cell Painting than by the technical baseline.
ST3	Targets enriched in exposures that had MT values that were better predicted by the technical baseline than by Cell Painting.
ST4	Targets enriched in exposures where Cell Painting predicted MT values to be higher than observed.
ST5	Targets enriched in exposures where Cell Painting predicted MT values to be lower than observed.

## Sheet: ST1
OASIS_ID	DTXSID	PREFERRED_NAME	DTXCID	CASRN	INCHIKEY	IUPAC_NAME	SMILES	INCHI_STRING	DILILIST_ID	DILIRANK2_ID	DRUGMATRIX_ID	FRAUNHOFER_ID	ICE_ID	TGGATES_ID	TOXREFDB_ID	Invivo_ranking	Purchased_Broad_Enamine	Purchased_Broad_Molport	Purchased_Axiom_Medchemxpress
OASIS085	DTXSID2023270	Metformin	DTXCID803270	657-24-9	XZWYZXLIPXDOLR-UHFFFAOYSA-N	N,N-Dimethyltriimidodicarbonic diamide	CN(C)C(=N)NC(N)=N	InChI=1S/C4H11N5/c1-9(2)4(7)8-3(5)6/h1-2H3,(H5,5,6,7,8)	dilist_1110					tggates_81		2	Yes	No	Yes
OASIS676	DTXSID0046779	Darunavir	DTXCID8026779	206361-99-1	CJBJHOAVZSMMDJ-HEXNFIEUSA-N	(3R,3aS,6aR)-Hexahydrofuro[2,3-b]furan-3-yl {(2S,3R)-4-[(4-aminobenzene-1-sulfonyl)(2-methylpropyl)amino]-3-hydroxy-1-phenylbutan-2-yl}carbamate	CC(C)CN(C[C@@H](O)[C@H](CC1=CC=CC=C1)NC(=O)O[C@H]1CO[C@H]2OCC[C@@H]12)S(=O)(=O)C1=CC=C(N)C=C1	InChI=1S/C27H37N3O7S/c1-18(2)15-30(38(33,34)21-10-8-20(28)9-11-21)16-24(31)23(14-19-6-4-3-5-7-19)29-27(32)37-25-17-36-26-22(25)12-13-35-26/h3-11,18,22-26,31H,12-17,28H2,1-2H3,(H,29,32)/t22-,23-,24+,25-,26+/m0/s1	dilist_179							4	Yes	No	Yes
OASIS1250	DTXSID6046214	Adefovir	DTXCID4026214	106941-25-7	SUPKOOSCJHTBAH-UHFFFAOYSA-N	{[2-(6-Amino-9H-purin-9-yl)ethoxy]methyl}phosphonic acid	NC1=NC=NC2=C1N=CN2CCOCP(O)(O)=O	InChI=1S/C8H12N5O4P/c9-7-6-8(11-3-10-7)13(4-12-6)1-2-17-5-18(14,15)16/h3-4H,1-2,5H2,(H2,9,10,11)(H2,14,15,16)	dilist_958							4	Yes	No	Yes
OASIS272	DTXSID7047279	CP-532623	DTXCID5027279	261947-38-0	TUPKOWFPVAXQFP-OFNKIYASSA-N	Propan-2-yl (2R,4S)-4-(acetyl{[3,5-bis(trifluoromethyl)phenyl]methyl}amino)-2-ethyl-6-(trifluoromethyl)-3,4-dihydroquinoline-1(2H)-carboxylate	CC[C@@H]1C[C@H](N(CC2=CC(=CC(=C2)C(F)(F)F)C(F)(F)F)C(C)=O)C2=C(C=CC(=C2)C(F)(F)F)N1C(=O)OC(C)C	InChI=1S/C27H27F9N2O3/c1-5-20-12-23(21-11-17(25(28,29)30)6-7-22(21)38(20)24(40)41-14(2)3)37(15(4)39)13-16-8-18(26(31,32)33)10-19(9-16)27(34,35)36/h6-11,14,20,23H,5,12-13H2,1-4H3/t20-,23+/m1/s1							toxrefdb_159	1	No	No	Yes
OASIS1238	DTXSID6044012	Saquinavir	DTXCID4024012	127779-20-8	QWAXKHKRTORLEM-UGJKXSETSA-N	N~1~-{(2S,3R)-4-[(3S,4aS,8aS)-3-(tert-Butylcarbamoyl)octahydroisoquinolin-2(1H)-yl]-3-hydroxy-1-phenylbutan-2-yl}-N~2~-(quinoline-2-carbonyl)-L-aspartamide	CC(C)(C)NC(=O)[C@@H]1C[C@@H]2CCCC[C@@H]2CN1C[C@@H](O)[C@H](CC1=CC=CC=C1)NC(=O)[C@H](CC(N)=O)NC(=O)C1=NC2=C(C=CC=C2)C=C1	InChI=1S/C38H50N6O5/c1-38(2,3)43-37(49)32-20-26-14-7-8-15-27(26)22-44(32)23-33(45)30(19-24-11-5-4-6-12-24)41-36(48)31(21-34(39)46)42-35(47)29-18-17-25-13-9-10-16-28(25)40-29/h4-6,9-13,16-18,26-27,30-33,45H,7-8,14-15,19-23H2,1-3H3,(H2,39,46)(H,41,48)(H,42,47)(H,43,49)/t26-,27+,30-,31-,32-,33+/m0/s1	dilist_130							4	No	No	Yes
OASIS1698	DTXSID4020583	Ethyl acrylate	DTXCID00583	140-88-5	JIGUQPWFLRLWPJ-UHFFFAOYSA-N	Ethyl prop-2-enoate	CCOC(=O)C=C	InChI=1S/C5H8O2/c1-3-5(6)7-4-2/h3H,1,4H2,2H3					ice_12			3	Yes	No	No
OASIS1256	DTXSID6047230	Propanthelin	DTXCID4027230	298-50-0	VVWYOYDLCMFIEM-UHFFFAOYSA-N	N-Methyl-N-(propan-2-yl)-N-{2-[(9H-xanthene-9-carbonyl)oxy]ethyl}propan-2-aminium	CC(C)[N+](C)(CCOC(=O)C1C2=CC=CC=C2OC2=C1C=CC=C2)C(C)C	InChI=1S/C23H30NO3/c1-16(2)24(5,17(3)4)14-15-26-23(25)22-18-10-6-8-12-20(18)27-21-13-9-7-11-19(21)22/h6-13,16-17,22H,14-15H2,1-5H3/q+1	dilist_147							4	No	Yes	No
OASIS1245	DTXSID6045240	Demecarium bromide	DTXCID4025240	56-94-0	GYJIXUBSGDFDNX-UHFFFAOYSA-L	2,2'-{Decane-1,10-diylbis[(methylcarbamoyl)oxy]}bis(N,N,N-trimethylanilinium) dibromide	[Br-].[Br-].CN(CCCCCCCCCCN(C)C(=O)OC1=C(C=CC=C1)[N+](C)(C)C)C(=O)OC1=C(C=CC=C1)[N+](C)(C)C	InChI=1S/C32H52N4O4.2BrH/c1-33(31(37)39-29-23-17-15-21-27(29)35(3,4)5)25-19-13-11-9-10-12-14-20-26-34(2)32(38)40-30-24-18-16-22-28(30)36(6,7)8;;/h15-18,21-24H,9-14,19-20,25-26H2,1-8H3;2*1H/q+2;;/p-2	dilist_653							4	No	Yes	Yes
OASIS736	DTXSID1023736	Vecuronium bromide	DTXCID003736	50700-72-6	VEPSYABRBFXYIB-PWXDFCLTSA-M	3alpha,17beta-Bis(acetyloxy)-16beta-(1-methylpiperidin-1-ium-1-yl)-2beta-(piperidin-1-yl)-5alpha-androstane bromide	[Br-].CC(=O)O[C@H]1[C@H](C[C@H]2[C@@H]3CC[C@H]4C[C@H](OC(C)=O)[C@H](C[C@]4(C)[C@H]3CC[C@]12C)N1CCCCC1)[N+]1(C)CCCCC1	InChI=1S/C34H57N2O4.BrH/c1-23(37)39-31-20-25-12-13-26-27(34(25,4)22-29(31)35-16-8-6-9-17-35)14-15-33(3)28(26)21-30(32(33)40-24(2)38)36(5)18-10-7-11-19-36;/h25-32H,6-22H2,1-5H3;1H/q+1;/p-1/t25-,26+,27-,28-,29-,30-,31-,32-,33-,34-;/m0./s1	dilist_106							4	Yes	No	Yes
OASIS1670	DTXSID4020901	Chloroacetic acid	DTXCID20901	79-11-8	FOCAUTSVDIKZOP-UHFFFAOYSA-N	Chloroacetic acid	OC(=O)CCl	InChI=1S/C2H3ClO2/c3-1-2(4)5/h1H2,(H,4,5)					ice_9			3	Yes	No	No
OASIS727	DTXSID1023449	Phenformin	DTXCID903449	114-86-3	ICFJFFQQTFMIBG-UHFFFAOYSA-N	N-(2-Phenylethyl)triimidodicarbonic diamide	NC(=N)NC(=N)NCCC1=CC=CC=C1	InChI=1S/C10H15N5/c11-9(12)15-10(13)14-7-6-8-4-2-1-3-5-8/h1-5H,6-7H2,(H6,11,12,13,14,15)	dilist_892							4	No	Yes	No
OASIS645	DTXSID0023589	Sotalol	DTXCID303589	3930-20-9	ZBMZVLHSJCTVON-UHFFFAOYSA-N	N-(4-{1-Hydroxy-2-[(propan-2-yl)amino]ethyl}phenyl)methanesulfonamide	CC(C)NCC(O)C1=CC=C(NS(C)(=O)=O)C=C1	InChI=1/C12H20N2O3S/c1-9(2)13-8-12(15)10-4-6-11(7-5-10)14-18(3,16)17/h4-7,9,12-15H,8H2,1-3H3	dilist_190							4	No	Yes	No
OASIS1106	DTXSID5023116	Guanethidine	DTXCID203116	55-65-2	ACGDKVXYNVEAGU-UHFFFAOYSA-N	N-[2-(Azocan-1-yl)ethyl]guanidine	NC(=N)NCCN1CCCCCCC1	InChI=1S/C10H22N4/c11-10(12)13-6-9-14-7-4-2-1-3-5-8-14/h1-9H2,(H4,11,12,13)	dilist_896							4	Yes	No	No
OASIS510	DTXSID3024239	Oxadiazon	DTXCID304239	19666-30-9	CHNUNORXWHYHNE-UHFFFAOYSA-N	5-tert-Butyl-3-{2,4-dichloro-5-[(propan-2-yl)oxy]phenyl}-1,3,4-oxadiazol-2(3H)-one	CC(C)OC1=CC(N2N=C(OC2=O)C(C)(C)C)=C(Cl)C=C1Cl	InChI=1S/C15H18Cl2N2O3/c1-8(2)21-12-7-11(9(16)6-10(12)17)19-14(20)22-13(18-19)15(3,4)5/h6-8H,1-5H3				fraunhofer_195				3	No	Yes	Yes
OASIS152	DTXSID0020604	4-Vinyl-1-cyclohexene diepoxide	DTXCID80604	106-87-6	OECTYKWYRCHAKR-UHFFFAOYSA-N	3-(Oxiran-2-yl)-7-oxabicyclo[4.1.0]heptane	C1OC1C1CCC2OC2C1	InChI=1/C8H12O2/c1-2-6-7(10-6)3-5(1)8-4-9-8/h5-8H,1-4H2							toxrefdb_59	1	No	Yes	No
OASIS703	DTXSID1022843	Clomiphene	DTXCID202843	911-45-5	GKIRPKYJQBWNGO-UHFFFAOYSA-N	2-[4-(2-Chloro-1,2-diphenylethenyl)phenoxy]-N,N-diethylethan-1-amine	CCN(CC)CCOC1=CC=C(C=C1)C(=C(Cl)C1=CC=CC=C1)C1=CC=CC=C1	InChI=1S/C26H28ClNO/c1-3-28(4-2)19-20-29-24-17-15-22(16-18-24)25(21-11-7-5-8-12-21)26(27)23-13-9-6-10-14-23/h5-18H,3-4,19-20H2,1-2H3	dilist_531							4	Yes	No	No
OASIS1105	DTXSID5023114	Guaifenesin	DTXCID403114	93-14-1	HSRJKNPTNIJEKV-UHFFFAOYSA-N	3-(2-Methoxyphenoxy)propane-1,2-diol	COC1=CC=CC=C1OCC(O)CO	InChI=1/C10H14O4/c1-13-9-4-2-3-5-10(9)14-7-8(12)6-11/h2-5,8,11-12H,6-7H2,1H3	dilist_810							4	Yes	No	Yes
OASIS1024	DTXSID4023462	Phentolamine	DTXCID703462	50-60-2	MRBDMNSDAVCSSF-UHFFFAOYSA-N	3-{[(4,5-Dihydro-1H-imidazol-2-yl)methyl](4-methylphenyl)amino}phenol	CC1=CC=C(C=C1)N(CC1=NCCN1)C1=CC(O)=CC=C1	InChI=1S/C17H19N3O/c1-13-5-7-14(8-6-13)20(12-17-18-9-10-19-17)15-3-2-4-16(21)11-15/h2-8,11,21H,9-10,12H2,1H3,(H,18,19)	dilist_313							4	Yes	No	Yes
OASIS1704	DTXSID001027893	Flortaucipir F 18	DTXCID701513453	1522051-90-6	GETAAWDSFUCLBS-SJPDSGJFSA-N	N/A	[18F]C1=NC=C(C=C1)C1=CC2=C(C=C1)C1=C(N2)C=CN=C1	InChI=1S/C16H10FN3/c17-16-4-2-11(8-19-16)10-1-3-12-13-9-18-6-5-14(13)20-15(12)7-10/h1-9,20H/i17-1		dilirank2_0						4	No	Yes	No
OASIS1870	DTXSID6040666	Deferiprone	DTXCID4020666	30652-11-0	TZXKOCQBRNJULO-UHFFFAOYSA-N	3-Hydroxy-1,2-dimethylpyridin-4(1H)-one	CN1C=CC(=O)C(O)=C1C	InChI=1S/C7H9NO2/c1-5-7(10)6(9)3-4-8(5)2/h3-4,10H,1-2H3		dilirank2_155						4	No	Yes	Yes
OASIS958	DTXSID3046457	Etoricoxib	DTXCID1026457	202409-33-4	MNJVRJDLRVPLFE-UHFFFAOYSA-N	5-Chloro-3-[4-(methanesulfonyl)phenyl]-6'-methyl-2,3'-bipyridine	CC1=NC=C(C=C1)C1=NC=C(Cl)C=C1C1=CC=C(C=C1)S(C)(=O)=O	InChI=1S/C18H15ClN2O2S/c1-12-3-4-14(10-20-12)18-17(9-15(19)11-21-18)13-5-7-16(8-6-13)24(2,22)23/h3-11H,1-2H3	dilist_328							4	Yes	No	Yes
OASIS294	DTXSID0020494	Dimethyl methylphosphonate	DTXCID40494	756-79-6	VONWDASPFIQPDY-UHFFFAOYSA-N	Dimethyl methylphosphonate	COP(C)(=O)OC	InChI=1S/C3H9O3P/c1-5-7(3,4)6-2/h1-3H3			drugmatrix_30	fraunhofer_85	ice_33			2	Yes	No	No
OASIS087	DTXSID4022573	Allopurinol	DTXCID502573	315-30-0	OFCNXPDARWKPPY-UHFFFAOYSA-N	1,7-Dihydro-4H-pyrazolo[3,4-d]pyrimidin-4-one	O=C1N=CNC2=C1C=NN2	InChI=1S/C5H4N4O/c10-5-3-1-8-9-4(3)6-2-7-5/h1-2H,(H2,6,7,8,9,10)	dilist_1063					tggates_83		2	Yes	No	Yes
OASIS767	DTXSID1048837	Phenoxypropazine	DTXCID8028763	3818-37-9	QNEXFJFTGQBXBJ-UHFFFAOYSA-N	(1-Phenoxypropan-2-yl)hydrazine	CC(COC1=CC=CC=C1)NN	InChI=1/C9H14N2O/c1-8(11-10)7-12-9-5-3-2-4-6-9/h2-6,8,11H,7,10H2,1H3	dilist_219							4	Yes	No	No
OASIS1191	DTXSID6022719	Cabergoline	DTXCID502719	81409-90-7	KORNTPPJEAJQIU-KJXAQDMKSA-N	N-[3-(Dimethylamino)propyl]-N-(ethylcarbamoyl)-6-(prop-2-en-1-yl)ergoline-8beta-carboxamide	CCNC(=O)N(CCCN(C)C)C(=O)[C@@H]1C[C@H]2[C@@H](CC3=CNC4=CC=CC2=C34)N(CC=C)C1	InChI=1S/C26H37N5O2/c1-5-11-30-17-19(25(32)31(26(33)27-6-2)13-8-12-29(3)4)14-21-20-9-7-10-22-24(20)18(16-28-22)15-23(21)30/h5,7,9-10,16,19,21,23,28H,1,6,8,11-15,17H2,2-4H3,(H,27,33)/t19-,21-,23-/m1/s1	dilist_542							4	No	No	Yes
OASIS1412	DTXSID8023135	Hydroxychloroquine	DTXCID403135	118-42-3	XXSMGPRMXLTPCZ-UHFFFAOYSA-N	2-[{4-[(7-Chloroquinolin-4-yl)amino]pentyl}(ethyl)amino]ethan-1-ol	CCN(CCO)CCCC(C)NC1=CC=NC2=CC(Cl)=CC=C12	InChI=1/C18H26ClN3O/c1-3-22(11-12-23)10-4-5-14(2)21-17-8-9-20-18-13-15(19)6-7-16(17)18/h6-9,13-14,23H,3-5,10-12H2,1-2H3,(H,20,21)	dilist_532							4	Yes	No	Yes
OASIS1556	DTXSID9023708	Trimeprazine	DTXCID903708	84-96-8	ZZHLYYDVIOPZBE-UHFFFAOYSA-N	N,N,2-Trimethyl-3-(10H-phenothiazin-10-yl)propan-1-amine	CC(CN(C)C)CN1C2=CC=CC=C2SC2=C1C=CC=C2	InChI=1/C18H22N2S/c1-14(12-19(2)3)13-20-15-8-4-6-10-17(15)21-18-11-7-5-9-16(18)20/h4-11,14H,12-13H2,1-3H3	dilist_212							4	No	Yes	No
OASIS612	DTXSID0022648	Benidipene	DTXCID802648	105979-17-7	QZVNQOLPLYWLHQ-ZEQKJWHPSA-N	(3R)-1-Benzylpiperidin-3-yl methyl (4R)-2,6-dimethyl-4-(3-nitrophenyl)-1,4-dihydropyridine-3,5-dicarboxylate	COC(=O)C1=C(C)NC(C)=C([C@@H]1C1=CC=CC(=C1)[N+]([O-])=O)C(=O)O[C@@H]1CCCN(CC2=CC=CC=C2)C1	InChI=1S/C28H31N3O6/c1-18-24(27(32)36-3)26(21-11-7-12-22(15-21)31(34)35)25(19(2)29-18)28(33)37-23-13-8-14-30(17-23)16-20-9-5-4-6-10-20/h4-7,9-12,15,23,26,29H,8,13-14,16-17H2,1-3H3/t23-,26-/m1/s1	dilist_743							4	Yes	No	No
OASIS1696	DTXSID1020699	4-Hexylresorcinol	DTXCID10699	136-77-6	WFJIVOKAWHGMBH-UHFFFAOYSA-N	4-Hexylbenzene-1,3-diol	CCCCCCC1=C(O)C=C(O)C=C1	InChI=1S/C12H18O2/c1-2-3-4-5-6-10-7-8-11(13)9-12(10)14/h7-9,13-14H,2-6H2,1H3					ice_122			3	Yes	No	Yes
OASIS1726	DTXSID101021648	Mirabegron	DTXCID401506657	223673-61-8	PBAPPPCECJKMCM-IBGZPJMESA-N	N/A	[H]OC([H])(C1=C([H])C([H])=C([H])C([H])=C1[H])C([H])([H])N([H])C([H])([H])C([H])([H])C1=C([H])C([H])=C(N([H])C(=O)C([H])([H])C2=C([H])SC(=N2)N([H])[H])C([H])=C1[H]	InChI=1S/C21H24N4O2S/c22-21-25-18(14-28-21)12-20(27)24-17-8-6-15(7-9-17)10-11-23-13-19(26)16-4-2-1-3-5-16/h1-9,14,19,23,26H,10-13H2,(H2,22,25)(H,24,27)/t19-/m0/s1		dilirank2_36						4	No	Yes	Yes
OASIS569	DTXSID7037185	Amiodarone hydrochloride	DTXCID5017185	19774-82-4	ITPDYQOUSLNIHG-UHFFFAOYSA-N	(2-Butyl-1-benzofuran-3-yl){4-[2-(diethylamino)ethoxy]-3,5-diiodophenyl}methanone--hydrogen chloride (1/1)	Cl.CCCCC1=C(C(=O)C2=CC(I)=C(OCCN(CC)CC)C(I)=C2)C2=C(O1)C=CC=C2	InChI=1S/C25H29I2NO3.ClH/c1-4-7-11-22-23(18-10-8-9-12-21(18)31-22)24(29)17-15-19(26)25(20(27)16-17)30-14-13-28(5-2)6-3;/h8-10,12,15-16H,4-7,11,13-14H2,1-3H3;1H				fraunhofer_266				3	No	Yes	Yes
OASIS735	DTXSID1023734	Valpromide	DTXCID203734	2430-27-5	OMOMUFTZPTXCHP-UHFFFAOYSA-N	2-Propylpentanamide	CCCC(CCC)C(N)=O	InChI=1S/C8H17NO/c1-3-5-7(6-4-2)8(9)10/h7H,3-6H2,1-2H3,(H2,9,10)	dilist_452							4	Yes	No	Yes
OASIS911	DTXSID3023180	Itraconazole	DTXCID903180	84625-61-6	VHVPQPYKVGDNFY-ZPGVKDDISA-N	2-(Butan-2-yl)-4-(4-{4-[4-({(2R,4S)-2-(2,4-dichlorophenyl)-2-[(1H-1,2,4-triazol-1-yl)methyl]-1,3-dioxolan-4-yl}methoxy)phenyl]piperazin-1-yl}phenyl)-2,4-dihydro-3H-1,2,4-triazol-3-one	CCC(C)N1N=CN(C1=O)C1=CC=C(C=C1)N1CCN(CC1)C1=CC=C(OC[C@H]2CO[C@@](CN3C=NC=N3)(O2)C2=C(Cl)C=C(Cl)C=C2)C=C1	InChI=1S/C35H38Cl2N8O4/c1-3-25(2)45-34(46)44(24-40-45)29-7-5-27(6-8-29)41-14-16-42(17-15-41)28-9-11-30(12-10-28)47-19-31-20-48-35(49-31,21-43-23-38-22-39-43)32-13-4-26(36)18-33(32)37/h4-13,18,22-25,31H,3,14-17,19-21H2,1-2H3/t25?,31-,35-/m0/s1	dilist_406							4	Yes	No	Yes
OASIS661	DTXSID0041060	Levofloxacin	DTXCID8021060	100986-85-4	GSDSWSVVBLHKDQ-JTQLQIEISA-N	(3S)-9-Fluoro-3-methyl-10-(4-methylpiperazin-1-yl)-7-oxo-2,3-dihydro-7H-[1,4]oxazino[2,3,4-ij]quinoline-6-carboxylic acid	C[C@H]1COC2=C(N3CCN(C)CC3)C(F)=CC3=C2N1C=C(C(O)=O)C3=O	InChI=1S/C18H20FN3O4/c1-10-9-26-17-14-11(16(23)12(18(24)25)8-22(10)14)7-13(19)15(17)21-5-3-20(2)4-6-21/h7-8,10H,3-6,9H2,1-2H3,(H,24,25)/t10-/m0/s1	dilist_377							4	Yes	No	Yes
OASIS1053	DTXSID4046157	Fenclozic acid	DTXCID2026157	17969-20-9	APBSKHYXXKHJFK-UHFFFAOYSA-N	[2-(4-Chlorophenyl)-1,3-thiazol-4-yl]acetic acid	OC(=O)CC1=CSC(=N1)C1=CC=C(Cl)C=C1	InChI=1S/C11H8ClNO2S/c12-8-3-1-7(2-4-8)11-13-9(6-16-11)5-10(14)15/h1-4,6H,5H2,(H,14,15)	dilist_1030							4	Yes	No	No
OASIS1676	DTXSID5025607	1,2-Dimethoxy-4-(2-propen-1-yl)benzene	DTXCID505607	93-15-2	ZYEMGPIYFIJGTP-UHFFFAOYSA-N	1,2-Dimethoxy-4-(prop-2-en-1-yl)benzene	COC1=CC=C(CC=C)C=C1OC	InChI=1S/C11H14O2/c1-4-5-9-6-7-10(12-2)11(8-9)13-3/h4,6-8H,1,5H2,2-3H3					ice_39			3	Yes	No	Yes
OASIS1244	DTXSID6045169	Metoclopramide	DTXCID4025169	364-62-5	TTWJBBZEZQICBI-UHFFFAOYSA-N	4-Amino-5-chloro-N-[2-(diethylamino)ethyl]-2-methoxybenzamide	CCN(CC)CCNC(=O)C1=CC(Cl)=C(N)C=C1OC	InChI=1S/C14H22ClN3O2/c1-4-18(5-2)7-6-17-14(19)10-8-11(15)12(16)9-13(10)20-3/h8-9H,4-7,16H2,1-3H3,(H,17,19)	dilist_525							4	Yes	No	Yes
OASIS777	DTXSID20165786	Pyridostigmine	DTXCID3088277	155-97-5	RVOLLAQWKVFTGE-UHFFFAOYSA-N	3-[(Dimethylcarbamoyl)oxy]-1-methylpyridin-1-ium	CN(C)C(=O)OC1=C[N+](C)=CC=C1	InChI=1S/C9H13N2O2/c1-10(2)9(12)13-8-5-4-6-11(3)7-8/h4-7H,1-3H3/q+1	dilist_615							4	No	Yes	No
OASIS1778	DTXSID301026482	Pexidartinib	DTXCID701510659	1029044-16-3	JGWRKYUXBBNENE-UHFFFAOYSA-N	N/A	FC(F)(F)C1=NC=C(CNC2=CC=C(CC3=CNC4=C3C=C(Cl)C=N4)C=N2)C=C1	InChI=1S/C20H15ClF3N5/c21-15-6-16-14(10-28-19(16)29-11-15)5-12-2-4-18(26-7-12)27-9-13-1-3-17(25-8-13)20(22,23)24/h1-4,6-8,10-11H,5,9H2,(H,26,27)(H,28,29)		dilirank2_217						4	No	Yes	Yes
OASIS1006	DTXSID4022949	Diphenhydramine	DTXCID802949	58-73-1	ZZVUWRFHKOJYTH-UHFFFAOYSA-N	2-(Diphenylmethoxy)-N,N-dimethylethan-1-amine	CN(C)CCOC(C1=CC=CC=C1)C1=CC=CC=C1	InChI=1S/C17H21NO/c1-18(2)13-14-19-17(15-9-5-3-6-10-15)16-11-7-4-8-12-16/h3-12,17H,13-14H2,1-2H3	dilist_644							4	No	Yes	Yes
OASIS875	DTXSID2057863	Trientine hydrochloride	DTXCID8031651	38260-01-4	WYHIICXRPHEJKI-UHFFFAOYSA-N	N~1~,N~1'~-(Ethane-1,2-diyl)di(ethane-1,2-diamine)--hydrogen chloride (1/2)	Cl.Cl.NCCNCCNCCN	InChI=1S/C6H18N4.2ClH/c7-1-3-9-5-6-10-4-2-8;;/h9-10H,1-8H2;2*1H	dilist_986							4	Yes	No	No
OASIS094	DTXSID8020755	Isoniazid	DTXCID20755	54-85-3	QRXWMOHMRWLFEY-UHFFFAOYSA-N	Pyridine-4-carbohydrazide	NNC(=O)C1=CC=NC=C1	InChI=1S/C6H7N3O/c7-9-6(10)5-1-3-8-4-2-5/h1-4H,7H2,(H,9,10)	dilist_987					tggates_89		2	Yes	No	Yes
OASIS346	DTXSID8031865	Perfluorooctanoic acid	DTXCID6011865	335-67-1	SNGREZUHAYWORS-UHFFFAOYSA-N	Pentadecafluorooctanoic acid	OC(=O)C(F)(F)C(F)(F)C(F)(F)C(F)(F)C(F)(F)C(F)(F)C(F)(F)F	InChI=1S/C8HF15O2/c9-2(10,1(24)25)3(11,12)4(13,14)5(15,16)6(17,18)7(19,20)8(21,22)23/h(H,24,25)				fraunhofer_20	ice_11			3	Yes	No	No
OASIS1757	DTXSID201026489	Ozanimod hydrochloride	DTXCID901510667	1618636-37-5	HAOOCAKHSFYDBU-BDQAORGHSA-N	N/A	Cl.CC(C)OC1=C(C=C(C=C1)C1=NC(=NO1)C1=CC=CC2=C1CC[C@@H]2NCCO)C#N	InChI=1S/C23H24N4O3.ClH/c1-14(2)29-21-9-6-15(12-16(21)13-24)23-26-22(27-30-23)19-5-3-4-18-17(19)7-8-20(18)25-10-11-28;/h3-6,9,12,14,20,25,28H,7-8,10-11H2,1-2H3;1H/t20-;/m0./s1		dilirank2_137						4	No	Yes	Yes
OASIS1736	DTXSID10182563	Rucaparib	DTXCID50105054	283173-50-2	HMABYWSNWIZPAG-UHFFFAOYSA-N	8-Fluoro-2-{4-[(methylamino)methyl]phenyl}-1,3,4,5-tetrahydro-6H-azepino[5,4,3-cd]indol-6-one	CNCC1=CC=C(C=C1)C1=C2CCNC(=O)C3=C2C(N1)=CC(F)=C3	InChI=1S/C19H18FN3O/c1-21-10-11-2-4-12(5-3-11)18-14-6-7-22-19(24)15-8-13(20)9-16(23-18)17(14)15/h2-5,8-9,21,23H,6-7,10H2,1H3,(H,22,24)		dilirank2_171						4	No	Yes	Yes
OASIS1667	DTXSID0021414	Tris(2-ethylhexyl) phosphate	DTXCID801414	78-42-2	GTVWRXDRKAHEAD-UHFFFAOYSA-N	Tris(2-ethylhexyl) phosphate	CCCCC(CC)COP(=O)(OCC(CC)CCCC)OCC(CC)CCCC	InChI=1/C24H51O4P/c1-7-13-16-22(10-4)19-26-29(25,27-20-23(11-5)17-14-8-2)28-21-24(12-6)18-15-9-3/h22-24H,7-21H2,1-6H3					ice_74			3	No	Yes	No
OASIS1391	DTXSID8022371	Testosterone	DTXCID302371	58-22-0	MUMGGOZAMZWBJJ-DYKIIFRCSA-N	17beta-Hydroxyandrost-4-en-3-one	[H][C@@]12CC[C@H](O)[C@@]1(C)CC[C@@]1([H])[C@@]2([H])CCC2=CC(=O)CC[C@]12C	InChI=1S/C19H28O2/c1-18-9-7-13(20)11-12(18)3-4-14-15-5-6-17(21)19(15,2)10-8-16(14)18/h11,14-17,21H,3-10H2,1-2H3/t14-,15-,16-,17-,18-,19-/m0/s1	dilist_354							4	Yes	No	No
OASIS408	DTXSID4020828	4-Methoxyphenol	DTXCID60828	150-76-5	NWVVVBRKAWDGAB-UHFFFAOYSA-N	4-Methoxyphenol	COC1=CC=C(O)C=C1	InChI=1S/C7H8O2/c1-9-7-4-2-6(8)3-5-7/h2-5,8H,1H3				fraunhofer_66				3	No	Yes	Yes
OASIS1755	DTXSID201025881	Glasdegib	DTXCID801510133	1095173-27-5	SFNSLLSYNZWZQG-VQIMIIECSA-N	N/A	[H][C@@]1(C[C@@H](CCN1C)NC(=O)NC1=CC=C(C=C1)C#N)C1=NC2=CC=CC=C2N1	InChI=1S/C21H22N6O/c1-27-11-10-16(24-21(28)23-15-8-6-14(13-22)7-9-15)12-19(27)20-25-17-4-2-3-5-18(17)26-20/h2-9,16,19H,10-12H2,1H3,(H,25,26)(H2,23,24,28)/t16-,19-/m1/s1		dilirank2_6						4	No	No	Yes
OASIS1323	DTXSID7023510	Primidone	DTXCID603510	125-33-7	DQMZLTXERSFNPB-UHFFFAOYSA-N	5-Ethyl-5-phenyl-1,3-diazinane-4,6-dione	CCC1(C(=O)NCNC1=O)C1=CC=CC=C1	InChI=1S/C12H14N2O2/c1-2-12(9-6-4-3-5-7-9)10(15)13-8-14-11(12)16/h3-7H,2,8H2,1H3,(H,13,15)(H,14,16)	dilist_417							4	Yes	No	Yes
OASIS1163	DTXSID5048398	Bethanechol	DTXCID0028371	674-38-4	NZUPCNDJBJXXRF-UHFFFAOYSA-O	2-(Carbamoyloxy)-N,N,N-trimethylpropan-1-aminium	CC(C[N+](C)(C)C)OC(N)=O	InChI=1/C7H16N2O2/c1-6(11-7(8)10)5-9(2,3)4/h6H,5H2,1-4H3,(H-,8,10)/p+1	dilist_200							4	Yes	No	No
OASIS895	DTXSID3022663	Bepridil	DTXCID402663	64706-54-3	UIEATEWHFDRYRU-UHFFFAOYSA-N	N-Benzyl-N-[3-(2-methylpropoxy)-2-(pyrrolidin-1-yl)propyl]aniline	CC(C)COCC(CN(CC1=CC=CC=C1)C1=CC=CC=C1)N1CCCC1	InChI=1/C24H34N2O/c1-21(2)19-27-20-24(25-15-9-10-16-25)18-26(23-13-7-4-8-14-23)17-22-11-5-3-6-12-22/h3-8,11-14,21,24H,9-10,15-20H2,1-2H3	dilist_181							4	No	Yes	No
OASIS834	DTXSID2040945	Temsirolimus	DTXCID0020945	162635-04-3	CBPNZQVSJQDFBE-FUXHJELOSA-N	(1R,2R,4S)-4-{(2R)-2-[(3S,6R,7E,9R,10R,12R,14S,15E,17E,19E,21S,23S,26R,27R,34aS)-9,27-Dihydroxy-10,21-dimethoxy-6,8,12,14,20,26-hexamethyl-1,5,11,28,29-pentaoxo-1,4,5,6,9,10,11,12,13,14,21,22,23,24,25,26,27,28,29,31,32,33,34,34a-tetracosahydro-3H-23,27-epoxypyrido[2,1-c][1,4]oxazacyclohentriacontin-3-yl]propyl}-2-methoxycyclohexyl 3-hydroxy-2-(hydroxymethyl)-2-methylpropanoate	CO[C@@H]1C[C@H](C[C@@H](C)[C@@H]2CC(=O)[C@H](C)\C=C(C)\[C@@H](O)[C@@H](OC)C(=O)[C@H](C)C[C@H](C)\C=C\C=C\C=C(C)\[C@H](C[C@@H]3CC[C@@H](C)[C@@](O)(O3)C(=O)C(=O)N3CCCC[C@H]3C(=O)O2)OC)CC[C@H]1OC(=O)C(C)(CO)CO	InChI=1S/C56H87NO16/c1-33-17-13-12-14-18-34(2)45(68-9)29-41-22-20-39(7)56(67,73-41)51(63)52(64)57-24-16-15-19-42(57)53(65)71-46(30-43(60)35(3)26-38(6)49(62)50(70-11)48(61)37(5)25-33)36(4)27-40-21-23-44(47(28-40)69-10)72-54(66)55(8,31-58)32-59/h12-14,17-18,26,33,35-37,39-42,44-47,49-50,58-59,62,67H,15-16,19-25,27-32H2,1-11H3/b14-12+,17-13+,34-18+,38-26+/t33-,35-,36-,37-,39-,40+,41+,42+,44-,45+,46+…	dilist_836							4	No	No	Yes
OASIS1495	DTXSID80879993	Abiraterone	DTXCID501021626	154229-19-3	GZOSMCIZMLWJML-VJLLXTKPSA-N	17-(Pyridin-3-yl)androsta-5,16-dien-3beta-ol	[H][C@@]12CC=C(C3=CN=CC=C3)[C@@]1(C)CC[C@@]1([H])[C@@]2([H])CC=C2C[C@@H](O)CC[C@]12C	InChI=1S/C24H31NO/c1-23-11-9-18(26)14-17(23)5-6-19-21-8-7-20(16-4-3-13-25-15-16)24(21,2)12-10-22(19)23/h3-5,7,13,15,18-19,21-22,26H,6,8-12,14H2,1-2H3/t18-,19-,21-,22-,23-,24+/m0/s1	dilist_346							4	Yes	No	Yes
OASIS1651	DTXSID1021081	C.I. Acid Orange 3	DTXCID901081	6373-74-6	KKBFCPLWFWQNFB-UHFFFAOYSA-M	Sodium 2-anilino-5-(2,4-dinitroanilino)benzene-1-sulfonate	[Na+].[O-][N+](=O)C1=CC(=C(NC2=CC(=C(NC3=CC=CC=C3)C=C2)S([O-])(=O)=O)C=C1)[N+]([O-])=O	InChI=1S/C18H14N4O7S.Na/c23-21(24)14-7-9-15(17(11-14)22(25)26)20-13-6-8-16(18(10-13)30(27,28)29)19-12-4-2-1-3-5-12;/h1-11,19-20H,(H,27,28,29);/q;+1/p-1					ice_171			3	No	Yes	No
OASIS403	DTXSID1032519	Acibenzolar-S-methyl	DTXCID9012519	135158-54-2	UELITFHSCLAHKR-UHFFFAOYSA-N	S-Methyl 1,2,3-benzothiadiazole-7-carbothioate	CSC(=O)C1=CC=CC2=C1SN=N2	InChI=1S/C8H6N2OS2/c1-12-8(11)5-3-2-4-6-7(5)13-10-9-6/h2-4H,1H3				fraunhofer_60				3	No	Yes	No
OASIS1918	DTXSID901026442	Selpercatinib	DTXCID001510634	2152628-33-4	XIIOFHFUYBLOLW-UHFFFAOYSA-N	N/A	COC1=NC=C(CN2C3CC2CN(C3)C2=NC=C(C=C2)C2=CC(OCC(C)(C)O)=CN3N=CC(C#N)=C23)C=C1	InChI=1/C29H31N7O3/c1-29(2,37)18-39-24-9-25(28-21(10-30)13-33-36(28)17-24)20-5-6-26(31-12-20)34-15-22-8-23(16-34)35(22)14-19-4-7-27(38-3)32-11-19/h4-7,9,11-13,17,22-23,37H,8,14-16,18H2,1-3H3		dilirank2_205						4	No	Yes	Yes
OASIS820	DTXSID2023565	Rizatriptan	DTXCID103565	144034-80-0	ULFRLSNUDGIQQP-UHFFFAOYSA-N	N,N-Dimethyl-2-{5-[(1H-1,2,4-triazol-1-yl)methyl]-1H-indol-3-yl}ethan-1-amine	CN(C)CCC1=CNC2=CC=C(CN3C=NC=N3)C=C12	InChI=1S/C15H19N5/c1-19(2)6-5-13-8-17-15-4-3-12(7-14(13)15)9-20-11-16-10-18-20/h3-4,7-8,10-11,17H,5-6,9H2,1-2H3	dilist_632							4	No	Yes	No
OASIS1358	DTXSID7048320	Itopride	DTXCID5028295	122898-67-3	QQQIECGTIMUVDS-UHFFFAOYSA-N	N-({4-[2-(Dimethylamino)ethoxy]phenyl}methyl)-3,4-dimethoxybenzamide	COC1=C(OC)C=C(C=C1)C(=O)NCC1=CC=C(OCCN(C)C)C=C1	InChI=1S/C20H26N2O4/c1-22(2)11-12-26-17-8-5-15(6-9-17)14-21-20(23)16-7-10-18(24-3)19(13-16)25-4/h5-10,13H,11-12,14H2,1-4H3,(H,21,23)	dilist_770							4	Yes	No	No
OASIS1844	DTXSID5037577	Moxidectin	DTXCID001511432	113507-06-5	YZBLFMPOMVTDJY-LSGXYNIPSA-N	[2'R,2a(3)E,4E,4'E,5'S,6R,6'S,8E,11R,15S,17aR,20R,20aR,20bS]-20,20b-Dihydroxy-4'-(methoxyimino)-5',6,8,19-tetramethyl-6'-[(2E)-4-methylpent-2-en-2-yl]-6,7,10,11,14,15,17a,20,20a,20b-decahydro-2H,17H-spiro[11,15-methanofuro[4,3,2-pq][2,6]benzodioxacyclooctadecine-13,2'-oxan]-17-one	CO\N=C1/C[C@]2(C[C@@H]3C[C@@H](C\C=C(C)\C[C@@H](C)\C=C\C=C4/CO[C@@H]5[C@H](O)C(C)=C[C@@H](C(=O)O3)[C@]45O)O2)O[C@@H]([C@H]1C)C(\C)=C\C(C)C	InChI=1S/C37H53NO8/c1-21(2)14-25(6)33-26(7)31(38-42-8)19-36(46-33)18-29-17-28(45-36)13-12-23(4)15-22(3)10-9-11-27-20-43-34-32(39)24(5)16-30(35(40)44-29)37(27,34)41/h9-12,14,16,21-22,26,28-30,32-34,39,41H,13,15,17-20H2,1-8H3/b10-9+,23-12+,25-14+,27-11+,38-31+/t22-,26-,28+,29-,30-,32+,33+,34+,36-,37+/m0/s1		dilirank2_174						4	No	Yes	Yes
OASIS1338	DTXSID7040651	Artemether	DTXCID30819889	71963-77-4	SXYIRMFQILZOAM-HVNFFKDJSA-N	(3R,5aS,6R,8aS,9R,10S,12R,12aR)-10-Methoxy-3,6,9-trimethyldecahydro-12H-3,12-epoxypyrano[4,3-j][1,2]benzodioxepine	[H][C@@]12CC[C@@H](C)[C@]3([H])CC[C@@]4(C)OO[C@@]13[C@]([H])(O[C@H](OC)[C@@H]2C)O4	InChI=1S/C16H26O5/c1-9-5-6-12-10(2)13(17-4)18-14-16(12)11(9)7-8-15(3,19-14)20-21-16/h9-14H,5-8H2,1-4H3/t9-,10-,11+,12+,13+,14-,15-,16-/m1/s1	dilist_843							4	Yes	No	Yes
OASIS684	DTXSID0049076	Zaltoprofen	DTXCID0029002	74711-43-6	MUXFZBHBYYYLTH-UHFFFAOYSA-N	2-(10-Oxo-10,11-dihydrodibenzo[b,f]thiepin-2-yl)propanoic acid	CC(C(O)=O)C1=CC=C2SC3=CC=CC=C3C(=O)CC2=C1	InChI=1/C17H14O3S/c1-10(17(19)20)11-6-7-15-12(8-11)9-14(18)13-4-2-3-5-16(13)21-15/h2-8,10H,9H2,1H3,(H,19,20)	dilist_122							4	No	Yes	Yes
OASIS444	DTXSID9021427	Urethane	DTXCID301427	51-79-6	JOYRKODLDBILNP-UHFFFAOYSA-N	Ethyl carbamate	CCOC(N)=O	InChI=1S/C3H7NO2/c1-2-6-3(4)5/h2H2,1H3,(H2,4,5)				fraunhofer_119				3	No	Yes	Yes
OASIS1620	DTXSID0020107	Aspartame	DTXCID20107	22839-47-0	IAOZJIPTCAWIRG-QWRGUYRKSA-N	Methyl L-alpha-aspartyl-L-phenylalaninate	COC(=O)[C@H](CC1=CC=CC=C1)NC(=O)[C@@H](N)CC(O)=O	InChI=1S/C14H18N2O5/c1-21-14(20)11(7-9-5-3-2-4-6-9)16-13(19)10(15)8-12(17)18/h2-6,10-11H,7-8,15H2,1H3,(H,16,19)(H,17,18)/t10-,11-/m0/s1					ice_89			3	No	Yes	Yes
OASIS1044	DTXSID4040979	Dasatinib	DTXCID2020979	302962-49-8	ZBNZXTGUTAYRHI-UHFFFAOYSA-N	N-(2-Chloro-6-methylphenyl)-2-({6-[4-(2-hydroxyethyl)piperazin-1-yl]-2-methylpyrimidin-4-yl}amino)-1,3-thiazole-5-carboxamide	CC1=NC(=CC(NC2=NC=C(S2)C(=O)NC2=C(C)C=CC=C2Cl)=N1)N1CCN(CCO)CC1	InChI=1S/C22H26ClN7O2S/c1-14-4-3-5-16(23)20(14)28-21(32)17-13-24-22(33-17)27-18-12-19(26-15(2)25-18)30-8-6-29(7-9-30)10-11-31/h3-5,12-13,31H,6-11H2,1-2H3,(H,28,32)(H,24,25,26,27)	dilist_325							4	Yes	No	Yes
OASIS653	DTXSID0038887	Fluorescein	DTXCID8018887	2021-07-05	GNBHRKFJIUUOQI-UHFFFAOYSA-N	3',6'-Dihydroxy-3H-spiro[[2]benzofuran-1,9'-xanthen]-3-one	OC1=CC2=C(C=C1)C1(OC(=O)C3=C1C=CC=C3)C1=C(O2)C=C(O)C=C1	InChI=1S/C20H12O5/c21-11-5-7-15-17(9-11)24-18-10-12(22)6-8-16(18)20(15)14-4-2-1-3-13(14)19(23)25-20/h1-10,21-22H	dilist_1062							4	Yes	No	No
OASIS881	DTXSID20880624	Dermatan	N/A	75634-40-1	N/A	N/A	N/A	N/A	dilist_91							4	No	Yes	No
OASIS399	DTXSID7024821	1-Chloro-4-(trifluoromethyl)benzene	DTXCID004821	98-56-6	QULYNCCPRWKEMF-UHFFFAOYSA-N	1-Chloro-4-(trifluoromethyl)benzene	FC(F)(F)C1=CC=C(Cl)C=C1	InChI=1S/C7H4ClF3/c8-6-3-1-5(2-4-6)7(9,10)11/h1-4H				fraunhofer_56				3	No	Yes	No
OASIS261	DTXSID6047363	Volinanserin	DTXCID4027363	139290-65-6	HXTGXYRHXAGCFP-OAQYLSRUSA-N	(R)-(2,3-Dimethoxyphenyl){1-[2-(4-fluorophenyl)ethyl]piperidin-4-yl}methanol	COC1=C(OC)C(=CC=C1)[C@H](O)C1CCN(CCC2=CC=C(F)C=C2)CC1	InChI=1S/C22H28FNO3/c1-26-20-5-3-4-19(22(20)27-2)21(25)17-11-14-24(15-12-17)13-10-16-6-8-18(23)9-7-16/h3-9,17,21,25H,10-15H2,1-2H3/t21-/m1/s1							toxrefdb_41	1	No	Yes	Yes
OASIS926	DTXSID3023550	Raloxifene	DTXCID803550	84449-90-1	GZUITABIAKMVPG-UHFFFAOYSA-N	[6-Hydroxy-2-(4-hydroxyphenyl)-1-benzothiophen-3-yl]{4-[2-(piperidin-1-yl)ethoxy]phenyl}methanone	OC1=CC=C(C=C1)C1=C(C(=O)C2=CC=C(OCCN3CCCCC3)C=C2)C2=CC=C(O)C=C2S1	InChI=1S/C28H27NO4S/c30-21-8-4-20(5-9-21)28-26(24-13-10-22(31)18-25(24)34-28)27(32)19-6-11-23(12-7-19)33-17-16-29-14-2-1-3-15-29/h4-13,18,30-31H,1-3,14-17H2	dilist_1059							4	Yes	No	Yes
OASIS1632	DTXSID8031863	Perfluorononanoic acid	DTXCID6011863	375-95-1	UZUFPBIDKMEQEQ-UHFFFAOYSA-N	Heptadecafluorononanoic acid	OC(=O)C(F)(F)C(F)(F)C(F)(F)C(F)(F)C(F)(F)C(F)(F)C(F)(F)C(F)(F)F	InChI=1S/C9HF17O2/c10-2(11,1(27)28)3(12,13)4(14,15)5(16,17)6(18,19)7(20,21)8(22,23)9(24,25)26/h(H,27,28)					ice_28			3	Yes	No	Yes
OASIS1519	DTXSID9022601	Amphotericin B	DTXCID802601	1397-89-3	APKFDSVGJQXUKY-INPOYWNPSA-N	(1R,3S,5R,6R,9R,11R,15S,16R,17R,18S,19E,21E,23E,25E,27E,29E,31E,33R,35S,36R,37S)-33-[(3-Amino-3,6-dideoxy-beta-D-mannopyranosyl)oxy]-1,3,5,6,9,11,17,37-octahydroxy-15,16,18-trimethyl-13-oxo-14,39-dioxabicyclo[33.3.1]nonatriaconta-19,21,23,25,27,29,31-heptaene-36-carboxylic acid	C[C@H]1O[C@@H](O[C@@H]2C[C@@H]3O[C@@](O)(C[C@H](O)[C@H]3C(O)=O)C[C@@H](O)C[C@@H](O)[C@H](O)CC[C@@H](O)C[C@@H](O)CC(=O)O[C@@H](C)[C@H](C)[C@H](O)[C@@H](C)\C=C\C=C\C=C\C=C\C=C\C=C\C=C\2)[C@@H](O)[C@@H](N)[C@@H]1O	InChI=1S/C47H73NO17/c1-27-17-15-13-11-9-7-5-6-8-10-12-14-16-18-34(64-46-44(58)41(48)43(57)30(4)63-46)24-38-40(45(59)60)37(54)26-47(61,65-38)25-33(51)22-36(53)35(52)20-19-31(49)21-32(50)23-39(55)62-29(3)28(2)42(27)56/h5-18,27-38,40-44,46,49-54,56-58,61H,19-26,48H2,1-4H3,(H,59,60)/b6-5+,9-7+,10-8+,13-11+,14-12+,17-15+,18-16+/t27-,28-,29-,30+,31+,32+,33-,34-,35+,36+,37-,38-,40+,41-,42+,43+,44-,46-,4…	dilist_385							4	Yes	No	Yes
OASIS011	DTXSID0020365	Cyclosporin A	DTXCID00365	59865-13-3	PMATZTZNYRCHOR-CGLBZJNRSA-N	(3S,6S,9S,12R,15S,18S,21S,24S,30S,33S)-30-Ethyl-33-[(1R,2R,4E)-1-hydroxy-2-methylhex-4-en-1-yl]-1,4,7,10,12,15,19,25,28-nonamethyl-6,9,18,24-tetrakis(2-methylpropyl)-3,21-di(propan-2-yl)-1,4,7,10,13,16,19,22,25,28,31-undecaazacyclotritriacontane-2,5,8,11,14,17,20,23,26,29,32-undecone	[H][C@@]1([C@H](O)[C@H](C)C\C=C\C)N(C)C(=O)[C@H](C(C)C)N(C)C(=O)[C@H](CC(C)C)N(C)C(=O)[C@H](CC(C)C)N(C)C(=O)[C@@H](C)NC(=O)[C@H](C)NC(=O)[C@H](CC(C)C)N(C)C(=O)[C@@H](NC(=O)[C@H](CC(C)C)N(C)C(=O)CN(C)C(=O)[C@H](CC)NC1=O)C(C)C	InChI=1S/C62H111N11O12/c1-25-27-28-40(15)52(75)51-56(79)65-43(26-2)58(81)67(18)33-48(74)68(19)44(29-34(3)4)55(78)66-49(38(11)12)61(84)69(20)45(30-35(5)6)54(77)63-41(16)53(76)64-42(17)57(80)70(21)46(31-36(7)8)59(82)71(22)47(32-37(9)10)60(83)72(23)50(39(13)14)62(85)73(51)24/h25,27,34-47,49-52,75H,26,28-33H2,1-24H3,(H,63,77)(H,64,76)(H,65,79)(H,66,78)/b27-25+/t40-,41+,42-,43+,44+,45+,46+,47+,49+,50+…	dilist_1106		drugmatrix_25			tggates_9		2	Yes	No	Yes
OASIS1825	DTXSID501025961	Osimertinib	DTXCID401510212	1421373-65-0	DUYJMQONPNNFPI-UHFFFAOYSA-N	N/A	COC1=C(NC2=NC=CC(=N2)C2=CN(C)C3=CC=CC=C23)C=C(NC(=O)C=C)C(=C1)N(C)CCN(C)C	InChI=1S/C28H33N7O2/c1-7-27(36)30-22-16-23(26(37-6)17-25(22)34(4)15-14-33(2)3)32-28-29-13-12-21(31-28)20-18-35(5)24-11-9-8-10-19(20)24/h7-13,16-18H,1,14-15H2,2-6H3,(H,30,36)(H,29,31,32)		dilirank2_189						4	No	Yes	Yes
OASIS1427	DTXSID8023397	Oxacillin	DTXCID403397	66-79-5	UWYHMGVUTGAWSP-JKIFEVAISA-N	(2S,5R,6R)-3,3-Dimethyl-6-[(5-methyl-3-phenyl-1,2-oxazole-4-carbonyl)amino]-7-oxo-4-thia-1-azabicyclo[3.2.0]heptane-2-carboxylic acid	CC1=C(C(=O)N[C@H]2[C@H]3SC(C)(C)[C@@H](N3C2=O)C(O)=O)C(=NO1)C1=CC=CC=C1	InChI=1S/C19H19N3O5S/c1-9-11(12(21-27-9)10-7-5-4-6-8-10)15(23)20-13-16(24)22-14(18(25)26)19(2,3)28-17(13)22/h4-8,13-14,17H,1-3H3,(H,20,23)(H,25,26)/t13-,14+,17-/m1/s1	dilist_278							4	Yes	No	No
OASIS941	DTXSID3041083	Novobiocin	DTXCID1021083	303-81-1	YJQPYGGHQPGBLI-KGSXXDOSSA-N	(3R,4S,5R,6R)-5-Hydroxy-6-({4-hydroxy-3-[4-hydroxy-3-(3-methylbut-2-en-1-yl)benzamido]-8-methyl-2-oxo-2H-1-benzopyran-7-yl}oxy)-3-methoxy-2,2-dimethyloxan-4-yl carbamate	CO[C@@H]1[C@@H](OC(N)=O)[C@@H](O)[C@H](OC2=CC=C3C(O)=C(NC(=O)C4=CC=C(O)C(CC=C(C)C)=C4)C(=O)OC3=C2C)OC1(C)C	InChI=1S/C31H36N2O11/c1-14(2)7-8-16-13-17(9-11-19(16)34)27(37)33-21-22(35)18-10-12-20(15(3)24(18)42-28(21)38)41-29-23(36)25(43-30(32)39)26(40-6)31(4,5)44-29/h7,9-13,23,25-26,29,34-36H,8H2,1-6H3,(H2,32,39)(H,33,37)/t23-,25+,26-,29-/m1/s1	dilist_830							4	Yes	No	No
OASIS1903	DTXSID80238425	2-[3-[4-(1H-Indazol-5-ylamino)-2-quinazolinyl]phenoxy]-N-(1-methylethyl)acetamide	DTXCID00160916	911417-87-3	GKHIVNAUVKXIIY-UHFFFAOYSA-N	2-(3-{4-[(1H-Indazol-5-yl)amino]quinazolin-2-yl}phenoxy)-N-(propan-2-yl)acetamide	CC(C)NC(=O)COC1=CC=CC(=C1)C1=NC2=CC=CC=C2C(NC2=CC3=C(NN=C3)C=C2)=N1	InChI=1S/C26H24N6O2/c1-16(2)28-24(33)15-34-20-7-5-6-17(13-20)25-30-23-9-4-3-8-21(23)26(31-25)29-19-10-11-22-18(12-19)14-27-32-22/h3-14,16H,15H2,1-2H3,(H,27,32)(H,28,33)(H,29,30,31)		dilirank2_81						4	No	Yes	Yes
OASIS1634	DTXSID4031980	Resveratrol	DTXCID2011980	501-36-0	LUKBXSAWLPMMSZ-OWOJBTEDSA-N	5-[(E)-2-(4-Hydroxyphenyl)ethenyl]benzene-1,3-diol	OC1=CC=C(\C=C\C2=CC(O)=CC(O)=C2)C=C1	InChI=1S/C14H12O3/c15-12-5-3-10(4-6-12)1-2-11-7-13(16)9-14(17)8-11/h1-9,15-17H/b2-1+					ice_108			3	Yes	No	Yes
OASIS898	DTXSID3022794	Chlorguanide	DTXCID902794	500-92-5	SSOLNOMRVKKSON-UHFFFAOYSA-N	N-(4-Chlorophenyl)-N'-propan-2-yltriimidodicarbonic diamide	CC(C)NC(=N)NC(=N)NC1=CC=C(Cl)C=C1	InChI=1S/C11H16ClN5/c1-7(2)15-10(13)17-11(14)16-9-5-3-8(12)4-6-9/h3-7H,1-2H3,(H5,13,14,15,16,17)	dilist_187							4	Yes	No	Yes
OASIS038	DTXSID301014459	Vitamin A	N/A	11103-57-4	N/A	N/A	N/A	N/A	dilist_280					tggates_35		2	No	Yes	No
OASIS709	DTXSID1022928	Diethylcarbamazine	DTXCID802928	90-89-1	RCKMWOKWVGPNJF-UHFFFAOYSA-N	N,N-Diethyl-4-methylpiperazine-1-carboxamide	CCN(CC)C(=O)N1CCN(C)CC1	InChI=1S/C10H21N3O/c1-4-12(5-2)10(14)13-8-6-11(3)7-9-13/h4-9H2,1-3H3	dilist_513							4	Yes	No	No
OASIS241	DTXSID5048051	Bethoxazin	DTXCID6028022	163269-30-5	NRAYWXLNSHEHQO-UHFFFAOYSA-N	3-(1-Benzothiophen-2-yl)-5,6-dihydro-4H-1,4lambda~4~,2-oxathiazin-4-one	O=S1CCON=C1C1=CC2=CC=CC=C2S1	InChI=1/C11H9NO2S2/c13-16-6-5-14-12-11(16)10-7-8-3-1-2-4-9(8)15-10/h1-4,7H,5-6H2							toxrefdb_39	1	No	Yes	No
OASIS450	DTXSID7024160	Lactofen	DTXCID404160	77501-63-4	CONWAEURSVPLRM-UHFFFAOYSA-N	1-Ethoxy-1-oxopropan-2-yl 5-[2-chloro-4-(trifluoromethyl)phenoxy]-2-nitrobenzoate	CCOC(=O)C(C)OC(=O)C1=C(C=CC(OC2=C(Cl)C=C(C=C2)C(F)(F)F)=C1)[N+]([O-])=O	InChI=1/C19H15ClF3NO7/c1-3-29-17(25)10(2)30-18(26)13-9-12(5-6-15(13)24(27)28)31-16-7-4-11(8-14(16)20)19(21,22)23/h4-10H,3H2,1-2H3				fraunhofer_126				3	No	Yes	No
OASIS1660	DTXSID9021265	Selenium sulfide (SeS)	DTXCID301265	7446-34-6	VIDTVPHHDGRGAF-UHFFFAOYSA-N	N/A	S=[Se]	InChI=1S/SSe/c1-2					ice_134			3	No	Yes	No
OASIS738	DTXSID1023819	Stavudine	DTXCID803819	3056-17-5	XNKLLVCARDGLGL-JGVFFNPUSA-N	1-[(2R,5S)-5-(Hydroxymethyl)-2,5-dihydrofuran-2-yl]-5-methylpyrimidine-2,4(1H,3H)-dione	CC1=CN([C@@H]2O[C@H](CO)C=C2)C(=O)NC1=O	InChI=1S/C10H12N2O4/c1-6-4-12(10(15)11-9(6)14)8-3-2-7(5-13)16-8/h2-4,7-8,13H,5H2,1H3,(H,11,14,15)/t7-,8+/m0/s1	dilist_324							4	Yes	No	Yes
OASIS389	DTXSID1026665	3-Pyridinecarbonitrile	DTXCID606665	100-54-9	GZPHSAQLYPIAIN-UHFFFAOYSA-N	Pyridine-3-carbonitrile	N#CC1=CN=CC=C1	InChI=1S/C6H4N2/c7-4-6-2-1-3-8-5-6/h1-3,5H				fraunhofer_46				3	No	Yes	Yes
OASIS338	DTXSID2048371	Epinastine	DTXCID8028345	80012-43-7	WHWZLSFABNNENI-UHFFFAOYSA-N	9,13b-Dihydro-1H-dibenzo[c,f]imidazo[1,5-a]azepin-3-amine	NC1=NCC2N1C1=CC=CC=C1CC1=CC=CC=C21	InChI=1/C16H15N3/c17-16-18-10-15-13-7-3-1-5-11(13)9-12-6-2-4-8-14(12)19(15)16/h1-8,15H,9-10H2,(H2,17,18)	dilist_963			fraunhofer_44				3	Yes	No	Yes
OASIS1464	DTXSID8045692	Nicorandil	DTXCID6025692	65141-46-0	LBHIOVVIQHSOQN-UHFFFAOYSA-N	2-[(Pyridine-3-carbonyl)amino]ethyl nitrate	[O-][N+](=O)OCCNC(=O)C1=CN=CC=C1	InChI=1S/C8H9N3O4/c12-8(7-2-1-3-9-6-7)10-4-5-15-11(13)14/h1-3,6H,4-5H2,(H,10,12)	dilist_45							4	Yes	No	Yes
OASIS1691	DTXSID6025692	Myrcene	DTXCID205692	123-35-3	UAHWPYUMFXYFJY-UHFFFAOYSA-N	7-Methyl-3-methylideneocta-1,6-diene	CC(C)=CCCC(=C)C=C	InChI=1S/C10H16/c1-5-10(4)8-6-7-9(2)3/h5,7H,1,4,6,8H2,2-3H3					ice_69			3	Yes	No	Yes
OASIS1184	DTXSID6022553	Acitretin	DTXCID902553	55079-83-9	IHUNBGSDBOWDMA-AQFIFDHZSA-N	(2E,4E,6E,8E)-9-(4-Methoxy-2,3,6-trimethylphenyl)-3,7-dimethylnona-2,4,6,8-tetraenoic acid	COC1=C(C)C(C)=C(\C=C\C(\C)=C\C=C\C(\C)=C\C(O)=O)C(C)=C1	InChI=1S/C21H26O3/c1-14(8-7-9-15(2)12-21(22)23)10-11-19-16(3)13-20(24-6)18(5)17(19)4/h7-13H,1-6H3,(H,22,23)/b9-7+,11-10+,14-8+,15-12+	dilist_762							4	Yes	No	Yes
OASIS111	DTXSID6059025	N-Phenylanthranilic acid	DTXCID0048717	91-40-7	ZWJINEZUASEZBH-UHFFFAOYSA-N	2-Anilinobenzoic acid	OC(=O)C1=C(NC2=CC=CC=C2)C=CC=C1	InChI=1S/C13H11NO2/c15-13(16)11-8-4-5-9-12(11)14-10-6-2-1-3-7-10/h1-9,14H,(H,15,16)						tggates_106		2	Yes	No	Yes
OASIS1268	DTXSID6048836	Tandospirone	DTXCID3028762	87760-53-0	CEIJFEGBUDEYSX-FZDBZEDMSA-N	(3aR,4S,7R,7aS)-2-{4-[4-(Pyrimidin-2-yl)piperazin-1-yl]butyl}hexahydro-1H-4,7-methanoisoindole-1,3(2H)-dione	O=C1[C@H]2[C@@H]3CC[C@@H](C3)[C@H]2C(=O)N1CCCCN1CCN(CC1)C1=NC=CC=N1	InChI=1S/C21H29N5O2/c27-19-17-15-4-5-16(14-15)18(17)20(28)26(19)9-2-1-8-24-10-12-25(13-11-24)21-22-6-3-7-23-21/h3,6-7,15-18H,1-2,4-5,8-14H2/t15-,16+,17+,18-	dilist_23							4	No	No	Yes
OASIS1906	DTXSID8057722	Viloxazine hydrochloride	DTXCID9031511	35604-67-2	HJOCKFVCMLCPTP-UHFFFAOYSA-N	2-[(2-Ethoxyphenoxy)methyl]morpholine--hydrogen chloride (1/1)	Cl.CCOC1=C(OCC2CNCCO2)C=CC=C1	InChI=1/C13H19NO3.ClH/c1-2-15-12-5-3-4-6-13(12)17-10-11-9-14-7-8-16-11;/h3-6,11,14H,2,7-10H2,1H3;1H		dilirank2_141						4	No	Yes	Yes
OASIS1285	DTXSID7022544	Acetazolamide	DTXCID002544	59-66-5	BZKPWHYZMXOIDC-UHFFFAOYSA-N	N-(5-Sulfamoyl-1,3,4-thiadiazol-2-yl)acetamide	CC(=O)NC1=NN=C(S1)S(N)(=O)=O	InChI=1S/C4H6N4O3S2/c1-2(9)6-3-7-8-4(12-3)13(5,10)11/h1H3,(H2,5,10,11)(H,6,7,9)	dilist_90							4	Yes	No	Yes
OASIS390	DTXSID1060768	1,4-Benzenedicarbonitrile	DTXCID7043299	623-26-7	BHXFKXOIODIUJO-UHFFFAOYSA-N	Benzene-1,4-dicarbonitrile	N#CC1=CC=C(C=C1)C#N	InChI=1S/C8H4N2/c9-5-7-1-2-8(6-10)4-3-7/h1-4H				fraunhofer_47				3	No	Yes	Yes
OASIS1171	DTXSID50873201	Anidulafungin	DTXCID90820698	166663-25-8	JHVAMHSQVVQIOT-ZMSNMORZSA-N	N-{(2R,6S,9S,11R,12R,14aS,15S,16S,20S,25aS)-23-[(1S,2S)-1,2-Dihydroxy-2-(4-hydroxyphenyl)ethyl]-2,11,12,15-tetrahydroxy-6,20-bis[(1R)-1-hydroxyethyl]-16-methyl-5,8,14,19,22,25-hexaoxotetracosahydro-1H-dipyrrolo[2,1-c:2',1'-l][1,4,7,10,13,16]hexaazacyclohenicosin-9-yl}-3~4~-(pentyloxy)[1~1~,2~1~:2~4~,3~1~-terphenyl]-1~4~-carboxamide	[H][C@@]12C[C@@H](O)CN1C(=O)[C@@]([H])(NC(=O)[C@H](C[C@@H](O)[C@@H](O)NC(=O)[C@]1([H])[C@@H](O)[C@@H](C)CN1C(=O)[C@@]([H])(NC(=O)C(NC2=O)[C@H](O)[C@@H](O)C1=CC=C(O)C=C1)[C@@H](C)O)NC(=O)C1=CC=C(C=C1)C1=CC=C(C=C1)C1=CC=C(OCCCCC)C=C1)[C@@H](C)O	InChI=1S/C58H73N7O17/c1-5-6-7-24-82-40-22-18-35(19-23-40)33-10-8-32(9-11-33)34-12-14-37(15-13-34)51(74)59-41-26-43(70)54(77)63-56(79)47-48(71)29(2)27-65(47)58(81)45(31(4)67)61-55(78)46(50(73)49(72)36-16-20-38(68)21-17-36)62-53(76)42-25-39(69)28-64(42)57(80)44(30(3)66)60-52(41)75/h8-23,29-31,39,41-50,54,66-73,77H,5-7,24-28H2,1-4H3,(H,59,74)(H,60,75)(H,61,78)(H,62,76)(H,63,79)/t29-,30+,31+,39+,41-,…	dilist_487							4	No	No	Yes
OASIS153	DTXSID0020606	Bis(2-ethylhexyl)hexanedioate	DTXCID40606	103-23-1	SAOKZLXYCUGLFA-UHFFFAOYSA-N	Bis(2-ethylhexyl) hexanedioate	CCCCC(CC)COC(=O)CCCCC(=O)OCC(CC)CCCC	InChI=1/C22H42O4/c1-5-9-13-19(7-3)17-25-21(23)15-11-12-16-22(24)26-18-20(8-4)14-10-6-2/h19-20H,5-18H2,1-4H3							toxrefdb_100	1	No	Yes	Yes
OASIS825	DTXSID2023694	Tranylcypromine	DTXCID501473942	155-09-9	AELCINSCMGFISI-MASDURLHNA-N	(1R,2S)-2-Phenylcyclopropan-1-amine	N[C@@H]1C[C@H]1C1=CC=CC=C1	InChI=1/C9H11N/c10-9-6-8(9)7-4-2-1-3-5-7/h1-5,8-9H,6,10H2/t8-,9+/s2	dilist_967							4	Yes	No	No
OASIS1860	DTXSID60154997	Aripiprazole lauroxil	DTXCID5077488	1259305-29-7	DDINXHAORAAYAD-UHFFFAOYSA-N	[7-{4-[4-(2,3-Dichlorophenyl)piperazin-1-yl]butoxy}-2-oxo-3,4-dihydroquinolin-1(2H)-yl]methyl dodecanoate	CCCCCCCCCCCC(=O)OCN1C(=O)CCC2=C1C=C(OCCCCN1CCN(CC1)C1=C(Cl)C(Cl)=CC=C1)C=C2	InChI=1S/C36H51Cl2N3O4/c1-2-3-4-5-6-7-8-9-10-16-35(43)45-28-41-33-27-30(19-17-29(33)18-20-34(41)42)44-26-12-11-21-39-22-24-40(25-23-39)32-15-13-14-31(37)36(32)38/h13-15,17,19,27H,2-12,16,18,20-26,28H2,1H3		dilirank2_115						4	No	Yes	Yes
OASIS1729	DTXSID101026450	Entrectinib	DTXCID101510637	1108743-60-7	HAYYBYPASCDWEQ-UHFFFAOYSA-N	N/A	CN1CCN(CC1)C1=CC(NC2CCOCC2)=C(C=C1)C(=O)NC1=NNC2=C1C=C(CC1=CC(F)=CC(F)=C1)C=C2	InChI=1S/C31H34F2N6O2/c1-38-8-10-39(11-9-38)25-3-4-26(29(19-25)34-24-6-12-41-13-7-24)31(40)35-30-27-17-20(2-5-28(27)36-37-30)14-21-15-22(32)18-23(33)16-21/h2-5,15-19,24,34H,6-14H2,1H3,(H2,35,36,37,40)		dilirank2_159						4	No	No	Yes
OASIS497	DTXSID4024195	2-(4-Chloro-2-methylphenoxy)acetic acid	DTXCID304195	94-74-6	WHKUVVPPKQRRBV-UHFFFAOYSA-N	(4-Chloro-2-methylphenoxy)acetic acid	CC1=C(OCC(O)=O)C=CC(Cl)=C1	InChI=1S/C9H9ClO3/c1-6-4-7(10)2-3-8(6)13-5-9(11)12/h2-4H,5H2,1H3,(H,11,12)				fraunhofer_178				3	No	Yes	Yes
OASIS1282	DTXSID7021237	Reserpine	DTXCID201237	50-55-5	QEVHRUUCFGRFIF-MDEJGZGSSA-N	Methyl 11,17alpha-dimethoxy-18beta-[(3,4,5-trimethoxybenzoyl)oxy]-3beta,20alpha-yohimban-16beta-carboxylate	[H][C@]12C[C@@H](OC(=O)C3=CC(OC)=C(OC)C(OC)=C3)[C@H](OC)[C@@H](C(=O)OC)[C@@]1([H])C[C@@]1([H])N(CCC3=C1NC1=C3C=CC(OC)=C1)C2	InChI=1S/C33H40N2O9/c1-38-19-7-8-20-21-9-10-35-16-18-13-27(44-32(36)17-11-25(39-2)30(41-4)26(12-17)40-3)31(42-5)28(33(37)43-6)22(18)15-24(35)29(21)34-23(20)14-19/h7-8,11-12,14,18,22,24,27-28,31,34H,9-10,13,15-16H2,1-6H3/t18-,22+,24-,27-,28+,31+/m1/s1	dilist_829							4	Yes	No	Yes
OASIS1018	DTXSID4023208	Levocarnitine	DTXCID903208	541-15-1	PHIQHXFUZVPYII-ZCFIWIBFSA-N	(3R)-3-Hydroxy-4-(trimethylazaniumyl)butanoate	C[N+](C)(C)C[C@H](O)CC([O-])=O	InChI=1S/C7H15NO3/c1-8(2,3)5-6(9)4-7(10)11/h6,9H,4-5H2,1-3H3/t6-/m1/s1	dilist_56							4	Yes	No	Yes
OASIS1889	DTXSID7043952	Triclabendazole	DTXCID5023952	68786-66-3	NQPDXQQQCQDHHW-UHFFFAOYSA-N	5-Chloro-6-(2,3-dichlorophenoxy)-2-(methylsulfanyl)-1H-benzimidazole	CSC1=NC2=C(N1)C=C(OC1=CC=CC(Cl)=C1Cl)C(Cl)=C2	InChI=1S/C14H9Cl3N2OS/c1-21-14-18-9-5-8(16)12(6-10(9)19-14)20-11-4-2-3-7(15)13(11)17/h2-6H,1H3,(H,18,19)		dilirank2_213						4	No	Yes	Yes
OASIS124	DTXSID0032601	Cyproconazole	DTXCID8012601	94361-06-5	UFNOUKDBUJZYDE-UHFFFAOYSA-N	2-(4-Chlorophenyl)-3-cyclopropyl-1-(1H-1,2,4-triazol-1-yl)butan-2-ol	CC(C1CC1)C(O)(CN1C=NC=N1)C1=CC=C(Cl)C=C1	InChI=1/C15H18ClN3O/c1-11(12-2-3-12)15(20,8-19-10-17-9-18-19)13-4-6-14(16)7-5-13/h4-7,9-12,20H,2-3,8H2,1H3				fraunhofer_194			toxrefdb_2	1	Yes	No	Yes
OASIS084	DTXSID2023191	Labetalol	DTXCID603191	36894-69-6	SGUAFYQXFOLMHL-UHFFFAOYSA-N	2-Hydroxy-5-{1-hydroxy-2-[(4-phenylbutan-2-yl)amino]ethyl}benzamide	CC(CCC1=CC=CC=C1)NCC(O)C1=CC=C(O)C(=C1)C(N)=O	InChI=1/C19H24N2O3/c1-13(7-8-14-5-3-2-4-6-14)21-12-18(23)15-9-10-17(22)16(11-15)19(20)24/h2-6,9-11,13,18,21-23H,7-8,12H2,1H3,(H2,20,24)	dilist_210					tggates_80		2	Yes	No	Yes
OASIS457	DTXSID1034212	Spiroxamine	DTXCID9014212	118134-30-8	PUYXTUJWRLOUCW-UHFFFAOYSA-N	N-[(8-tert-Butyl-1,4-dioxaspiro[4.5]decan-2-yl)methyl]-N-ethylpropan-1-amine	CCCN(CC)CC1COC2(CCC(CC2)C(C)(C)C)O1	InChI=1/C18H35NO2/c1-6-12-19(7-2)13-16-14-20-18(21-16)10-8-15(9-11-18)17(3,4)5/h15-16H,6-14H2,1-5H3				fraunhofer_136				3	No	Yes	Yes
OASIS081	DTXSID0020232	Caffeine	DTXCID40232	58-08-2	RYYVLZVUVIJVGH-UHFFFAOYSA-N	1,3,7-Trimethyl-3,7-dihydro-1H-purine-2,6-dione	CN1C=NC2=C1C(=O)N(C)C(=O)N2C	InChI=1S/C8H10N4O2/c1-10-4-9-6-5(10)7(13)12(3)8(14)11(6)2/h4H,1-3H3	dilist_670					tggates_77		2	Yes	No	No
OASIS1619	DTXSID2020470	Diglycidyl resorcinol ether	DTXCID80470	101-90-6	WPYCRFCQABTEKC-UHFFFAOYSA-N	2,2'-[1,3-Phenylenebis(oxymethylene)]bis(oxirane)	C(OC1=CC(OCC2CO2)=CC=C1)C1CO1	InChI=1/C12H14O4/c1-2-9(13-5-11-7-15-11)4-10(3-1)14-6-12-8-16-12/h1-4,11-12H,5-8H2					ice_18			3	No	Yes	Yes
OASIS668	DTXSID0045171	Molsidomine	DTXCID8025171	25717-80-0	XLFWDASMENKTKL-UHFFFAOYSA-N	N-(Ethoxycarbonyl)-3-(morpholin-4-yl)-1,2,3-oxadiazol-3-ium-5-aminide	CCOC(=O)[N-]C1=C[N+](=NO1)N1CCOCC1	InChI=1S/C9H14N4O4/c1-2-16-9(14)10-8-7-13(11-17-8)12-3-5-15-6-4-12/h7H,2-6H2,1H3	dilist_545							4	Yes	No	Yes
OASIS1483	DTXSID8048490	Aminolevulinic acid	DTXCID4028464	106-60-5	ZGXJTSGNIOSYLO-UHFFFAOYSA-N	5-Amino-4-oxopentanoic acid	NCC(=O)CCC(O)=O	InChI=1S/C5H9NO3/c6-3-4(7)1-2-5(8)9/h1-3,6H2,(H,8,9)	dilist_969							4	Yes	No	No
OASIS797	DTXSID2022707	Buspirone	DTXCID402707	36505-84-7	QWCRAEMEVRGPNT-UHFFFAOYSA-N	8-{4-[4-(Pyrimidin-2-yl)piperazin-1-yl]butyl}-8-azaspiro[4.5]decane-7,9-dione	O=C1CC2(CCCC2)CC(=O)N1CCCCN1CCN(CC1)C1=NC=CC=N1	InChI=1S/C21H31N5O2/c27-18-16-21(6-1-2-7-21)17-19(28)26(18)11-4-3-10-24-12-14-25(15-13-24)20-22-8-5-9-23-20/h5,8-9H,1-4,6-7,10-17H2	dilist_1005							4	Yes	No	Yes
OASIS596	DTXSID9021188	Probenecid	DTXCID901188	57-66-9	DBABZHXKTCFAPX-UHFFFAOYSA-N	4-(Dipropylsulfamoyl)benzoic acid	CCCN(CCC)S(=O)(=O)C1=CC=C(C=C1)C(O)=O	InChI=1S/C13H19NO4S/c1-3-9-14(10-4-2)19(17,18)12-7-5-11(6-8-12)13(15)16/h5-8H,3-4,9-10H2,1-2H3,(H,15,16)	dilist_500				ice_148			3	Yes	No	Yes
OASIS146	DTXSID5020154	Clorophene	DTXCID30154	120-32-1	NCKMMSIFQUPKCK-UHFFFAOYSA-N	2-Benzyl-4-chlorophenol	OC1=C(CC2=CC=CC=C2)C=C(Cl)C=C1	InChI=1S/C13H11ClO/c14-12-6-7-13(15)11(9-12)8-10-4-2-1-3-5-10/h1-7,9,15H,8H2					ice_166		toxrefdb_52	1	Yes	No	No
OASIS1658	DTXSID9020083	Ampicillin trihydrate	DTXCID4083	7177-48-2	RXDALBZNGVATNY-CWLIKTDRSA-N	(2S,5R,6R)-6-{[(2R)-2-Amino-2-phenylacetyl]amino}-3,3-dimethyl-7-oxo-4-thia-1-azabicyclo[3.2.0]heptane-2-carboxylic acid--water (1/3)	O.O.O.[H][C@]12SC(C)(C)[C@@H](N1C(=O)[C@H]2NC(=O)[C@H](N)C1=CC=CC=C1)C(O)=O	InChI=1S/C16H19N3O4S.3H2O/c1-16(2)11(15(22)23)19-13(21)10(14(19)24-16)18-12(20)9(17)8-6-4-3-5-7-8;;;/h3-7,9-11,14H,17H2,1-2H3,(H,18,20)(H,22,23);3*1H2/t9-,10-,11+,14-;;;/m1.../s1					ice_121			3	No	Yes	Yes
OASIS1846	DTXSID50904504	Levamlodipine	DTXCID201333652	103129-82-4	HTIQEAQVCYTUBX-KRWDZBQOSA-N	3-Ethyl 5-methyl (4S)-2-[(2-aminoethoxy)methyl]-4-(2-chlorophenyl)-6-methyl-1,4-dihydropyridine-3,5-dicarboxylate	CCOC(=O)C1=C(COCCN)NC(C)=C([C@@H]1C1=C(Cl)C=CC=C1)C(=O)OC	InChI=1S/C20H25ClN2O5/c1-4-28-20(25)18-15(11-27-10-9-22)23-12(2)16(19(24)26-3)17(18)13-7-5-6-8-14(13)21/h5-8,17,23H,4,9-11,22H2,1-3H3/t17-/m0/s1		dilirank2_128						4	Yes	No	No
OASIS1261	DTXSID6048385	Duloxetine	DTXCID7028358	116539-59-4	ZEUITGRIYCTCEM-KRWDZBQOSA-N	(3S)-N-Methyl-3-[(naphthalen-1-yl)oxy]-3-(thiophen-2-yl)propan-1-amine	CNCC[C@H](OC1=C2C=CC=CC2=CC=C1)C1=CC=CS1	InChI=1S/C18H19NOS/c1-19-12-11-17(18-10-5-13-21-18)20-16-9-4-7-14-6-2-3-8-15(14)16/h2-10,13,17,19H,11-12H2,1H3/t17-/m0/s1	dilist_729							4	Yes	No	No
OASIS364	DTXSID4034869	Prothioconazole	DTXCID2014869	178928-70-6	MNHVNIJQQRJYDH-UHFFFAOYSA-N	2-[2-(1-Chlorocyclopropyl)-3-(2-chlorophenyl)-2-hydroxypropyl]-2,4-dihydro-3H-1,2,4-triazole-3-thione	OC(CN1N=CNC1=S)(CC1=C(Cl)C=CC=C1)C1(Cl)CC1	InChI=1/C14H15Cl2N3OS/c15-11-4-2-1-3-10(11)7-14(20,13(16)5-6-13)8-19-12(21)17-9-18-19/h1-4,9,20H,5-8H2,(H,17,18,21)				fraunhofer_12				3	No	Yes	No
OASIS942	DTXSID3041112	Rasagiline	DTXCID1021112	136236-51-6	RUOKEQAAGRXIBM-GFCCVEGCSA-N	(1R)-N-(Prop-2-yn-1-yl)-2,3-dihydro-1H-inden-1-amine	C#CCN[C@@H]1CCC2=CC=CC=C12	InChI=1S/C12H13N/c1-2-9-13-12-8-7-10-5-3-4-6-11(10)12/h1,3-6,12-13H,7-9H2/t12-/m1/s1	dilist_49							4	Yes	No	Yes
OASIS458	DTXSID3034402	Butachlor	DTXCID1014402	23184-66-9	HKPHPIREJKHECO-UHFFFAOYSA-N	N-(Butoxymethyl)-2-chloro-N-(2,6-diethylphenyl)acetamide	CCCCOCN(C(=O)CCl)C1=C(CC)C=CC=C1CC	InChI=1S/C17H26ClNO2/c1-4-7-11-21-13-19(16(20)12-18)17-14(5-2)9-8-10-15(17)6-3/h8-10H,4-7,11-13H2,1-3H3				fraunhofer_137				3	No	Yes	No
OASIS1437	DTXSID8023634	Tazobactam	DTXCID003634	89786-04-9	LPQZKKCYTLCDGQ-WEDXCCLWSA-N	(2S,3S,5R)-3-Methyl-4,4,7-trioxo-3-[(1H-1,2,3-triazol-1-yl)methyl]-4lambda~6~-thia-1-azabicyclo[3.2.0]heptane-2-carboxylic acid	C[C@]1(CN2C=CN=N2)[C@@H](N2[C@@H](CC2=O)S1(=O)=O)C(O)=O	InChI=1S/C10H12N4O5S/c1-10(5-13-3-2-11-12-13)8(9(16)17)14-6(15)4-7(14)20(10,18)19/h2-3,7-8H,4-5H2,1H3,(H,16,17)/t7-,8+,10+/m1/s1	dilist_268							4	No	Yes	Yes
OASIS1179	DTXSID6020690	Hexachlorophene	DTXCID40690	70-30-4	ACGUYXCXAPNIKK-UHFFFAOYSA-N	2,2'-Methylenebis(3,4,6-trichlorophenol)	OC1=C(CC2=C(Cl)C(Cl)=CC(Cl)=C2O)C(Cl)=C(Cl)C=C1Cl	InChI=1S/C13H6Cl6O2/c14-6-2-8(16)12(20)4(10(6)18)1-5-11(19)7(15)3-9(17)13(5)21/h2-3,20-21H,1H2	dilist_1054							4	No	Yes	Yes
OASIS814	DTXSID2023436	Pentostatin	DTXCID403436	53910-25-1	FPVKHBSQESCIEP-JQCXWYLXSA-N	(8R)-3-(2-Deoxy-beta-D-erythro-pentofuranosyl)-3,4,7,8-tetrahydroimidazo[4,5-d][1,3]diazepin-8-ol	OC[C@H]1O[C@H](C[C@@H]1O)N1C=NC2=C1NC=NC[C@H]2O	InChI=1S/C11H16N4O4/c16-3-8-6(17)1-9(19-8)15-5-14-10-7(18)2-12-4-13-11(10)15/h4-9,16-18H,1-3H2,(H,12,13)/t6-,7+,8+,9+/m0/s1	dilist_1083							4	Yes	No	Yes
OASIS816	DTXSID2023482	Piperacillin	DTXCID303482	61477-96-1	IVBHGBMCVLDMKU-GXNBUGAJSA-N	(2S,5R,6R)-6-({(2R)-2-[(4-Ethyl-2,3-dioxopiperazine-1-carbonyl)amino]-2-phenylacetyl}amino)-3,3-dimethyl-7-oxo-4-thia-1-azabicyclo[3.2.0]heptane-2-carboxylic acid	[H][C@]12SC(C)(C)[C@@H](N1C(=O)[C@H]2NC(=O)[C@H](NC(=O)N1CCN(CC)C(=O)C1=O)C1=CC=CC=C1)C(O)=O	InChI=1S/C23H27N5O7S/c1-4-26-10-11-27(19(32)18(26)31)22(35)25-13(12-8-6-5-7-9-12)16(29)24-14-17(30)28-15(21(33)34)23(2,3)36-20(14)28/h5-9,13-15,20H,4,10-11H2,1-3H3,(H,24,29)(H,25,35)(H,33,34)/t13-,14-,15+,20-/m1/s1	dilist_538							4	Yes	No	Yes
OASIS1228	DTXSID6023737	Venlafaxine	DTXCID403737	93413-69-5	PNVNVHUZROJLTJ-UHFFFAOYSA-N	1-[2-(Dimethylamino)-1-(4-methoxyphenyl)ethyl]cyclohexan-1-ol	COC1=CC=C(C=C1)C(CN(C)C)C1(O)CCCCC1	InChI=1/C17H27NO2/c1-18(2)13-16(17(19)11-5-4-6-12-17)14-7-9-15(20-3)10-8-14/h7-10,16,19H,4-6,11-13H2,1-3H3	dilist_794							4	Yes	No	Yes
OASIS628	DTXSID0023169	Irbesartan	DTXCID903169	138402-11-6	YOSHYTLCDANDAN-UHFFFAOYSA-N	2-Butyl-3-{[2'-(1H-tetrazol-5-yl)[1,1'-biphenyl]-4-yl]methyl}-1,3-diazaspiro[4.4]non-1-en-4-one	CCCCC1=NC2(CCCC2)C(=O)N1CC1=CC=C(C=C1)C1=CC=CC=C1C1=NN=NN1	InChI=1S/C25H28N6O/c1-2-3-10-22-26-25(15-6-7-16-25)24(32)31(22)17-18-11-13-19(14-12-18)20-8-4-5-9-21(20)23-27-29-30-28-23/h4-5,8-9,11-14H,2-3,6-7,10,15-17H2,1H3,(H,27,28,29,30)	dilist_472							4	No	Yes	Yes
OASIS350	DTXSID1021374	Bromoform	DTXCID401374	75-25-2	DIKBFYAXUHHXCS-UHFFFAOYSA-N	Tribromomethane	BrC(Br)Br	InChI=1S/CHBr3/c2-1(3)4/h1H				fraunhofer_248	ice_25			3	Yes	No	No
OASIS170	DTXSID1020148	Benzotrichloride	DTXCID30148	98-07-7	XEMRAKSQROQPBR-UHFFFAOYSA-N	(Trichloromethyl)benzene	ClC(Cl)(Cl)C1=CC=CC=C1	InChI=1S/C7H5Cl3/c8-7(9,10)6-4-2-1-3-5-6/h1-5H							toxrefdb_68	1	Yes	No	No
OASIS1709	DTXSID001099260	6-Fluoro-7-(2-fluoro-6-hydroxyphenyl)-1-[4-methyl-2-(2-propanyl)-3-pyridinyl]-4-[(2S)-2-methyl-4-(2-propenoyl)-1-piperazinyl]pyrido[2,3-d]pyrimidin-2(1H)-one	DTXCID801530997	2252403-56-6	NXQKSXLFSAEQCZ-SFHVURJKSA-N	N/A	CC(C)C1=C(N2C(=O)N=C(N3CCN(C[C@@H]3C)C(=O)C=C)C3=CC(F)=C(N=C23)C2=C(F)C=CC=C2O)C(C)=CC=N1	InChI=1S/C30H30F2N6O3/c1-6-23(40)36-12-13-37(18(5)15-36)28-19-14-21(32)26(24-20(31)8-7-9-22(24)39)34-29(19)38(30(41)35-28)27-17(4)10-11-33-25(27)16(2)3/h6-11,14,16,18,39H,1,12-13,15H2,2-5H3/t18-/m0/s1		dilirank2_77						4	No	Yes	Yes
OASIS1142	DTXSID5044491	2-Oxo-1-Pyrrolidineacetamide	DTXCID3024491	7491-74-9	GMZVRMREEHBGGF-UHFFFAOYSA-N	2-(2-Oxopyrrolidin-1-yl)acetamide	NC(=O)CN1CCCC1=O	InChI=1S/C6H10N2O2/c7-5(9)4-8-3-1-2-6(8)10/h1-4H2,(H2,7,9)	dilist_903							4	Yes	No	Yes
OASIS547	DTXSID1021902	1,3-Dibromopropane	DTXCID701902	109-64-8	VEFLKXRACNJHOV-UHFFFAOYSA-N	1,3-Dibromopropane	BrCCCBr	InChI=1S/C3H6Br2/c4-2-1-3-5/h1-3H2				fraunhofer_242				3	No	Yes	No
OASIS397	DTXSID8034611	Flonicamid	DTXCID6014611	158062-67-0	RLQJEEJISHYWON-UHFFFAOYSA-N	N-(Cyanomethyl)-4-(trifluoromethyl)pyridine-3-carboxamide	FC(F)(F)C1=CC=NC=C1C(=O)NCC#N	InChI=1S/C9H6F3N3O/c10-9(11,12)7-1-3-14-5-6(7)8(16)15-4-2-13/h1,3,5H,4H2,(H,15,16)				fraunhofer_54				3	No	Yes	Yes
OASIS1040	DTXSID4039657	Fludarabine	DTXCID2019657	21679-14-1	HBUBKKRHXORPQB-FJFJXFQQSA-N	9-beta-D-Arabinofuranosyl-2-fluoro-9H-purin-6-amine	NC1=NC(F)=NC2=C1N=CN2[C@@H]1O[C@H](CO)[C@@H](O)[C@@H]1O	InChI=1S/C10H12FN5O4/c11-10-14-7(12)4-8(15-10)16(2-13-4)9-6(19)5(18)3(1-17)20-9/h2-3,5-6,9,17-19H,1H2,(H2,12,14,15)/t3-,5-,6+,9-/m1/s1	dilist_928							4	Yes	No	Yes
OASIS1345	DTXSID7045152	Fluspirilene	DTXCID5025152	1841-19-6	QOYHHIBFXOOADH-UHFFFAOYSA-N	8-[4,4-Bis(4-fluorophenyl)butyl]-1-phenyl-1,3,8-triazaspiro[4.5]decan-4-one	FC1=CC=C(C=C1)C(CCCN1CCC2(CC1)N(CNC2=O)C1=CC=CC=C1)C1=CC=C(F)C=C1	InChI=1S/C29H31F2N3O/c30-24-12-8-22(9-13-24)27(23-10-14-25(31)15-11-23)7-4-18-33-19-16-29(17-20-33)28(35)32-21-34(29)26-5-2-1-3-6-26/h1-3,5-6,8-15,27H,4,7,16-21H2,(H,32,35)	dilist_882							4	No	No	Yes
OASIS131	DTXSID4027608	Terbutylazine	DTXCID107608	5915-41-3	FZXISNSWEXTPMF-UHFFFAOYSA-N	N~2~-tert-Butyl-6-chloro-N~4~-ethyl-1,3,5-triazine-2,4-diamine	CCNC1=NC(NC(C)(C)C)=NC(Cl)=N1	InChI=1S/C9H16ClN5/c1-5-11-7-12-6(10)13-8(14-7)15-9(2,3)4/h5H2,1-4H3,(H2,11,12,13,14,15)				fraunhofer_130			toxrefdb_53	1	Yes	No	Yes
OASIS1311	DTXSID7023229	Loxapine	DTXCID903229	1977-10-02	XJGVXQDUIWGIRW-UHFFFAOYSA-N	2-Chloro-11-(4-methylpiperazin-1-yl)dibenzo[b,f][1,4]oxazepine	CN1CCN(CC1)C1=NC2=CC=CC=C2OC2=C1C=C(Cl)C=C2	InChI=1S/C18H18ClN3O/c1-21-8-10-22(11-9-21)18-14-12-13(19)6-7-16(14)23-17-5-3-2-4-15(17)20-18/h2-7,12H,8-11H2,1H3	dilist_703							4	Yes	No	No
OASIS641	DTXSID0023458	Phenoxybenzamine	DTXCID803458	59-96-1	QZVCTJOXCFMACW-UHFFFAOYSA-N	N-Benzyl-N-(2-chloroethyl)-1-phenoxypropan-2-amine	CC(COC1=CC=CC=C1)N(CCCl)CC1=CC=CC=C1	InChI=1/C18H22ClNO/c1-16(15-21-18-10-6-3-7-11-18)20(13-12-19)14-17-8-4-2-5-9-17/h2-11,16H,12-15H2,1H3	dilist_217							4	Yes	No	No
OASIS1941	DTXSID7041706	C.I. Acid Blue 90	DTXCID5021706	6104-58-1	RWVGQQGBQSJDQV-UHFFFAOYSA-M	Sodium 3-{[(4-{[4-(4-ethoxyanilino)phenyl](4-{ethyl[(3-sulfonatophenyl)methyl]amino}-2-methylphenyl)methylidene}-3-methylcyclohexa-2,5-dien-1-ylidene)(ethyl)azaniumyl]methyl}benzene-1-sulfonate	[Na+].CCOC1=CC=C(NC2=CC=C(C=C2)C(C2=CC=C(C=C2C)N(CC)CC2=CC=CC(=C2)S([O-])(=O)=O)=C2C=CC(C=C2C)=[N+](CC)CC2=CC=CC(=C2)S([O-])(=O)=O)C=C1	InChI=1S/C47H49N3O7S2.Na/c1-6-49(31-35-11-9-13-43(29-35)58(51,52)53)40-21-25-45(33(4)27-40)47(37-15-17-38(18-16-37)48-39-19-23-42(24-20-39)57-8-3)46-26-22-41(28-34(46)5)50(7-2)32-36-12-10-14-44(30-36)59(54,55)56;/h9-30H,6-8,31-32H2,1-5H3,(H2,51,52,53,54,55,56);/q;+1/p-1									No	No	Yes
OASIS307	DTXSID9020035	Aflatoxin B1	DTXCID10820519	1162-65-8	OQIQSTLJSLGHID-WNWIJWBNSA-N	(6aR,9aS)-4-Methoxy-2,3,6a,9a-tetrahydrocyclopenta[c]furo[3',2':4,5]furo[2,3-h][1]benzopyran-1,11-dione	[H][C@]12OC=C[C@@]1([H])C1=C(O2)C=C(OC)C2=C1OC(=O)C1=C2CCC1=O	InChI=1S/C17H12O6/c1-20-10-6-11-14(8-4-5-21-17(8)22-11)15-13(10)7-2-3-9(18)12(7)16(19)23-15/h4-6,8,17H,2-3H2,1H3/t8-,17+/m0/s1	dilist_778		drugmatrix_16					2	No	No	Yes
OASIS064	DTXSID6046133	Lornoxicam	DTXCID4026133	70374-39-9	QOFQTBTZCJVITI-UHFFFAOYSA-N	6-Chloro-2-methyl-1,1,4-trioxo-N-(pyridin-2-yl)-1,2,3,4-tetrahydro-1lambda~6~-thieno[2,3-e][1,2]thiazine-3-carboxamide	CN1C(C(=O)NC2=CC=CC=N2)C(=O)C2=C(C=C(Cl)S2)S1(=O)=O	InChI=1/C13H10ClN3O4S2/c1-17-10(13(19)16-9-4-2-3-5-15-9)11(18)12-7(23(17,20)21)6-8(14)22-12/h2-6,10H,1H3,(H,15,16,19)	dilist_1114					tggates_60		2	Yes	No	Yes
OASIS093	DTXSID6022844	Clomipramine	DTXCID602844	303-49-1	GDLIGKIOYRNHDA-UHFFFAOYSA-N	3-(3-Chloro-10,11-dihydro-5H-dibenzo[b,f]azepin-5-yl)-N,N-dimethylpropan-1-amine	CN(C)CCCN1C2=CC=CC=C2CCC2=CC=C(Cl)C=C12	InChI=1S/C19H23ClN2/c1-21(2)12-5-13-22-18-7-4-3-6-15(18)8-9-16-10-11-17(20)14-19(16)22/h3-4,6-7,10-11,14H,5,8-9,12-13H2,1-2H3	dilist_636					tggates_88		2	Yes	No	Yes
OASIS136	DTXSID9020871	4,4'-Methylenedianiline dihydrochloride	DTXCID50871	13552-44-8	MXNNTNFLRICRPT-UHFFFAOYSA-N	4,4'-Methylenedianiline--hydrogen chloride (1/2)	Cl.Cl.NC1=CC=C(CC2=CC=C(N)C=C2)C=C1	InChI=1S/C13H14N2.2ClH/c14-12-5-1-10(2-6-12)9-11-3-7-13(15)8-4-11;;/h1-8H,9,14-15H2;2*1H				fraunhofer_265			toxrefdb_65	1	Yes	No	No
OASIS866	DTXSID2048539	Acebutolol	DTXCID8028006	37517-30-9	GOEMGAFJFRBGGG-UHFFFAOYSA-N	N-(3-Acetyl-4-{2-hydroxy-3-[(propan-2-yl)amino]propoxy}phenyl)butanamide	CCCC(=O)NC1=CC(C(C)=O)=C(OCC(O)CNC(C)C)C=C1	InChI=1/C18H28N2O4/c1-5-6-18(23)20-14-7-8-17(16(9-14)13(4)21)24-11-15(22)10-19-12(2)3/h7-9,12,15,19,22H,5-6,10-11H2,1-4H3,(H,20,23)	dilist_446							4	No	Yes	No
OASIS1527	DTXSID9022811	Chlortetracycline	DTXCID502811	57-62-5	CYDMQBQPVICBEU-XRNKAMNCSA-N	(4S,4aS,5aS,6S,12aS)-7-Chloro-4-(dimethylamino)-3,6,10,12,12a-pentahydroxy-6-methyl-1,11-dioxo-1,4,4a,5,5a,6,11,12a-octahydrotetracene-2-carboxamide	[H][C@@]12C[C@@]3([H])C(=C(O)[C@]1(O)C(=O)C(C(N)=O)=C(O)[C@H]2N(C)C)C(=O)C1=C(C(Cl)=CC=C1O)[C@@]3(C)O	InChI=1S/C22H23ClN2O8/c1-21(32)7-6-8-15(25(2)3)17(28)13(20(24)31)19(30)22(8,33)18(29)11(7)16(27)12-10(26)5-4-9(23)14(12)21/h4-5,7-8,15,26,28-29,32-33H,6H2,1-3H3,(H2,24,31)/t7-,8-,15-,21-,22-/m0/s1	dilist_620							4	No	Yes	No
OASIS348	DTXSID5020520	2,2-Dimethylvinyl chloride	DTXCID90520	513-37-1	KWISWUFGPUHDRY-UHFFFAOYSA-N	1-Chloro-2-methylprop-1-ene	CC(C)=CCl	InChI=1S/C4H7Cl/c1-4(2)3-5/h3H,1-2H3				fraunhofer_207	ice_173			3	Yes	No	No
OASIS528	DTXSID5024687	4-tert-Butylcatechol	DTXCID804687	98-29-3	XESZUVZBAMCAEJ-UHFFFAOYSA-N	4-tert-Butylbenzene-1,2-diol	CC(C)(C)C1=CC(O)=C(O)C=C1	InChI=1S/C10H14O2/c1-10(2,3)7-4-5-8(11)9(12)6-7/h4-6,11-12H,1-3H3				fraunhofer_217				3	No	Yes	Yes
OASIS371	DTXSID9041578	Trifluoroacetic acid	DTXCID7021578	76-05-1	DTQVDTLACAAQTR-UHFFFAOYSA-N	Trifluoroacetic acid	OC(=O)C(F)(F)F	InChI=1S/C2HF3O2/c3-2(4,5)1(6)7/h(H,6,7)				fraunhofer_19				3	No	Yes	No
OASIS1535	DTXSID9023178	Isoxsuprine	DTXCID803178	395-28-8	BMUKKTUHUDJSNZ-UHFFFAOYSA-N	4-{1-Hydroxy-2-[(1-phenoxypropan-2-yl)amino]propyl}phenol	CC(COC1=CC=CC=C1)NC(C)C(O)C1=CC=C(O)C=C1	InChI=1/C18H23NO3/c1-13(12-22-17-6-4-3-5-7-17)19-14(2)18(21)15-8-10-16(20)11-9-15/h3-11,13-14,18-21H,12H2,1-2H3	dilist_218							4	No	Yes	No
OASIS537	DTXSID4020533	1,4-Dioxane	DTXCID00533	123-91-1	RYHBNJHYFVUHQT-UHFFFAOYSA-N	1,4-Dioxane	C1COCCO1	InChI=1S/C4H8O2/c1-2-6-4-3-5-1/h1-4H2				fraunhofer_229				3	No	Yes	No
OASIS1929	DTXSID90178308	Eslicarbazepine acetate	DTXCID80100799	236395-14-5	QIALRBLEEWJACW-INIZCTEOSA-N	(10S)-5-Carbamoyl-10,11-dihydro-5H-dibenzo[b,f]azepin-10-yl acetate	CC(=O)O[C@H]1CC2=CC=CC=C2N(C(N)=O)C2=CC=CC=C12	InChI=1S/C17H16N2O3/c1-11(20)22-16-10-12-6-2-4-8-14(12)19(17(18)21)15-9-5-3-7-13(15)16/h2-9,16H,10H2,1H3,(H2,18,21)/t16-/m0/s1		dilirank2_63						4	No	Yes	Yes
OASIS1288	DTXSID7022598	Amoxapine	DTXCID102598	14028-44-5	QWGDMFLQWFTERH-UHFFFAOYSA-N	2-Chloro-11-(piperazin-1-yl)dibenzo[b,f][1,4]oxazepine	ClC1=CC=C2OC3=C(C=CC=C3)N=C(N3CCNCC3)C2=C1	InChI=1S/C17H16ClN3O/c18-12-5-6-15-13(11-12)17(21-9-7-19-8-10-21)20-14-3-1-2-4-16(14)22-15/h1-6,11,19H,7-10H2	dilist_601							4	Yes	No	Yes
OASIS658	DTXSID0040676	Glipizide	DTXCID8020676	29094-61-9	ZJJXGWJIGJFDTL-UHFFFAOYSA-N	N-(2-{4-[(Cyclohexylcarbamoyl)sulfamoyl]phenyl}ethyl)-5-methylpyrazine-2-carboxamide	CC1=NC=C(N=C1)C(=O)NCCC1=CC=C(C=C1)S(=O)(=O)NC(=O)NC1CCCCC1	InChI=1S/C21H27N5O4S/c1-15-13-24-19(14-23-15)20(27)22-12-11-16-7-9-18(10-8-16)31(29,30)26-21(28)25-17-5-3-2-4-6-17/h7-10,13-14,17H,2-6,11-12H2,1H3,(H,22,27)(H2,25,26,28)	dilist_329							4	Yes	No	Yes
OASIS1017	DTXSID4023206	Levamisole	DTXCID103206	14769-73-4	HLFSDGLLUJUHTE-SNVBAGLBSA-N	(6S)-6-Phenyl-2,3,5,6-tetrahydroimidazo[2,1-b][1,3]thiazole	C1CN2C[C@@H](N=C2S1)C1=CC=CC=C1	InChI=1S/C11H12N2S/c1-2-4-9(5-3-1)10-8-13-6-7-14-11(13)12-10/h1-5,10H,6-8H2/t10-/m1/s1	dilist_71							4	Yes	No	Yes
OASIS1125	DTXSID5023667	Tibolone	DTXCID103667	5630-53-5	WZDGZWOAQTVYBX-XOINTXKNSA-N	17-Hydroxy-7-methyl-17alpha-19-norpregn-5(10)-en-20-yn-3-one	[H][C@@]12CC[C@@](O)(C#C)[C@@]1(C)CC[C@]1([H])C3=C(C[C@@H](C)[C@@]21[H])CC(=O)CC3	InChI=1S/C21H28O2/c1-4-21(23)10-8-18-19-13(2)11-14-12-15(22)5-6-16(14)17(19)7-9-20(18,21)3/h1,13,17-19,23H,5-12H2,2-3H3/t13-,17-,18+,19-,20+,21+/m1/s1	dilist_365							4	No	No	Yes
OASIS541	DTXSID3021774	Acenaphthene	DTXCID201774	83-32-9	CWRYPZZKDGJXCA-UHFFFAOYSA-N	1,2-Dihydroacenaphthylene	C1CC2=C3C1=CC=CC3=CC=C2	InChI=1S/C12H10/c1-3-9-4-2-6-11-8-7-10(5-1)12(9)11/h1-6H,7-8H2				fraunhofer_234				3	No	Yes	No
OASIS1546	DTXSID9023380	Norethindrone	DTXCID303380	68-22-4	VIKNJXKGJWUCNN-XGXHKTLJSA-N	17-Hydroxy-17alpha-19-norpregn-4-en-20-yn-3-one	[H][C@@]12CC[C@@](O)(C#C)[C@@]1(C)CC[C@]1([H])[C@@]3([H])CCC(=O)C=C3CC[C@@]21[H]	InChI=1S/C20H26O2/c1-3-20(22)11-9-18-17-6-4-13-12-14(21)5-7-15(13)16(17)8-10-19(18,20)2/h1,12,15-18,22H,4-11H2,2H3/t15-,16+,17+,18-,19-,20-/m0/s1	dilist_352							4	Yes	No	Yes
OASIS1409	DTXSID8023056	Floxacillin	DTXCID203056	5250-39-5	UIOFUWFRIANQPC-JKIFEVAISA-N	(2S,5R,6R)-6-{[3-(2-Chloro-6-fluorophenyl)-5-methyl-1,2-oxazole-4-carbonyl]amino}-3,3-dimethyl-7-oxo-4-thia-1-azabicyclo[3.2.0]heptane-2-carboxylic acid	CC1=C(C(=O)N[C@H]2[C@H]3SC(C)(C)[C@@H](N3C2=O)C(O)=O)C(=NO1)C1=C(F)C=CC=C1Cl	InChI=1S/C19H17ClFN3O5S/c1-7-10(12(23-29-7)11-8(20)5-4-6-9(11)21)15(25)22-13-16(26)24-14(18(27)28)19(2,3)30-17(13)24/h4-6,13-14,17H,1-3H3,(H,22,25)(H,27,28)/t13-,14+,17-/m1/s1	dilist_277							4	No	Yes	No
OASIS648	DTXSID0023747	2',3'-Dideoxycytidine	DTXCID703747	7481-89-2	WREGKURFCTUGRC-POYBYMJQSA-N	4-Amino-1-[(2R,5S)-5-(hydroxymethyl)oxolan-2-yl]pyrimidin-2(1H)-one	NC1=NC(=O)N(C=C1)[C@H]1CC[C@@H](CO)O1	InChI=1S/C9H13N3O3/c10-7-3-4-12(9(14)11-7)8-2-1-6(5-13)15-8/h3-4,6,8,13H,1-2,5H2,(H2,10,11,14)/t6-,8+/m0/s1	dilist_1079							4	Yes	No	Yes
OASIS1264	DTXSID6048547	Ozagrel	DTXCID6028103	82571-53-7	SHZKQBHERIJWAO-AATRIKPKSA-N	(2E)-3-{4-[(1H-Imidazol-1-yl)methyl]phenyl}prop-2-enoic acid	OC(=O)\C=C\C1=CC=C(CN2C=CN=C2)C=C1	InChI=1S/C13H12N2O2/c16-13(17)6-5-11-1-3-12(4-2-11)9-15-8-7-14-10-15/h1-8,10H,9H2,(H,16,17)/b6-5+	dilist_1015							4	No	No	Yes
OASIS1114	DTXSID5023376	Nizatidine	DTXCID403376	76963-41-2	SGXXNSQHWDMGGP-UHFFFAOYSA-N	N~1~-{2-[({2-[(Dimethylamino)methyl]-1,3-thiazol-4-yl}methyl)sulfanyl]ethyl}-N'~1~-methyl-2-nitroethene-1,1-diamine	CNC(NCCSCC1=CSC(CN(C)C)=N1)=C[N+]([O-])=O	InChI=1S/C12H21N5O2S2/c1-13-11(6-17(18)19)14-4-5-20-8-10-9-21-12(15-10)7-16(2)3/h6,9,13-14H,4-5,7-8H2,1-3H3	dilist_63							4	Yes	No	Yes
OASIS003	DTXSID5021336	Theophylline	DTXCID001336	58-55-9	ZFXYFBGIUFBOJW-UHFFFAOYSA-N	1,3-Dimethyl-3,7-dihydro-1H-purine-2,6-dione	CN1C2=C(NC=N2)C(=O)N(C)C1=O	InChI=1S/C7H8N4O2/c1-10-5-4(8-3-9-5)6(12)11(2)7(10)13/h3H,1-2H3,(H,8,9)	dilist_680				ice_1	tggates_2	toxrefdb_67	1	Yes	No	Yes
OASIS040	DTXSID3022798	Chlormezanone	DTXCID502798	80-77-3	WEQAYVWKMWHEJO-UHFFFAOYSA-N	2-(4-Chlorophenyl)-3-methyl-1lambda~6~,3-thiazinane-1,1,4-trione	CN1C(C2=CC=C(Cl)C=C2)S(=O)(=O)CCC1=O	InChI=1/C11H12ClNO3S/c1-13-10(14)6-7-17(15,16)11(13)8-2-4-9(12)5-3-8/h2-5,11H,6-7H2,1H3	dilist_663					tggates_37		2	Yes	No	Yes
OASIS1788	DTXSID3045439	Nifurtimox	DTXCID1025439	23256-30-6	ARFHIAQFJWUCFH-UHFFFAOYSA-N	3-Methyl-4-{[(5-nitrofuran-2-yl)methylidene]amino}-1lambda~6~-thiomorpholine-1,1-dione	CC1CS(=O)(=O)CCN1N=CC1=CC=C(O1)[N+]([O-])=O	InChI=1/C10H13N3O5S/c1-8-7-19(16,17)5-4-12(8)11-6-9-2-3-10(18-9)13(14)15/h2-3,6,8H,4-5,7H2,1H3		dilirank2_102						4	No	No	Yes
OASIS1342	DTXSID7044132	Temafloxacin	DTXCID5024132	108319-06-8	QKDHBVNJCZBTMR-UHFFFAOYSA-N	1-(2,4-Difluorophenyl)-6-fluoro-7-(3-methylpiperazin-1-yl)-4-oxo-1,4-dihydroquinoline-3-carboxylic acid	CC1CN(CCN1)C1=CC2=C(C=C1F)C(=O)C(=CN2C1=CC=C(F)C=C1F)C(O)=O	InChI=1/C21H18F3N3O3/c1-11-9-26(5-4-25-11)19-8-18-13(7-16(19)24)20(28)14(21(29)30)10-27(18)17-3-2-12(22)6-15(17)23/h2-3,6-8,10-11,25H,4-5,9H2,1H3,(H,29,30)	dilist_376							4	No	Yes	Yes
OASIS331	DTXSID8044123	Roflumilast	DTXCID6024123	162401-32-3	MNDBXUUTURYVHR-UHFFFAOYSA-N	3-(Cyclopropylmethoxy)-N-(3,5-dichloropyridin-4-yl)-4-(difluoromethoxy)benzamide	FC(F)OC1=CC=C(C=C1OCC1CC1)C(=O)NC1=C(Cl)C=NC=C1Cl	InChI=1S/C17H14Cl2F2N2O3/c18-11-6-22-7-12(19)15(11)23-16(24)10-3-4-13(26-17(20)21)14(5-10)25-8-9-1-2-9/h3-7,9,17H,1-2,8H2,(H,22,23,24)		dilirank2_218	drugmatrix_46					2	No	Yes	Yes
OASIS1208	DTXSID6023109	Glycopyrrolate bromide	DTXCID103109	596-51-0	VPNYRYCIDCJBOM-UHFFFAOYSA-M	3-{[Cyclopentyl(hydroxy)phenylacetyl]oxy}-1,1-dimethylpyrrolidin-1-ium bromide	[Br-].C[N+]1(C)CCC(C1)OC(=O)C(O)(C1CCCC1)C1=CC=CC=C1	InChI=1/C19H28NO3.BrH/c1-20(2)13-12-17(14-20)23-18(21)19(22,16-10-6-7-11-16)15-8-4-3-5-9-15;/h3-5,8-9,16-17,22H,6-7,10-14H2,1-2H3;1H/q+1;/p-1	dilist_59							4	No	Yes	Yes
OASIS1800	DTXSID401027940	Lemborexant	DTXCID001513507	1369764-02-2	MUGXRYIUWFITCP-PGRDOPGGSA-N	N/A	CC1=NC=C(OC[C@]2(C[C@H]2C(=O)NC2=NC=C(F)C=C2)C2=CC=CC(F)=C2)C(C)=N1	InChI=1S/C22H20F2N4O2/c1-13-19(11-25-14(2)27-13)30-12-22(15-4-3-5-16(23)8-15)9-18(22)21(29)28-20-7-6-17(24)10-26-20/h3-8,10-11,18H,9,12H2,1-2H3,(H,26,28,29)/t18-,22+/m0/s1		dilirank2_100						4	No	No	Yes
OASIS1247	DTXSID6045618	Miglustat	DTXCID4025618	72599-27-0	UQRORFVVSGFNRO-UTINFBMNSA-N	(2R,3R,4R,5S)-1-Butyl-2-(hydroxymethyl)piperidine-3,4,5-triol	CCCCN1C[C@H](O)[C@@H](O)[C@H](O)[C@H]1CO	InChI=1S/C10H21NO4/c1-2-3-4-11-5-8(13)10(15)9(14)7(11)6-12/h7-10,12-15H,2-6H2,1H3/t7-,8+,9-,10-/m1/s1	dilist_491							4	Yes	No	Yes
OASIS164	DTXSID0047298	3,6-dimethyl-N-(pentan-3-yl)-2-(2,4,6-trimethylphenoxy)pyridin-4-amine	DTXCID8027298	175140-00-8	VIZBSVDBNLAVAW-UHFFFAOYSA-N	3,6-Dimethyl-N-(pentan-3-yl)-2-(2,4,6-trimethylphenoxy)pyridin-4-amine	CCC(CC)NC1=CC(C)=NC(OC2=C(C)C=C(C)C=C2C)=C1C	InChI=1S/C21H30N2O/c1-8-18(9-2)23-19-12-16(6)22-21(17(19)7)24-20-14(4)10-13(3)11-15(20)5/h10-12,18H,8-9H2,1-7H3,(H,22,23)							toxrefdb_131	1	No	No	Yes
OASIS1702	DTXSID001025928	Talazoparib	DTXCID901510174	1207456-01-6	HWGQMRYQVZSGDQ-HZPDHXFCSA-N	N/A	CN1N=CN=C1[C@@H]1[C@H](NC2=C3C1=NNC(=O)C3=CC(F)=C2)C1=CC=C(F)C=C1	InChI=1S/C19H14F2N6O/c1-27-18(22-8-23-27)15-16(9-2-4-10(20)5-3-9)24-13-7-11(21)6-12-14(13)17(15)25-26-19(12)28/h2-8,15-16,24H,1H3,(H,26,28)/t15-,16-/m1/s1		dilirank2_161						4	No	Yes	Yes
OASIS995	DTXSID4022604	4'-(9-Acridinylamino)methanesulfon-m-anisidide	DTXCID002604	51264-14-3	XCPGHVQEEXUHNC-UHFFFAOYSA-N	N-{4-[(Acridin-9-yl)amino]-3-methoxyphenyl}methanesulfonamide	COC1=CC(NS(C)(=O)=O)=CC=C1NC1=C2C=CC=CC2=NC2=CC=CC=C12	InChI=1S/C21H19N3O3S/c1-27-20-13-14(24-28(2,25)26)11-12-19(20)23-21-15-7-3-5-9-17(15)22-18-10-6-4-8-16(18)21/h3-13,24H,1-2H3,(H,22,23)	dilist_792							4	No	Yes	Yes
OASIS1439	DTXSID8023638	Teniposide	DTXCID901508577	29767-20-2	NRUKOCRGYNPUPR-QBPJDGROSA-N	(5S,5aR,8aR,9R)-9-(4-Hydroxy-3,5-dimethoxyphenyl)-8-oxo-5,5a,6,8,8a,9-hexahydro-2H-furo[3',4':6,7]naphtho[2,3-d][1,3]dioxol-5-yl 4,6-O-[(thiophen-2-yl)methylidene]-beta-D-glucopyranoside	[H][C@]12COC(=O)[C@]1([H])[C@]([H])(C1=CC(OC)=C(O)C(OC)=C1)C1=CC3=C(OCO3)C=C1[C@H]2O[C@@H]1O[C@]2([H])CO[C@]([H])(O[C@@]2([H])[C@H](O)[C@H]1O)C1=CC=CS1	InChI=1S/C32H32O13S/c1-37-19-6-13(7-20(38-2)25(19)33)23-14-8-17-18(42-12-41-17)9-15(14)28(16-10-39-30(36)24(16)23)44-32-27(35)26(34)29-21(43-32)11-40-31(45-29)22-4-3-5-46-22/h3-9,16,21,23-24,26-29,31-35H,10-12H2,1-2H3/t16-,21+,23+,24-,26+,27+,28+,29+,31+,32-/m0/s1	dilist_784							4	No	No	Yes
OASIS104	DTXSID7037264	Puromycin aminonucleoside	DTXCID5017264	58-60-6	RYSMHWILUNYBFW-GRIPGOBMSA-N	3'-Amino-3'-deoxy-N,N-dimethyladenosine	CN(C)C1=NC=NC2=C1N=CN2[C@@H]1O[C@H](CO)[C@@H](N)[C@H]1O	InChI=1S/C12H18N6O3/c1-17(2)10-8-11(15-4-14-10)18(5-16-8)12-9(20)7(13)6(3-19)21-12/h4-7,9,12,19-20H,3,13H2,1-2H3/t6-,7-,9-,12-/m1/s1						tggates_99		2	No	Yes	Yes
OASIS323	DTXSID3040227	Piclamilast	DTXCID1020227	144035-83-6	RRRUXBQSQLKHEL-UHFFFAOYSA-N	3-(Cyclopentyloxy)-N-(3,5-dichloropyridin-4-yl)-4-methoxybenzamide	COC1=C(OC2CCCC2)C=C(C=C1)C(=O)NC1=C(Cl)C=NC=C1Cl	InChI=1S/C18H18Cl2N2O3/c1-24-15-7-6-11(8-16(15)25-12-4-2-3-5-12)18(23)22-17-13(19)9-21-10-14(17)20/h6-10,12H,2-5H2,1H3,(H,21,22,23)			drugmatrix_44					2	Yes	No	Yes
OASIS405	DTXSID5026912	2-[2-(2-Methoxyethoxy)ethoxy]ethanol	DTXCID506912	112-35-6	JLGLQAWTXXGVEM-UHFFFAOYSA-N	2-[2-(2-Methoxyethoxy)ethoxy]ethan-1-ol	COCCOCCOCCO	InChI=1S/C7H16O4/c1-9-4-5-11-7-6-10-3-2-8/h8H,2-7H2,1H3				fraunhofer_62				3	No	Yes	Yes
OASIS430	DTXSID2027593	4-Chlorobenzotrichloride	DTXCID607593	5216-25-1	LVZPKYYPPLUECL-UHFFFAOYSA-N	1-Chloro-4-(trichloromethyl)benzene	ClC1=CC=C(C=C1)C(Cl)(Cl)Cl	InChI=1S/C7H4Cl4/c8-6-3-1-5(2-4-6)7(9,10)11/h1-4H				fraunhofer_101				3	No	Yes	No
OASIS276	DTXSID8026307	2,6-Dimethylaniline	DTXCID006307	87-62-7	UFFBMTHBGFGIHF-UHFFFAOYSA-N	2,6-Dimethylaniline	CC1=CC=CC(C)=C1N	InChI=1S/C8H11N/c1-6-4-3-5-7(2)8(6)9/h3-5H,9H2,1-2H3							toxrefdb_60	1	Yes	No	No
OASIS1913	DTXSID901009337	Ticagrelor	DTXCID501436166	274693-27-5	OEKWJQXRCDYSHL-FNOIDJSQSA-N	(1S,2S,3R,5S)-3-[7-{[(1R,2S)-2-(3,4-Difluorophenyl)cyclopropyl]amino}-5-(propylsulfanyl)-3H-[1,2,3]triazolo[4,5-d]pyrimidin-3-yl]-5-(2-hydroxyethoxy)cyclopentane-1,2-diol	CCCSC1=NC2=C(N=NN2[C@@H]2C[C@H](OCCO)[C@@H](O)[C@H]2O)C(N[C@@H]2C[C@H]2C2=CC=C(F)C(F)=C2)=N1	InChI=1S/C23H28F2N6O4S/c1-2-7-36-23-27-21(26-15-9-12(15)11-3-4-13(24)14(25)8-11)18-22(28-23)31(30-29-18)16-10-17(35-6-5-32)20(34)19(16)33/h3-4,8,12,15-17,19-20,32-34H,2,5-7,9-10H2,1H3,(H,26,27,28)/t12-,15+,16+,17-,19-,20+/m0/s1		dilirank2_120						4	No	Yes	Yes
OASIS116	DTXSID3021932	Diethanolamine	DTXCID601932	111-42-2	ZBCBWPMODOFKDW-UHFFFAOYSA-N	2,2'-Azanediyldi(ethan-1-ol)	OCCNCCO	InChI=1S/C4H11NO2/c6-3-1-5-2-4-7/h5-7H,1-4H2			drugmatrix_29				toxrefdb_75	1	Yes	No	No
OASIS016	DTXSID2020682	Hexachlorobenzene	DTXCID80682	118-74-1	CKAPSXZOOQJIBF-UHFFFAOYSA-N	Hexachlorobenzene	ClC1=C(Cl)C(Cl)=C(Cl)C(Cl)=C1Cl	InChI=1S/C6Cl6/c7-1-2(8)4(10)6(12)5(11)3(1)9				fraunhofer_105		tggates_14		2	Yes	No	No
OASIS334	DTXSID9020956	4-Hydroxy-3-nitrophenylarsonic acid	DTXCID70956	121-19-7	XMVJITFPVVRMHC-UHFFFAOYSA-N	(4-Hydroxy-3-nitrophenyl)arsonic acid	OC1=C(C=C(C=C1)[As](O)(O)=O)[N+]([O-])=O	InChI=1S/C6H6AsNO6/c9-6-2-1-4(7(10,11)12)3-5(6)8(13)14/h1-3,9H,(H2,10,11,12)			drugmatrix_48					2	No	No	Yes
OASIS149	DTXSID7021106	Pentachlorophenol	DTXCID701106	87-86-5	IZUPBVBPLAPZRR-UHFFFAOYSA-N	Pentachlorophenol	OC1=C(Cl)C(Cl)=C(Cl)C(Cl)=C1Cl	InChI=1S/C6HCl5O/c7-1-2(8)4(10)6(12)5(11)3(1)9/h12H					ice_35		toxrefdb_87	1	Yes	No	No
OASIS1774	DTXSID20903963	Icatibant	DTXCID901331902	130308-48-4	QURWXBZNHXJZBE-SKXRKSCCSA-N	(2S)-2-{[(2S,3aS,7aS)-1-{(3R)-2-[(2S)-2-{[(2S)-2-(2-{[(2S,4R)-1-{(2S)-1-[(2S)-2-{[(2R)-2-Amino-5-carbamimidamidopentanoyl]amino}-5-carbamimidamidopentanoyl]pyrrolidine-2-carbonyl}-4-hydroxypyrrolidine-2-carbonyl]amino}acetamido)-3-(thiophen-2-yl)propanoyl]amino}-3-hydroxypropanoyl]-1,2,3,4-tetrahydroisoquinoline-3-carbonyl}octahydro-1H-indole-2-carbonyl]amino}-5-carbamimidamidopentanoic acid	[H][C@]12C[C@H](N(C(=O)[C@H]3CC4=CC=CC=C4CN3C(=O)[C@H](CO)NC(=O)[C@H](CC3=CC=CS3)NC(=O)CNC(=O)[C@@H]3C[C@@H](O)CN3C(=O)[C@@H]3CCCN3C(=O)[C@H](CCCNC(N)=N)NC(=O)[C@H](N)CCCNC(N)=N)[C@@]1([H])CCCC2)C(=O)N[C@@H](CCCNC(N)=N)C(O)=O	InChI=1S/C59H89N19O13S/c60-37(14-5-19-67-57(61)62)48(82)72-38(15-6-20-68-58(63)64)52(86)75-22-8-18-43(75)54(88)77-30-35(80)26-44(77)50(84)70-28-47(81)71-40(27-36-13-9-23-92-36)49(83)74-41(31-79)53(87)76-29-34-12-2-1-10-32(34)24-46(76)55(89)78-42-17-4-3-11-33(42)25-45(78)51(85)73-39(56(90)91)16-7-21-69-59(65)66/h1-2,9-10,12-13,23,33,35,37-46,79-80H,3-8,11,14-22,24-31,60H2,(H,70,84)(H,71,81)(H,72,8…		dilirank2_27						4	No	No	Yes
OASIS372	DTXSID1023815	Dibromoacetic acid	DTXCID203815	631-64-1	SIEILFNCEFEENQ-UHFFFAOYSA-N	Dibromoacetic acid	OC(=O)C(Br)Br	InChI=1S/C2H2Br2O2/c3-1(4)2(5)6/h1H,(H,5,6)				fraunhofer_21				3	No	Yes	Yes
OASIS1198	DTXSID6022848	Clopidogrel	DTXCID202848	113665-84-2	GKTWGGQPFAXNFI-HNNXBMFYSA-N	Methyl (2S)-(2-chlorophenyl)(6,7-dihydrothieno[3,2-c]pyridin-5(4H)-yl)acetate	COC(=O)[C@@H](N1CCC2=C(C1)C=CS2)C1=CC=CC=C1Cl	InChI=1S/C16H16ClNO2S/c1-20-16(19)15(12-4-2-3-5-13(12)17)18-8-6-14-11(10-18)7-9-21-14/h2-5,7,9,15H,6,8,10H2,1H3/t15-/m0/s1	dilist_741							4	Yes	No	Yes
OASIS1445	DTXSID8024733	Carisoprodol	DTXCID904733	78-44-4	OFZCIYFFPZCNJE-UHFFFAOYSA-N	2-[(Carbamoyloxy)methyl]-2-methylpentyl propan-2-ylcarbamate	CCCC(C)(COC(N)=O)COC(=O)NC(C)C	InChI=1/C12H24N2O4/c1-5-6-12(4,7-17-10(13)15)8-18-11(16)14-9(2)3/h9H,5-8H2,1-4H3,(H2,13,15)(H,14,16)	dilist_448							4	Yes	No	No
OASIS678	DTXSID0048216	Folinic acid	DTXCID8028216	58-05-9	VVIAGPKUTFNRDU-ABLWVSNPSA-N	N-(4-{[(2-Amino-5-formyl-4-oxo-1,4,5,6,7,8-hexahydropteridin-6-yl)methyl]amino}benzoyl)-L-glutamic acid	NC1=NC(=O)C2=C(NCC(CNC3=CC=C(C=C3)C(=O)N[C@@H](CCC(O)=O)C(O)=O)N2C=O)N1	InChI=1S/C20H23N7O7/c21-20-25-16-15(18(32)26-20)27(9-28)12(8-23-16)7-22-11-3-1-10(2-4-11)17(31)24-13(19(33)34)5-6-14(29)30/h1-4,9,12-13,22H,5-8H2,(H,24,31)(H,29,30)(H,33,34)(H4,21,23,25,26,32)/t12?,13-/m0/s1	dilist_946							4	Yes	No	No
OASIS1155	DTXSID5046439	Entacapone	DTXCID3026439	130929-57-6	JRURYQJSLYLRLN-BJMVGYQFSA-N	(2E)-2-Cyano-3-(3,4-dihydroxy-5-nitrophenyl)-N,N-diethylprop-2-enamide	CCN(CC)C(=O)C(=C\C1=CC(=C(O)C(O)=C1)[N+]([O-])=O)\C#N	InChI=1S/C14H15N3O5/c1-3-16(4-2)14(20)10(8-15)5-9-6-11(17(21)22)13(19)12(18)7-9/h5-7,18-19H,3-4H2,1-2H3/b10-5+	dilist_511							4	Yes	No	Yes
OASIS847	DTXSID2045521	Ioversol	DTXCID0025521	87771-40-2	AMDBBAQNWSUWGN-UHFFFAOYSA-N	N~1~,N~3~-Bis(2,3-dihydroxypropyl)-5-[(hydroxyacetyl)(2-hydroxyethyl)amino]-2,4,6-triiodobenzene-1,3-dicarboxamide	OCCN(C(=O)CO)C1=C(I)C(C(=O)NCC(O)CO)=C(I)C(C(=O)NCC(O)CO)=C1I	InChI=1/C18H24I3N3O9/c19-13-11(17(32)22-3-8(29)5-26)14(20)16(24(1-2-25)10(31)7-28)15(21)12(13)18(33)23-4-9(30)6-27/h8-9,25-30H,1-7H2,(H,22,32)(H,23,33)	dilist_1088							4	No	Yes	Yes
OASIS355	DTXSID8020462	Diethylene glycol	DTXCID20462	111-46-6	MTHSVFCYNBDYFN-UHFFFAOYSA-N	2,2'-Oxydi(ethan-1-ol)	OCCOCCO	InChI=1S/C4H10O3/c5-1-3-7-4-2-6/h5-6H,1-4H2				fraunhofer_1				3	No	Yes	Yes
OASIS1393	DTXSID8022585	Amifostine	DTXCID602585	20537-88-6	JKOQGQFVAUAYPM-UHFFFAOYSA-N	S-{2-[(3-Aminopropyl)amino]ethyl} dihydrogen phosphorothioate	NCCCNCCSP(O)(O)=O	InChI=1S/C5H15N2O3PS/c6-2-1-3-7-4-5-12-11(8,9)10/h7H,1-6H2,(H2,8,9,10)	dilist_985							4	Yes	No	Yes
OASIS102	DTXSID5020578	Ethionine	DTXCID30578	13073-35-3	GGLZPLKKBSSKCX-YFKPBYRVSA-N	S-Ethyl-L-homocysteine	CCSCC[C@H](N)C(O)=O	InChI=1S/C6H13NO2S/c1-2-10-4-3-5(7)6(8)9/h5H,2-4,7H2,1H3,(H,8,9)/t5-/m0/s1						tggates_97		2	No	Yes	Yes
OASIS1845	DTXSID5057670	Prucalopride	DTXCID2031459	179474-81-8	ZPMNHBXQOOVQJL-UHFFFAOYSA-N	4-Amino-5-chloro-N-[1-(3-methoxypropyl)piperidin-4-yl]-2,3-dihydro-1-benzofuran-7-carboxamide	COCCCN1CCC(CC1)NC(=O)C1=CC(Cl)=C(N)C2=C1OCC2	InChI=1S/C18H26ClN3O3/c1-24-9-2-6-22-7-3-12(4-8-22)21-18(23)14-11-15(19)16(20)13-5-10-25-17(13)14/h11-12H,2-10,20H2,1H3,(H,21,23)		dilirank2_206						4	No	Yes	Yes
OASIS1570	DTXSID9044291	Oseltamivir	DTXCID7024291	196618-13-0	VSZGPKBBMSAYNT-RRFJBIMHSA-N	Ethyl (3R,4R,5S)-4-acetamido-5-amino-3-[(pentan-3-yl)oxy]cyclohex-1-ene-1-carboxylate	CCOC(=O)C1=C[C@@H](OC(CC)CC)[C@H](NC(C)=O)[C@@H](N)C1	InChI=1S/C16H28N2O4/c1-5-12(6-2)22-14-9-11(16(20)21-7-3)8-13(17)15(14)18-10(4)19/h9,12-15H,5-8,17H2,1-4H3,(H,18,19)/t13-,14+,15+/m0/s1	dilist_561							4	Yes	No	Yes
OASIS610	DTXSID0022569	Alfacalcidol	DTXCID601324287	41294-56-8	OFHCOWSQAMBJIW-AVJTYSNKSA-N	(1S,3R,5Z,7E)-9,10-Secocholesta-5,7,10-triene-1,3-diol	[H][C@@]1(CC[C@@]2([H])\C(CCC[C@]12C)=C\C=C1\C[C@@H](O)C[C@H](O)C1=C)[C@H](C)CCCC(C)C	InChI=1S/C27H44O2/c1-18(2)8-6-9-19(3)24-13-14-25-21(10-7-15-27(24,25)5)11-12-22-16-23(28)17-26(29)20(22)4/h11-12,18-19,23-26,28-29H,4,6-10,13-17H2,1-3,5H3/b21-11+,22-12-/t19-,23-,24-,25+,26+,27-/m1/s1	dilist_176							4	No	No	Yes
OASIS223	DTXSID4047254	CP-457920	DTXCID2027254	220860-50-4	DGFVZQGXKQCQGK-UHFFFAOYSA-N	N-Benzyl-6-ethoxy-4-oxo-1,4-dihydro-1,5-naphthyridine-3-carboxamide	CCOC1=NC2=C(NC=C(C(=O)NCC3=CC=CC=C3)C2=O)C=C1	InChI=1S/C18H17N3O3/c1-2-24-15-9-8-14-16(21-15)17(22)13(11-19-14)18(23)20-10-12-6-4-3-5-7-12/h3-9,11H,2,10H2,1H3,(H,19,22)(H,20,23)							toxrefdb_144	1	Yes	No	No
OASIS188	DTXSID1057874	Maropitant	DTXCID2031661	147116-67-4	OMPCVMLFFSQFIX-CONSDPRKSA-N	(2S,3S)-N-[(5-tert-Butyl-2-methoxyphenyl)methyl]-2-(diphenylmethyl)-1-azabicyclo[2.2.2]octan-3-amine	COC1=CC=C(C=C1CN[C@H]1C2CCN(CC2)[C@H]1C(C1=CC=CC=C1)C1=CC=CC=C1)C(C)(C)C	InChI=1S/C32H40N2O/c1-32(2,3)27-15-16-28(35-4)26(21-27)22-33-30-25-17-19-34(20-18-25)31(30)29(23-11-7-5-8-12-23)24-13-9-6-10-14-24/h5-16,21,25,29-31,33H,17-20,22H2,1-4H3/t30-,31-/m0/s1							toxrefdb_126	1	No	Yes	Yes
OASIS1348	DTXSID7045526	Meropenem	DTXCID5025526	96036-03-2	DMJNNHOOLUXYBV-PQTSNVLCSA-N	(4R,5S,6S)-3-{[(3S,5S)-5-(Dimethylcarbamoyl)pyrrolidin-3-yl]sulfanyl}-6-[(1R)-1-hydroxyethyl]-4-methyl-7-oxo-1-azabicyclo[3.2.0]hept-2-ene-2-carboxylic acid	[H][C@]1([C@@H](C)O)C(=O)N2C(C(O)=O)=C(S[C@@H]3CN[C@@H](C3)C(=O)N(C)C)[C@H](C)[C@]12[H]	InChI=1S/C17H25N3O5S/c1-7-12-11(8(2)21)16(23)20(12)13(17(24)25)14(7)26-9-5-10(18-6-9)15(22)19(3)4/h7-12,18,21H,5-6H2,1-4H3,(H,24,25)/t7-,8-,9+,10+,11-,12-/m1/s1	dilist_243							4	Yes	No	Yes
OASIS629	DTXSID0023240	Mecamylamine	DTXCID903240	60-40-2	IMYZQPCYWPFTAG-UHFFFAOYSA-N	N,2,3,3-Tetramethylbicyclo[2.2.1]heptan-2-amine	CNC1(C)C2CCC(C2)C1(C)C	InChI=1/C11H21N/c1-10(2)8-5-6-9(7-8)11(10,3)12-4/h8-9,12H,5-7H2,1-4H3	dilist_720							4	Yes	No	No
OASIS1204	DTXSID6022973	Droperidol	DTXCID302973	548-73-2	RMEDXOLNCUSCGS-UHFFFAOYSA-N	1-{1-[4-(4-Fluorophenyl)-4-oxobutyl]-1,2,3,6-tetrahydropyridin-4-yl}-1,3-dihydro-2H-benzimidazol-2-one	FC1=CC=C(C=C1)C(=O)CCCN1CCC(=CC1)N1C(=O)NC2=CC=CC=C12	InChI=1S/C22H22FN3O2/c23-17-9-7-16(8-10-17)21(27)6-3-13-25-14-11-18(12-15-25)26-20-5-2-1-4-19(20)24-22(26)28/h1-2,4-5,7-11H,3,6,12-15H2,(H,24,28)	dilist_880							4	Yes	No	Yes
OASIS931	DTXSID3023687	(R)-(+)-Tolterodine	DTXCID703687	124937-51-5	OOGJQPCLVADCPB-HXUWFJFHSA-N	2-{(1R)-3-[Di(propan-2-yl)amino]-1-phenylpropyl}-4-methylphenol	CC(C)N(CC[C@H](C1=CC=CC=C1)C1=C(O)C=CC(C)=C1)C(C)C	InChI=1S/C22H31NO/c1-16(2)23(17(3)4)14-13-20(19-9-7-6-8-10-19)21-15-18(5)11-12-22(21)24/h6-12,15-17,20,24H,13-14H2,1-5H3/t20-/m1/s1	dilist_183							4	Yes	No	Yes
OASIS099	DTXSID1020017	1-Acetylaminofluorene	DTXCID5017	28314-03-6	POECHIXSIXBYKI-UHFFFAOYSA-N	N-(9H-Fluoren-1-yl)acetamide	CC(=O)NC1=C2CC3=CC=CC=C3C2=CC=C1	InChI=1S/C15H13NO/c1-10(17)16-15-8-4-7-13-12-6-3-2-5-11(12)9-14(13)15/h2-8H,9H2,1H3,(H,16,17)						tggates_94		2	No	Yes	No
OASIS1133	DTXSID5040461	Dimercaprol	DTXCID3020461	59-52-9	WQABCVAJNWAXTE-UHFFFAOYSA-N	2,3-Bis(sulfanyl)propan-1-ol	OCC(S)CS	InChI=1/C3H8OS2/c4-1-3(6)2-5/h3-6H,1-2H2	dilist_1076							4	Yes	No	Yes
OASIS1266	DTXSID6048620	Teprenone	DTXCID9028546	6809-52-5	HUCXKZBETONXFO-AJDZVAQLSA-N	(9E,13E)-6,10,14,18-Tetramethylnonadeca-5,9,13,17-tetraen-2-one	CC(C)=CCC\C(C)=C\CC\C(C)=C\CCC(C)=CCCC(C)=O	InChI=1S/C23H38O/c1-19(2)11-7-12-20(3)13-8-14-21(4)15-9-16-22(5)17-10-18-23(6)24/h11,13,15,17H,7-10,12,14,16,18H2,1-6H3/b20-13+,21-15+,22-17?	dilist_150							4	No	Yes	Yes
OASIS313	DTXSID6020062	2-Amino-4-nitrophenol	DTXCID0062	99-57-0	VLZVIIYRNMWPSN-UHFFFAOYSA-N	2-Amino-4-nitrophenol	NC1=C(O)C=CC(=C1)[N+]([O-])=O	InChI=1S/C6H6N2O3/c7-5-3-4(8(10)11)1-2-6(5)9/h1-3,9H,7H2			drugmatrix_5		ice_109			2	Yes	No	No
OASIS654	DTXSID0039227	2-Acetylaminofluorene	DTXCID7018	53-96-3	CZIHNRWJTSTCEX-UHFFFAOYSA-N	N-(9H-Fluoren-2-yl)acetamide	CC(=O)NC1=CC=C2C(CC3=C2C=CC=C3)=C1	InChI=1S/C15H13NO/c1-10(17)16-13-6-7-15-12(9-13)8-11-4-2-3-5-14(11)15/h2-7,9H,8H2,1H3,(H,16,17)	dilist_89							4	Yes	No	Yes
OASIS1401	DTXSID8022826	Citalopram	DTXCID802826	59729-33-8	WSEQXVZVJXJVFP-UHFFFAOYSA-N	1-[3-(Dimethylamino)propyl]-1-(4-fluorophenyl)-1,3-dihydro-2-benzofuran-5-carbonitrile	CN(C)CCCC1(OCC2=CC(=CC=C12)C#N)C1=CC=C(F)C=C1	InChI=1/C20H21FN2O/c1-23(2)11-3-10-20(17-5-7-18(21)8-6-17)19-9-4-15(13-22)12-16(19)14-24-20/h4-9,12H,3,10-11,14H2,1-2H3	dilist_634							4	Yes	No	Yes
OASIS1673	DTXSID7021287	Succinic anhydride	DTXCID701287	108-30-5	RINCXYDBBGOEEQ-UHFFFAOYSA-N	Oxolane-2,5-dione	O=C1CCC(=O)O1	InChI=1S/C4H4O3/c5-3-1-2-4(6)7-3/h1-2H2					ice_8			3	Yes	No	Yes
OASIS1891	DTXSID7057652	Istradefylline	DTXCID8031441	155270-99-8	IQVRBWUUXZMOPW-PKNBQFBNSA-N	8-[(E)-2-(3,4-Dimethoxyphenyl)ethenyl]-1,3-diethyl-7-methyl-3,7-dihydro-1H-purine-2,6-dione	CCN1C2=C(N(C)C(\C=C\C3=CC=C(OC)C(OC)=C3)=N2)C(=O)N(CC)C1=O	InChI=1S/C20H24N4O4/c1-6-23-18-17(19(25)24(7-2)20(23)26)22(3)16(21-18)11-9-13-8-10-14(27-4)15(12-13)28-5/h8-12H,6-7H2,1-5H3/b11-9+		dilirank2_124						4	No	Yes	Yes
OASIS277	DTXSID8035180	Allethrin	DTXCID6015180	584-79-2	ZCVAOQKBXKSDMS-UHFFFAOYSA-N	2-Methyl-4-oxo-3-(prop-2-en-1-yl)cyclopent-2-en-1-yl 2,2-dimethyl-3-(2-methylprop-1-en-1-yl)cyclopropane-1-carboxylate	CC(C)=CC1C(C(=O)OC2CC(=O)C(CC=C)=C2C)C1(C)C	InChI=1/C19H26O3/c1-7-8-13-12(4)16(10-15(13)20)22-18(21)17-14(9-11(2)3)19(17,5)6/h7,9,14,16-17H,1,8,10H2,2-6H3							toxrefdb_1	1	No	Yes	No
OASIS1586	DTXSID9048691	Atazanavir	DTXCID5028617	198904-31-3	AXRYRYVKAWYZBR-GASGPIRDSA-N	Methyl [(5S,10S,11S,14S)-11-benzyl-5-tert-butyl-10-hydroxy-15,15-dimethyl-3,6,13-trioxo-8-{[4-(pyridin-2-yl)phenyl]methyl}-2-oxa-4,7,8,12-tetraazahexadecan-14-yl]carbamate	COC(=O)N[C@H](C(=O)N[C@@H](CC1=CC=CC=C1)[C@@H](O)CN(CC1=CC=C(C=C1)C1=NC=CC=C1)NC(=O)[C@@H](NC(=O)OC)C(C)(C)C)C(C)(C)C	InChI=1S/C38H52N6O7/c1-37(2,3)31(41-35(48)50-7)33(46)40-29(22-25-14-10-9-11-15-25)30(45)24-44(43-34(47)32(38(4,5)6)42-36(49)51-8)23-26-17-19-27(20-18-26)28-16-12-13-21-39-28/h9-21,29-32,45H,22-24H2,1-8H3,(H,40,46)(H,41,48)(H,42,49)(H,43,47)/t29-,30-,31+,32+/m0/s1	dilist_752							4	Yes	No	Yes
OASIS679	DTXSID0048349	Vasopressin tannate	DTXCID5028324	113-79-1	KBZOIRJILGZLEJ-LGYYRGKSSA-N	1-{(4R,7S,10S,13S,16S,19R)-19-Amino-7-(2-amino-2-oxoethyl)-10-(3-amino-3-oxopropyl)-13-benzyl-16-[(4-hydroxyphenyl)methyl]-6,9,12,15,18-pentaoxo-1,2-dithia-5,8,11,14,17-pentaazacycloicosane-4-carbonyl}-L-prolyl-L-arginylglycinamide	N[C@H]1CSSC[C@H](NC(=O)[C@H](CC(N)=O)NC(=O)[C@H](CCC(N)=O)NC(=O)[C@H](CC2=CC=CC=C2)NC(=O)[C@H](CC2=CC=C(O)C=C2)NC1=O)C(=O)N1CCC[C@H]1C(=O)N[C@@H](CCCNC(N)=N)C(=O)NCC(N)=O	InChI=1S/C46H65N15O12S2/c47-27-22-74-75-23-33(45(73)61-17-5-9-34(61)44(72)56-28(8-4-16-53-46(51)52)39(67)54-21-37(50)65)60-43(71)32(20-36(49)64)59-40(68)29(14-15-35(48)63)55-41(69)31(18-24-6-2-1-3-7-24)58-42(70)30(57-38(27)66)19-25-10-12-26(62)13-11-25/h1-3,6-7,10-13,27-34,62H,4-5,8-9,14-23,47H2,(H2,48,63)(H2,49,64)(H2,50,65)(H,54,67)(H,55,69)(H,56,72)(H,57,66)(H,58,70)(H,59,68)(H,60,71)(H4,51,52…	dilist_968							4	No	Yes	Yes
OASIS1475	DTXSID8046664	Lenalidomide	DTXCID6026664	191732-72-6	GOTYRUGSSMKFNF-UHFFFAOYSA-N	3-(4-Amino-1-oxo-1,3-dihydro-2H-isoindol-2-yl)piperidine-2,6-dione	NC1=C2CN(C3CCC(=O)NC3=O)C(=O)C2=CC=C1	InChI=1/C13H13N3O3/c14-9-3-1-2-7-8(9)6-16(13(7)19)10-4-5-11(17)15-12(10)18/h1-3,10H,4-6,14H2,(H,15,17,18)	dilist_926							4	Yes	No	Yes
OASIS132	DTXSID6022056	1,3-Dichlorobenzene	DTXCID102056	541-73-1	ZPQOPVIELGIULI-UHFFFAOYSA-N	1,3-Dichlorobenzene	ClC1=CC(Cl)=CC=C1	InChI=1S/C6H4Cl2/c7-5-2-1-3-6(8)4-5/h1-4H				fraunhofer_98			toxrefdb_58	1	Yes	No	Yes
OASIS427	DTXSID8024810	2-Chloropyridine	DTXCID304810	109-09-1	OKDGRDCXVWSXDC-UHFFFAOYSA-N	2-Chloropyridine	ClC1=NC=CC=C1	InChI=1S/C5H4ClN/c6-5-3-1-2-4-7-5/h1-4H				fraunhofer_94				3	No	Yes	No
OASIS1892	DTXSID801016498	Monomethyl fumarate	DTXCID30209463	2756-87-8	NKHAVTQWNUWKEO-NSCUHMNNSA-N	(2E)-4-Methoxy-4-oxobut-2-enoic acid	COC(=O)\C=C\C(O)=O	InChI=1S/C5H6O4/c1-9-5(8)3-2-4(6)7/h2-3H,1H3,(H,6,7)/b3-2+		dilirank2_178						4	No	Yes	Yes
OASIS133	DTXSID7021780	Diethyl phthalate	DTXCID901780	84-66-2	FLKPEMZONWLCSK-UHFFFAOYSA-N	Diethyl benzene-1,2-dicarboxylate	CCOC(=O)C1=CC=CC=C1C(=O)OCC	InChI=1S/C12H14O4/c1-3-15-11(13)9-7-5-6-8-10(9)12(14)16-4-2/h5-8H,3-4H2,1-2H3				fraunhofer_123			toxrefdb_76	1	Yes	No	No
OASIS710	DTXSID1022970	Doxylamine	DTXCID102970	469-21-6	HCFDWZZGGLSKEP-UHFFFAOYSA-N	N,N-Dimethyl-2-[1-phenyl-1-(pyridin-2-yl)ethoxy]ethan-1-amine	CN(C)CCOC(C)(C1=CC=CC=C1)C1=NC=CC=C1	InChI=1/C17H22N2O/c1-17(20-14-13-19(2)3,15-9-5-4-6-10-15)16-11-7-8-12-18-16/h4-12H,13-14H2,1-3H3	dilist_641							4	Yes	No	No
OASIS1847	DTXSID50958941	Tenofovir alafenamide	DTXCID401386833	379270-37-8	LDEKQSIMHVQZJK-CAQYMETFSA-N	Propan-2-yl N-[(S)-({[(2R)-1-(6-amino-9H-purin-9-yl)propan-2-yl]oxy}methyl)(phenoxy)phosphoryl]-L-alaninate	CC(C)OC(=O)[C@H](C)N[P@](=O)(CO[C@H](C)CN1C=NC2=C(N)N=CN=C12)OC1=CC=CC=C1	InChI=1S/C21H29N6O5P/c1-14(2)31-21(28)16(4)26-33(29,32-17-8-6-5-7-9-17)13-30-15(3)10-27-12-25-18-19(22)23-11-24-20(18)27/h5-9,11-12,14-16H,10,13H2,1-4H3,(H,26,29)(H2,22,23,24)/t15-,16+,33+/m1/s1		dilirank2_83						4	No	No	Yes
OASIS1216	DTXSID6023496	Pramipexole	DTXCID203496	104632-26-0	FASDKYOPVNHBLU-ZETCQYMHSA-N	(6S)-N~6~-Propyl-4,5,6,7-tetrahydro-1,3-benzothiazole-2,6-diamine	CCCN[C@H]1CCC2=C(C1)SC(N)=N2	InChI=1S/C10H17N3S/c1-2-5-12-7-3-4-8-9(6-7)14-10(11)13-8/h7,12H,2-6H2,1H3,(H2,11,13)/t7-/m0/s1	dilist_504							4	Yes	No	Yes
OASIS303	DTXSID2023309	Metoprolol	DTXCID503309	51384-51-1	IUBSYMUCCVWXPE-UHFFFAOYSA-N	1-[4-(2-Methoxyethyl)phenoxy]-3-[(propan-2-yl)amino]propan-2-ol	COCCC1=CC=C(OCC(O)CNC(C)C)C=C1	InChI=1/C15H25NO3/c1-12(2)16-10-14(17)11-19-15-6-4-13(5-7-15)8-9-18-3/h4-7,12,14,16-17H,8-11H2,1-3H3	dilist_847		drugmatrix_41					2	Yes	No	Yes
OASIS677	DTXSID0046933	Cyclobenzaprine	DTXCID8026933	303-53-7	JURKNVYFZMSNLP-UHFFFAOYSA-N	3-(5H-Dibenzo[a,d][7]annulen-5-ylidene)-N,N-dimethylpropan-1-amine	CN(C)CCC=C1C2=C(C=CC=C2)C=CC2=C1C=CC=C2	InChI=1S/C20H21N/c1-21(2)15-7-12-20-18-10-5-3-8-16(18)13-14-17-9-4-6-11-19(17)20/h3-6,8-14H,7,15H2,1-2H3	dilist_627							4	Yes	No	No
OASIS977	DTXSID40167045	Silodosin	DTXCID3089536	160970-54-7	PNCPYILNMDWPEY-QGZVFWFLSA-N	1-(3-Hydroxypropyl)-5-[(2R)-2-({2-[2-(2,2,2-trifluoroethoxy)phenoxy]ethyl}amino)propyl]-2,3-dihydro-1H-indole-7-carboxamide	C[C@H](CC1=CC2=C(N(CCCO)CC2)C(=C1)C(N)=O)NCCOC1=CC=CC=C1OCC(F)(F)F	InChI=1S/C25H32F3N3O4/c1-17(30-8-12-34-21-5-2-3-6-22(21)35-16-25(26,27)28)13-18-14-19-7-10-31(9-4-11-32)23(19)20(15-18)24(29)33/h2-3,5-6,14-15,17,30,32H,4,7-13,16H2,1H3,(H2,29,33)/t17-/m1/s1	dilist_208							4	Yes	No	Yes
OASIS822	DTXSID2023642	Terfenadine	DTXCID503642	50679-08-8	GUGOEEXESWIERI-UHFFFAOYSA-N	1-(4-tert-Butylphenyl)-4-{4-[hydroxy(diphenyl)methyl]piperidin-1-yl}butan-1-ol	CC(C)(C)C1=CC=C(C=C1)C(O)CCCN1CCC(CC1)C(O)(C1=CC=CC=C1)C1=CC=CC=C1	InChI=1/C32H41NO2/c1-31(2,3)26-18-16-25(17-19-26)30(34)15-10-22-33-23-20-29(21-24-33)32(35,27-11-6-4-7-12-27)28-13-8-5-9-14-28/h4-9,11-14,16-19,29-30,34-35H,10,15,20-24H2,1-3H3	dilist_129							4	No	Yes	Yes
OASIS015	DTXSID8020541	5,5-Diphenylhydantoin	DTXCID60541	57-41-0	CXOFVDLJLONNDW-UHFFFAOYSA-N	5,5-Diphenylimidazolidine-2,4-dione	O=C1NC(=O)C(N1)(C1=CC=CC=C1)C1=CC=CC=C1	InChI=1S/C15H12N2O2/c18-13-15(17-14(19)16-13,11-7-3-1-4-8-11)12-9-5-2-6-10-12/h1-10H,(H2,16,17,18,19)	dilist_1008			fraunhofer_25		tggates_13		2	Yes	No	Yes
OASIS138	DTXSID20860885	4-Chloro-N-[1-(1H-imidazol-1-yl)-2-propoxyethylidene]-2-(trifluoromethyl)benzenamine	DTXCID60810288	149465-52-1	HSMVPDGQOIQYSR-UHFFFAOYSA-N	N-[4-Chloro-2-(trifluoromethyl)phenyl]-1-(1H-imidazol-1-yl)-2-propoxyethan-1-imine	CCCOCC(=NC1=C(C=C(Cl)C=C1)C(F)(F)F)N1C=CN=C1	InChI=1S/C15H15ClF3N3O/c1-2-7-23-9-14(22-6-5-20-10-22)21-13-4-3-11(16)8-12(13)15(17,18)19/h3-6,8,10H,2,7,9H2,1H3				fraunhofer_133			toxrefdb_184	1	No	Yes	No
OASIS049	DTXSID4023549	Quinidine	DTXCID70819883	56-54-2	LOUPRKONTZGTKE-LHHVKLHASA-N	(9S)-6'-Methoxycinchonan-9-ol	[H][C@@]1(C[C@@H]2CC[N@]1C[C@@H]2C=C)[C@@H](O)C1=C2C=C(OC)C=CC2=NC=C1	InChI=1S/C20H24N2O2/c1-3-13-12-22-9-7-14(13)10-19(22)20(23)16-6-8-21-18-5-4-15(24-2)11-17(16)18/h3-6,8,11,13-14,19-20,23H,1,7,9-10,12H2,2H3/t13-,14-,19+,20-/m0/s1	dilist_819					tggates_45		2	Yes	No	Yes
OASIS387	DTXSID2020426	Dichloran	DTXCID60426	99-30-9	BIXZHMJUSMUDOQ-UHFFFAOYSA-N	2,6-Dichloro-4-nitroaniline	NC1=C(Cl)C=C(C=C1Cl)[N+]([O-])=O	InChI=1S/C6H4Cl2N2O2/c7-4-1-3(10(11)12)2-5(8)6(4)9/h1-2H,9H2				fraunhofer_42				3	No	Yes	Yes
OASIS156	DTXSID0027856	Dipropylene glycol	DTXCID501769096	25265-71-8	N/A	N/A	C*.C*.OCCOCCO |lp:4:2,7:2,10:2,m:1:5.6,3:8.9|	N/A							toxrefdb_97	1	Yes	No	Yes
OASIS1413	DTXSID8023183	Josamycin	DTXCID103183	16846-24-5	XJSFLOJWULLJQS-HTYUZQQASA-N	(2S,3R,4R,6S)-6-{[(2R,3S,4R,5R,6S)-6-{[(4R,6S,7R,9R,10R,11E,13E,16R)-4-(Acetyloxy)-10-hydroxy-5-methoxy-9,16-dimethyl-2-oxo-7-(2-oxoethyl)-1-oxacyclohexadeca-11,13-dien-6-yl]oxy}-4-(dimethylamino)-5-hydroxy-2-methyloxan-3-yl]oxy}-4-hydroxy-2,4-dimethyloxan-3-yl 3-methylbutanoate	COC1[C@@H](CC(=O)O[C@H](C)C\C=C\C=C\[C@H](O)[C@H](C)C[C@H](CC=O)[C@@H]1O[C@@H]1O[C@H](C)[C@@H](O[C@H]2C[C@@](C)(O)[C@H](OC(=O)CC(C)C)[C@H](C)O2)[C@@H]([C@H]1O)N(C)C)OC(C)=O	InChI=1S/C42H69NO15/c1-23(2)19-32(47)56-40-27(6)53-34(22-42(40,8)50)57-37-26(5)54-41(36(49)35(37)43(9)10)58-38-29(17-18-44)20-24(3)30(46)16-14-12-13-15-25(4)52-33(48)21-31(39(38)51-11)55-28(7)45/h12-14,16,18,23-27,29-31,34-41,46,49-50H,15,17,19-22H2,1-11H3/b13-12+,16-14+/t24-,25-,26-,27+,29+,30+,31-,34+,35-,36-,37-,38+,39?,40-,41+,42-/m1/s1	dilist_828							4	No	Yes	Yes
OASIS671	DTXSID0045703	Oxcarbazepine	DTXCID8025703	28721-07-5	CTRLABGOLIVAIY-UHFFFAOYSA-N	10-Oxo-10,11-dihydro-5H-dibenzo[b,f]azepine-5-carboxamide	NC(=O)N1C2=CC=CC=C2CC(=O)C2=CC=CC=C12	InChI=1S/C15H12N2O2/c16-15(19)17-12-7-3-1-5-10(12)9-14(18)11-6-2-4-8-13(11)17/h1-8H,9H2,(H2,16,19)	dilist_906							4	Yes	No	Yes
OASIS036	DTXSID2025715	Nifedipine	DTXCID205715	21829-25-4	HYIMSNHJOBLJNT-UHFFFAOYSA-N	Dimethyl 2,6-dimethyl-4-(2-nitrophenyl)-1,4-dihydropyridine-3,5-dicarboxylate	COC(=O)C1=C(C)NC(C)=C(C1C1=CC=CC=C1[N+]([O-])=O)C(=O)OC	InChI=1S/C17H18N2O6/c1-9-13(16(20)24-3)15(14(10(2)18-9)17(21)25-4)11-7-5-6-8-12(11)19(22)23/h5-8,15,18H,1-4H3	dilist_746					tggates_111		2	Yes	No	Yes
OASIS1076	DTXSID50175419	Dabigatran	DTXCID4097910	211914-51-1	YBSJFWOBGCMAKL-UHFFFAOYSA-N	N-{2-[(4-Carbamimidoylanilino)methyl]-1-methyl-1H-benzimidazole-5-carbonyl}-N-pyridin-2-yl-beta-alanine	CN1C(CNC2=CC=C(C=C2)C(N)=N)=NC2=C1C=CC(=C2)C(=O)N(CCC(O)=O)C1=CC=CC=N1	InChI=1S/C25H25N7O3/c1-31-20-10-7-17(25(35)32(13-11-23(33)34)21-4-2-3-12-28-21)14-19(20)30-22(31)15-29-18-8-5-16(6-9-18)24(26)27/h2-10,12,14,29H,11,13,15H2,1H3,(H3,26,27)(H,33,34)	dilist_667							4	Yes	No	Yes
OASIS395	DTXSID8034956	Tetraconazole	DTXCID6014956	112281-77-3	LQDARGUHUSPFNL-UHFFFAOYSA-N	1-[2-(2,4-Dichlorophenyl)-3-(1,1,2,2-tetrafluoroethoxy)propyl]-1H-1,2,4-triazole	FC(F)C(F)(F)OCC(CN1C=NC=N1)C1=C(Cl)C=C(Cl)C=C1	InChI=1/C13H11Cl2F4N3O/c14-9-1-2-10(11(15)3-9)8(4-22-7-20-6-21-22)5-23-13(18,19)12(16)17/h1-3,6-8,12H,4-5H2				fraunhofer_52				3	No	No	Yes
OASIS1953	DTXSID40241899	ARN-509	DTXCID20164390	956104-40-8	HJBWBFZLDZWPHF-UHFFFAOYSA-N	4-{7-[6-Cyano-5-(trifluoromethyl)pyridin-3-yl]-8-oxo-6-sulfanylidene-5,7-diazaspiro[3.4]octan-5-yl}-2-fluoro-N-methylbenzamide	CNC(=O)C1=C(F)C=C(C=C1)N1C(=S)N(C(=O)C11CCC1)C1=CC(=C(N=C1)C#N)C(F)(F)F	InChI=1S/C21H15F4N5O2S/c1-27-17(31)13-4-3-11(8-15(13)22)30-19(33)29(18(32)20(30)5-2-6-20)12-7-14(21(23,24)25)16(9-26)28-10-12/h3-4,7-8,10H,2,5-6H2,1H3,(H,27,31)									No	No	Yes
OASIS691	DTXSID1020932	Nicotinic acid	DTXCID10932	59-67-6	PVNIIMVLHYAWGP-UHFFFAOYSA-N	Pyridine-3-carboxylic acid	OC(=O)C1=CC=CN=C1	InChI=1S/C6H5NO2/c8-6(9)5-2-1-3-7-4-5/h1-4H,(H,8,9)	dilist_1022							4	Yes	No	Yes
OASIS946	DTXSID3043782	Pranlukast	DTXCID1023782	103177-37-3	NBQKINXMPLXUET-UHFFFAOYSA-N	N-[4-Oxo-2-(1H-tetrazol-5-yl)-4H-1-benzopyran-8-yl]-4-(4-phenylbutoxy)benzamide	O=C(NC1=C2OC(=CC(=O)C2=CC=C1)C1=NN=NN1)C1=CC=C(OCCCCC2=CC=CC=C2)C=C1	InChI=1S/C27H23N5O4/c33-23-17-24(26-29-31-32-30-26)36-25-21(23)10-6-11-22(25)28-27(34)19-12-14-20(15-13-19)35-16-5-4-9-18-7-2-1-3-8-18/h1-3,6-8,10-15,17H,4-5,9,16H2,(H,28,34)(H,29,30,31,32)	dilist_1004							4	No	Yes	Yes
OASIS1457	DTXSID8041117	Roxithromycin	DTXCID6021117	80214-83-1	RXZBMPWDPOLZGW-HITVVWEBSA-N	(3R,4S,5S,6R,7R,9R,11S,12R,13S,14R)-6-{[(2S,3R,4S,6R)-4-(Dimethylamino)-3-hydroxy-6-methyloxan-2-yl]oxy}-14-ethyl-7,12,13-trihydroxy-4-{[(2R,4R,5S,6S)-5-hydroxy-4-methoxy-4,6-dimethyloxan-2-yl]oxy}-10-{[(2-methoxyethoxy)methoxy]imino}-3,5,7,9,11,13-hexamethyl-1-oxacyclotetradecan-2-one	CC[C@H]1OC(=O)[C@H](C)[C@@H](O[C@H]2C[C@@](C)(OC)[C@@H](O)[C@H](C)O2)[C@H](C)[C@@H](O[C@@H]2O[C@H](C)C[C@@H]([C@H]2O)N(C)C)[C@](C)(O)C[C@@H](C)C(=NOCOCCOC)[C@H](C)[C@@H](O)[C@]1(C)O	InChI=1S/C41H76N2O15/c1-15-29-41(10,49)34(45)24(4)31(42-53-21-52-17-16-50-13)22(2)19-39(8,48)36(58-38-32(44)28(43(11)12)18-23(3)54-38)25(5)33(26(6)37(47)56-29)57-30-20-40(9,51-14)35(46)27(7)55-30/h22-30,32-36,38,44-46,48-49H,15-21H2,1-14H3/t22-,23-,24+,25+,26-,27+,28+,29-,30+,32-,33+,34-,35+,36-,38+,39-,40-,41-/m1/s1	dilist_443							4	Yes	No	Yes
OASIS1897	DTXSID801027954	Voxelotor	DTXCID701513522	1446321-46-5	FWCVZAQENIZVMY-UHFFFAOYSA-N	N/A	CC(C)N1N=CC=C1C1=C(COC2=CC=CC(O)=C2C=O)C=CC=N1	InChI=1S/C19H19N3O3/c1-13(2)22-16(8-10-21-22)19-14(5-4-9-20-19)12-25-18-7-3-6-17(24)15(18)11-23/h3-11,13,24H,12H2,1-2H3		dilirank2_80						4	No	No	Yes
OASIS437	DTXSID3024368	2-[2-(2-Ethoxyethoxy)ethoxy]ethanol	DTXCID004368	112-50-5	WFSMVVDJSNMRAR-UHFFFAOYSA-N	2-[2-(2-Ethoxyethoxy)ethoxy]ethan-1-ol	CCOCCOCCOCCO	InChI=1S/C8H18O4/c1-2-10-5-6-12-8-7-11-4-3-9/h9H,2-8H2,1H3				fraunhofer_112				3	No	Yes	No
OASIS929	DTXSID3023639	Terazosin	DTXCID003639	63590-64-7	VCKUSRYTPJJLNI-UHFFFAOYSA-N	[4-(4-Amino-6,7-dimethoxyquinazolin-2-yl)piperazin-1-yl](oxolan-2-yl)methanone	COC1=C(OC)C=C2C(N)=NC(=NC2=C1)N1CCN(CC1)C(=O)C1CCCO1	InChI=1/C19H25N5O4/c1-26-15-10-12-13(11-16(15)27-2)21-19(22-17(12)20)24-7-5-23(6-8-24)18(25)14-4-3-9-28-14/h10-11,14H,3-9H2,1-2H3,(H2,20,21,22)	dilist_772							4	Yes	No	No
OASIS714	DTXSID1023077	Formoterol	DTXCID4065311	73573-87-2	BPZSYCZIITTYBL-FQOPCSHHNA-N	N-{2-Hydroxy-5-[(1S)-1-hydroxy-2-{[(2S)-1-(4-methoxyphenyl)propan-2-yl]amino}ethyl]phenyl}formamide	COC1=CC=C(C[C@H](C)NC[C@@H](O)C2=CC(NC=O)=C(O)C=C2)C=C1	InChI=1/C19H24N2O4/c1-13(9-14-3-6-16(25-2)7-4-14)20-11-19(24)15-5-8-18(23)17(10-15)21-12-22/h3-8,10,12-13,19-20,23-24H,9,11H2,1-2H3,(H,21,22)/t13-,19+/s2	dilist_798							4	No	Yes	Yes
OASIS675	DTXSID0046482	Raltitrexed	DTXCID8026482	112887-68-0	IVTVGDXNLFLDRM-HNNXBMFYSA-N	N-(5-{Methyl[(2-methyl-4-oxo-3,4-dihydroquinazolin-6-yl)methyl]amino}thiophene-2-carbonyl)-L-glutamic acid	CN(CC1=CC2=C(C=C1)N=C(C)NC2=O)C1=CC=C(S1)C(=O)N[C@@H](CCC(O)=O)C(O)=O	InChI=1S/C21H22N4O6S/c1-11-22-14-4-3-12(9-13(14)19(28)23-11)10-25(2)17-7-6-16(32-17)20(29)24-15(21(30)31)5-8-18(26)27/h3-4,6-7,9,15H,5,8,10H2,1-2H3,(H,24,29)(H,26,27)(H,30,31)(H,22,23,28)/t15-/m0/s1	dilist_651							4	No	No	Yes
OASIS795	DTXSID2022703	Bupivacaine	DTXCID802703	38396-39-3	LEBVLXFERQHONN-UHFFFAOYSA-N	1-Butyl-N-(2,6-dimethylphenyl)piperidine-2-carboxamide	CCCCN1CCCCC1C(=O)NC1=C(C)C=CC=C1C	InChI=1/C18H28N2O/c1-4-5-12-20-13-7-6-11-16(20)18(21)19-17-14(2)9-8-10-15(17)3/h8-10,16H,4-7,11-13H2,1-3H3,(H,19,21)	dilist_492							4	Yes	No	Yes
OASIS1478	DTXSID8048238	Cilastatin	DTXCID3028213	82009-34-5	DHSUYTOATWAVLW-WFVMDLQDSA-N	(2Z)-7-{[(2R)-2-Amino-2-carboxyethyl]sulfanyl}-2-{[(1S)-2,2-dimethylcyclopropane-1-carbonyl]amino}hept-2-enoic acid	CC1(C)C[C@@H]1C(=O)N\C(=C/CCCCSC[C@H](N)C(O)=O)C(O)=O	InChI=1S/C16H26N2O5S/c1-16(2)8-10(16)13(19)18-12(15(22)23)6-4-3-5-7-24-9-11(17)14(20)21/h6,10-11H,3-5,7-9,17H2,1-2H3,(H,18,19)(H,20,21)(H,22,23)/b12-6-/t10-,11+/m1/s1	dilist_259							4	Yes	No	Yes
OASIS1022	DTXSID4023414	Pamidronic acid	DTXCID003414	40391-99-9	WRUUGTRCQOWXEG-UHFFFAOYSA-N	(3-Amino-1-hydroxypropane-1,1-diyl)bis(phosphonic acid)	NCCC(O)(P(O)(O)=O)P(O)(O)=O	InChI=1S/C3H11NO7P2/c4-2-1-3(5,12(6,7)8)13(9,10)11/h5H,1-2,4H2,(H2,6,7,8)(H2,9,10,11)	dilist_977							4	Yes	No	Yes
OASIS429	DTXSID0021965	1,2,4-Trichlorobenzene	DTXCID701965	120-82-1	PBKONEOXTCPAFI-UHFFFAOYSA-N	1,2,4-Trichlorobenzene	ClC1=CC(Cl)=C(Cl)C=C1	InChI=1S/C6H3Cl3/c7-4-1-2-5(8)6(9)3-4/h1-3H				fraunhofer_100				3	No	Yes	No
OASIS698	DTXSID1022681	Bisacodyl	DTXCID202681	603-50-9	KHOITXIGCFIULA-UHFFFAOYSA-N	[(Pyridin-2-yl)methylene]di(4,1-phenylene) diacetate	CC(=O)OC1=CC=C(C=C1)C(C1=CC=C(OC(C)=O)C=C1)C1=NC=CC=C1	InChI=1S/C22H19NO4/c1-15(24)26-19-10-6-17(7-11-19)22(21-5-3-4-14-23-21)18-8-12-20(13-9-18)27-16(2)25/h3-14,22H,1-2H3	dilist_99							4	No	Yes	Yes
OASIS805	DTXSID2023064	Flumazenil	DTXCID703064	78755-81-4	OFBIFZUFASYYRE-UHFFFAOYSA-N	Ethyl 8-fluoro-5-methyl-6-oxo-5,6-dihydro-4H-imidazo[1,5-a][1,4]benzodiazepine-3-carboxylate	CCOC(=O)C1=C2CN(C)C(=O)C3=CC(F)=CC=C3N2C=N1	InChI=1S/C15H14FN3O3/c1-3-22-15(21)13-12-7-18(2)14(20)10-6-9(16)4-5-11(10)19(12)8-17-13/h4-6,8H,3,7H2,1-2H3	dilist_560							4	Yes	No	Yes
OASIS496	DTXSID1032359	Cyprodinil	DTXCID9012359	121552-61-2	HAORKNGNJCEJBX-UHFFFAOYSA-N	4-Cyclopropyl-6-methyl-N-phenylpyrimidin-2-amine	CC1=NC(NC2=CC=CC=C2)=NC(=C1)C1CC1	InChI=1S/C14H15N3/c1-10-9-13(11-7-8-11)17-14(15-10)16-12-5-3-2-4-6-12/h2-6,9,11H,7-8H2,1H3,(H,15,16,17)				fraunhofer_177				3	No	Yes	Yes
OASIS1618	DTXSID4020296	4-Chloroaniline hydrochloride	DTXCID80296	20265-96-7	ISJBQSJDQZLCSF-UHFFFAOYSA-N	4-Chloroaniline--hydrogen chloride (1/1)	Cl.NC1=CC=C(Cl)C=C1	InChI=1S/C6H6ClN.ClH/c7-5-1-3-6(8)4-2-5;/h1-4H,8H2;1H					ice_7			3	No	Yes	No
OASIS1287	DTXSID7022596	Amlodipine	DTXCID302596	88150-42-9	HTIQEAQVCYTUBX-UHFFFAOYSA-N	3-Ethyl 5-methyl 2-[(2-aminoethoxy)methyl]-4-(2-chlorophenyl)-6-methyl-1,4-dihydropyridine-3,5-dicarboxylate	CCOC(=O)C1=C(COCCN)NC(C)=C(C1C1=CC=CC=C1Cl)C(=O)OC	InChI=1/C20H25ClN2O5/c1-4-28-20(25)18-15(11-27-10-9-22)23-12(2)16(19(24)26-3)17(18)13-7-5-6-8-14(13)21/h5-8,17,23H,4,9-11,22H2,1-3H3	dilist_565							4	Yes	No	Yes
OASIS1469	DTXSID8046086	Eszopiclone	DTXCID6026086	138729-47-2	GBBSUAFBMRNDJC-INIZCTEOSA-N	(5S)-6-(5-Chloropyridin-2-yl)-7-oxo-6,7-dihydro-5H-pyrrolo[3,4-b]pyrazin-5-yl 4-methylpiperazine-1-carboxylate	CN1CCN(CC1)C(=O)O[C@@H]1N(C(=O)C2=NC=CN=C12)C1=NC=C(Cl)C=C1	InChI=1S/C17H17ClN6O3/c1-22-6-8-23(9-7-22)17(26)27-16-14-13(19-4-5-20-14)15(25)24(16)12-3-2-11(18)10-21-12/h2-5,10,16H,6-9H2,1H3/t16-/m0/s1	dilist_699							4	Yes	No	No
OASIS1732	DTXSID101027903	Semaglutide	DTXCID301816952	910463-68-2	DLSWIYLPEUIQAV-CCUURXOWSA-N	N/A	CC[C@H](C)[C@H](NC(=O)[C@H](CC1=CC=CC=C1)NC(=O)[C@H](CCC(O)=O)NC(=O)[C@H](CCCCNC(=O)COCCOCCNC(=O)COCCOCCNC(=O)CC[C@@H](NC(=O)CCCCCCCCCCCCCCCCC(O)=O)C(O)=O)NC(=O)[C@H](C)NC(=O)[C@H](C)NC(=O)[C@H](CCC(N)=O)NC(=O)CNC(=O)[C@H](CCC(O)=O)NC(=O)[C@H](CC(C)C)NC(=O)[C@H](CC1=CC=C(O)C=C1)NC(=O)[C@H](CO)NC(=O)[C@H](CO)NC(=O)[C@@H](NC(=O)[C@H](CC(O)=O)NC(=O)[C@H](CO)NC(=O)[C@@H](NC(=O)[C@H](CC1=CC=CC=C1)NC(=…	InChI=1S/C187H291N45O59/c1-18-105(10)154(180(282)208-108(13)159(261)216-133(86-114-89-200-119-50-40-39-49-117(114)119)170(272)218-129(82-102(4)5)171(273)228-152(103(6)7)178(280)215-121(53-44-72-199-186(192)193)162(264)201-91-141(242)209-120(52-43-71-198-185(190)191)161(263)204-94-151(257)258)230-172(274)131(83-111-45-33-31-34-46-111)219-167(269)126(64-69-149(253)254)214-166(268)122(51-41-42-70-19…		dilirank2_257						4	No	No	Yes
OASIS762	DTXSID1048546	Glafenine	DTXCID1028102	3820-67-5	GWOFUCIGLDBNKM-UHFFFAOYSA-N	2,3-Dihydroxypropyl 2-[(7-chloroquinolin-4-yl)amino]benzoate	OCC(O)COC(=O)C1=C(NC2=C3C=CC(Cl)=CC3=NC=C2)C=CC=C1	InChI=1/C19H17ClN2O4/c20-12-5-6-14-17(7-8-21-18(14)9-12)22-16-4-2-1-3-15(16)19(25)26-11-13(24)10-23/h1-9,13,23-24H,10-11H2,(H,21,22)	dilist_1075							4	No	Yes	Yes
OASIS379	DTXSID4034609	Fipronil	DTXCID2014609	120068-37-3	ZOCSXAVNDGMNBV-UHFFFAOYSA-N	5-Amino-1-[2,6-dichloro-4-(trifluoromethyl)phenyl]-4-(trifluoromethanesulfinyl)-1H-pyrazole-3-carbonitrile	NC1=C(C(=NN1C1=C(Cl)C=C(C=C1Cl)C(F)(F)F)C#N)S(=O)C(F)(F)F	InChI=1/C12H4Cl2F6N4OS/c13-5-1-4(11(15,16)17)2-6(14)8(5)24-10(22)9(7(3-21)23-24)26(25)12(18,19)20/h1-2H,22H2				fraunhofer_34				3	No	Yes	Yes
OASIS1528	DTXSID9022813	Chlorzoxazone	DTXCID302813	95-25-0	TZFWDZFKRBELIQ-UHFFFAOYSA-N	5-Chloro-1,3-benzoxazol-2(3H)-one	ClC1=CC=C2OC(=O)NC2=C1	InChI=1S/C7H4ClNO2/c8-4-1-2-6-5(3-4)9-7(10)11-6/h1-3H,(H,9,10)	dilist_600							4	Yes	No	Yes
OASIS864	DTXSID2048535	Nefopam	DTXCID8028002	13669-70-0	RGPDEAGGEXEMMM-UHFFFAOYSA-N	5-Methyl-1-phenyl-3,4,5,6-tetrahydro-1H-2,5-benzoxazocine	CN1CCOC(C2=CC=CC=C2)C2=C(C1)C=CC=C2	InChI=1/C17H19NO/c1-18-11-12-19-17(14-7-3-2-4-8-14)16-10-6-5-9-15(16)13-18/h2-10,17H,11-13H2,1H3	dilist_708							4	No	Yes	No
OASIS854	DTXSID2046888	Bendamustine	DTXCID0026888	16506-27-7	YTKUWDBFDASYHO-UHFFFAOYSA-N	4-{5-[Bis(2-chloroethyl)amino]-1-methyl-1H-benzimidazol-2-yl}butanoic acid	CN1C(CCCC(O)=O)=NC2=C1C=CC(=C2)N(CCCl)CCCl	InChI=1S/C16H21Cl2N3O2/c1-20-14-6-5-12(21(9-7-17)10-8-18)11-13(14)19-15(20)3-2-4-16(22)23/h5-6,11H,2-4,7-10H2,1H3,(H,22,23)	dilist_666							4	Yes	No	Yes
OASIS1172	DTXSID601014553	Cholestyramine resin	N/A	11041-12-6	N/A	N/A	N/A	N/A	dilist_401							4	No	Yes	Yes
OASIS1220	DTXSID6023573	Scopolamine	DTXCID603573	51-34-3	STECJAGHUSJQJN-FWXGHANASA-N	(1R,2R,4S,5S,7s)-9-Methyl-3-oxa-9-azatricyclo[3.3.1.0~2,4~]nonan-7-yl (2S)-3-hydroxy-2-phenylpropanoate	CN1[C@H]2C[C@@H](C[C@@H]1[C@H]1O[C@@H]21)OC(=O)[C@H](CO)C1=CC=CC=C1	InChI=1S/C17H21NO4/c1-18-13-7-11(8-14(18)16-15(13)22-16)21-17(20)12(9-19)10-5-3-2-4-6-10/h2-6,11-16,19H,7-9H2,1H3/t11-,12-,13-,14+,15-,16+/m1/s1	dilist_4							4	Yes	No	Yes
OASIS1013	DTXSID4023175	Isoproterenol	DTXCID603175	7683-59-2	JWZZKOKVBUJMES-UHFFFAOYSA-N	4-{1-Hydroxy-2-[(propan-2-yl)amino]ethyl}benzene-1,2-diol	CC(C)NCC(O)C1=CC=C(O)C(O)=C1	InChI=1/C11H17NO3/c1-7(2)12-6-11(15)8-3-4-9(13)10(14)5-8/h3-5,7,11-15H,6H2,1-2H3	dilist_191							4	Yes	No	No
OASIS1182	DTXSID6021373	Triamterene	DTXCID001373	396-01-0	FNYLWPVRPXGIIP-UHFFFAOYSA-N	6-Phenylpteridine-2,4,7-triamine	NC1=NC(N)=C2N=C(C(N)=NC2=N1)C1=CC=CC=C1	InChI=1S/C12H11N7/c13-9-7(6-4-2-1-3-5-6)16-8-10(14)18-12(15)19-11(8)17-9/h1-5H,(H6,13,14,15,17,18,19)	dilist_956							4	Yes	No	Yes
OASIS1005	DTXSID4022866	Cyclofenil	DTXCID002866	2624-43-3	GVOUFPWUYJWQSK-UHFFFAOYSA-N	(Cyclohexylidenemethylene)di(4,1-phenylene) diacetate	CC(=O)OC1=CC=C(C=C1)C(=C1CCCCC1)C1=CC=C(OC(C)=O)C=C1	InChI=1S/C23H24O4/c1-16(24)26-21-12-8-19(9-13-21)23(18-6-4-3-5-7-18)20-10-14-22(15-11-20)27-17(2)25/h8-15H,3-7H2,1-2H3	dilist_98							4	No	No	Yes
OASIS1381	DTXSID8020202	Budesonide	DTXCID50820058	51333-22-3	VOVIALXJUBGFJZ-KWVAZRHASA-N	(4aR,4bS,6aS,6bS,9aR,10aS,10bS)-5-Hydroxy-6b-(hydroxyacetyl)-4a,6a-dimethyl-8-propyl-4a,4b,5,6,6a,6b,9a,10,10a,10b,11,12-dodecahydro-2H,8H-naphtho[2',1':4,5]indeno[1,2-d][1,3]dioxol-2-one	CCCC1O[C@@H]2C[C@H]3[C@@H]4CCC5=CC(=O)C=C[C@]5(C)[C@H]4[C@@H](O)C[C@]3(C)[C@@]2(O1)C(=O)CO	InChI=1S/C25H34O6/c1-4-5-21-30-20-11-17-16-7-6-14-10-15(27)8-9-23(14,2)22(16)18(28)12-24(17,3)25(20,31-21)19(29)13-26/h8-10,16-18,20-22,26,28H,4-7,11-13H2,1-3H3/t16-,17-,18-,20+,21?,22+,23-,24-,25+/m0/s1	dilist_462							4	No	Yes	Yes
OASIS361	DTXSID0021834	4-Nitrophenol	DTXCID201834	100-02-7	BTJIUGUIPKRLHP-UHFFFAOYSA-N	4-Nitrophenol	OC1=CC=C(C=C1)[N+]([O-])=O	InChI=1S/C6H5NO3/c8-6-3-1-5(2-4-6)7(9)10/h1-4,8H				fraunhofer_8				3	No	Yes	Yes
OASIS1152	DTXSID5046196	Isosorbide	DTXCID3026196	652-67-5	KLDXJTOLSGUMSJ-JGWLITMVSA-N	1,4:3,6-Dianhydro-D-glucitol	O[C@H]1CO[C@@H]2[C@H](O)CO[C@H]12	InChI=1S/C6H10O4/c7-3-1-9-6-4(8)2-10-5(3)6/h3-8H,1-2H2/t3-,4+,5-,6-/m1/s1	dilist_1065							4	Yes	No	Yes
OASIS100	DTXSID2021028	N-Nitrosodiethylamine	DTXCID901028	55-18-5	WBNQDOYYEUMPFS-UHFFFAOYSA-N	N,N-Diethylnitrous amide	CCN(CC)N=O	InChI=1S/C4H10N2O/c1-3-6(4-2)5-7/h3-4H2,1-2H3						tggates_95		2	Yes	No	Yes
OASIS1721	DTXSID0042662	Deoxycholic acid	DTXCID8022662	83-44-3	KXGVEGMKQFWNSR-LLQZFEROSA-N	3alpha,12alpha-Dihydroxy-5beta-cholan-24-oic acid	[H][C@@]1(CC[C@@]2([H])[C@]3([H])CC[C@]4([H])C[C@H](O)CC[C@]4(C)[C@@]3([H])C[C@H](O)[C@]12C)[C@H](C)CCC(O)=O	InChI=1S/C24H40O4/c1-14(4-9-22(27)28)18-7-8-19-17-6-5-15-12-16(25)10-11-23(15,2)20(17)13-21(26)24(18,19)3/h14-21,25-26H,4-13H2,1-3H3,(H,27,28)/t14-,15-,16-,17+,18-,19+,20+,21+,23+,24-/m1/s1		dilirank2_53						4	No	Yes	Yes
OASIS1079	DTXSID5020233	Ergocalciferol	DTXCID70233	50-14-6	MECHNRXZTMCUDQ-RKHKHRCZSA-N	(3S,5Z,7E,22E)-9,10-Secoergosta-5,7,10,22-tetraen-3-ol	[H][C@@]1(CC[C@@]2([H])\C(CCC[C@]12C)=C\C=C1\C[C@@H](O)CCC1=C)[C@H](C)\C=C\[C@H](C)C(C)C	InChI=1S/C28H44O/c1-19(2)20(3)9-10-22(5)26-15-16-27-23(8-7-17-28(26,27)6)12-13-24-18-25(29)14-11-21(24)4/h9-10,12-13,19-20,22,25-27,29H,4,7-8,11,14-18H2,1-3,5-6H3/b10-9+,23-12+,24-13-/t20-,22+,25-,26+,27-,28+/m0/s1	dilist_155							4	No	Yes	Yes
OASIS1131	DTXSID5033757	Nitazoxanide	DTXCID3013757	55981-09-4	YQNQNVDNTFHQSW-UHFFFAOYSA-N	2-[(5-Nitro-1,3-thiazol-2-yl)carbamoyl]phenyl acetate	CC(=O)OC1=C(C=CC=C1)C(=O)NC1=NC=C(S1)[N+]([O-])=O	InChI=1S/C12H9N3O5S/c1-7(16)20-9-5-3-2-4-8(9)11(17)14-12-13-6-10(21-12)15(18)19/h2-6H,1H3,(H,13,14,17)	dilist_96							4	Yes	No	Yes
OASIS867	DTXSID2048581	Tigecycline	DTXCID8028507	220620-09-7	FPZLLRFZJZRHSY-HJYUBDRYSA-N	(4S,4aS,5aR,12aS)-9-[(N-tert-Butylglycyl)amino]-4,7-bis(dimethylamino)-3,10,12,12a-tetrahydroxy-1,11-dioxo-1,4,4a,5,5a,6,11,12a-octahydrotetracene-2-carboxamide	CN(C)[C@H]1[C@@H]2C[C@@H]3CC4=C(C(O)=C(NC(=O)CNC(C)(C)C)C=C4N(C)C)C(=O)C3=C(O)[C@]2(O)C(=O)C(C(N)=O)=C1O	InChI=1S/C29H39N5O8/c1-28(2,3)31-11-17(35)32-15-10-16(33(4)5)13-8-12-9-14-21(34(6)7)24(38)20(27(30)41)26(40)29(14,42)25(39)18(12)23(37)19(13)22(15)36/h10,12,14,21,31,36,38-39,42H,8-9,11H2,1-7H3,(H2,30,41)(H,32,35)/t12-,14-,21-,29-/m0/s1	dilist_622							4	No	Yes	Yes
OASIS353	DTXSID7022413	Isoeugenol	DTXCID502413	97-54-1	BJIOGJUNALELMI-UHFFFAOYSA-N	2-Methoxy-4-(prop-1-en-1-yl)phenol	COC1=CC(C=CC)=CC=C1O	InChI=1S/C10H12O2/c1-3-4-8-5-6-9(11)10(7-8)12-2/h3-7,11H,1-2H3				fraunhofer_75	ice_141			3	Yes	No	Yes
OASIS1038	DTXSID4034150	Haloperidol	DTXCID2014150	52-86-8	LNEPOXFFQSENCJ-UHFFFAOYSA-N	4-[4-(4-Chlorophenyl)-4-hydroxypiperidin-1-yl]-1-(4-fluorophenyl)butan-1-one	OC1(CCN(CCCC(=O)C2=CC=C(F)C=C2)CC1)C1=CC=C(Cl)C=C1	InChI=1S/C21H23ClFNO2/c22-18-7-5-17(6-8-18)21(26)11-14-24(15-12-21)13-1-2-20(25)16-3-9-19(23)10-4-16/h3-10,26H,1-2,11-15H2	dilist_1052							4	Yes	No	Yes
OASIS1272	DTXSID6057661	Clevidipine	DTXCID7031450	167221-71-8	KPBZROQVTHLCDU-UHFFFAOYSA-N	(Butanoyloxy)methyl methyl 4-(2,3-dichlorophenyl)-2,6-dimethyl-1,4-dihydropyridine-3,5-dicarboxylate	CCCC(=O)OCOC(=O)C1=C(C)NC(C)=C(C1C1=CC=CC(Cl)=C1Cl)C(=O)OC	InChI=1/C21H23Cl2NO6/c1-5-7-15(25)29-10-30-21(27)17-12(3)24-11(2)16(20(26)28-4)18(17)13-8-6-9-14(22)19(13)23/h6,8-9,18,24H,5,7,10H2,1-4H3	dilist_447							4	Yes	No	Yes
OASIS119	DTXSID2020507	N,N-Dimethylaniline	DTXCID60507	121-69-7	JLTDJTHDQAWBAV-UHFFFAOYSA-N	N,N-Dimethylaniline	CN(C)C1=CC=CC=C1	InChI=1S/C8H11N/c1-9(2)8-6-4-3-5-7-8/h3-7H,1-2H3				fraunhofer_91	ice_37		toxrefdb_84	1	Yes	No	No
OASIS694	DTXSID1022421	Melatonin	DTXCID002421	73-31-4	DRLFMBDRBRZALE-UHFFFAOYSA-N	N-[2-(5-Methoxy-1H-indol-3-yl)ethyl]acetamide	COC1=CC2=C(NC=C2CCNC(C)=O)C=C1	InChI=1S/C13H16N2O2/c1-9(16)14-6-5-10-8-15-13-4-3-11(17-2)7-12(10)13/h3-4,7-8,15H,5-6H2,1-2H3,(H,14,16)	dilist_821							4	Yes	No	Yes
OASIS1796	DTXSID401026211	Lumateperone	DTXCID801510464	313368-91-1	CXRGLNIJXKCICO-SFTDATJTSA-N	N/A	[H][C@]12CCN(CCCC(=O)C3=CC=C(F)C=C3)C[C@@]1([H])C(=C)C1=C(C)N(C)CCN21	InChI=1S/C23H30FN3O/c1-16-20-15-26(11-4-5-22(28)18-6-8-19(24)9-7-18)12-10-21(20)27-14-13-25(3)17(2)23(16)27/h6-9,20-21H,1,4-5,10-15H2,2-3H3/t20-,21-/m0/s1		dilirank2_30						4	No	Yes	No
OASIS021	DTXSID0020577	Ethionamide	DTXCID00577	536-33-4	AEOCXXJPGCBFJA-UHFFFAOYSA-N	2-Ethylpyridine-4-carbothioamide	CCC1=NC=CC(=C1)C(N)=S	InChI=1S/C8H10N2S/c1-2-7-5-6(8(9)11)3-4-10-7/h3-5H,2H2,1H3,(H2,9,11)	dilist_436					tggates_19		2	No	Yes	Yes
OASIS752	DTXSID1045164	Loxoprofen	DTXCID9025164	68767-14-6	YMBXTVYHTMGZDW-UHFFFAOYSA-N	2-{4-[(2-Oxocyclopentyl)methyl]phenyl}propanoic acid	CC(C(O)=O)C1=CC=C(CC2CCCC2=O)C=C1	InChI=1/C15H18O3/c1-10(15(17)18)12-7-5-11(6-8-12)9-13-3-2-4-14(13)16/h5-8,10,13H,2-4,9H2,1H3,(H,17,18)	dilist_119							4	No	Yes	Yes
OASIS1871	DTXSID6049068	Stiripentol	DTXCID30810174	49763-96-4	IBLNKMRFIPWSOY-UHFFFAOYSA-N	1-(2H-1,3-Benzodioxol-5-yl)-4,4-dimethylpent-1-en-3-ol	CC(C)(C)C(O)C=CC1=CC2=C(OCO2)C=C1	InChI=1/C14H18O3/c1-14(2,3)13(15)7-5-10-4-6-11-12(8-10)17-9-16-11/h4-8,13,15H,9H2,1-3H3		dilirank2_66						4	No	Yes	Yes
OASIS1688	DTXSID5021411	Tris(2-chloroethyl) phosphate	DTXCID601411	115-96-8	HQUQLFOMPYWACS-UHFFFAOYSA-N	Tris(2-chloroethyl) phosphate	ClCCOP(=O)(OCCCl)OCCCl	InChI=1S/C6H12Cl3O4P/c7-1-4-11-14(10,12-5-2-8)13-6-3-9/h1-6H2					ice_71			3	Yes	No	No
OASIS329	DTXSID8021482	Acetone	DTXCID101482	67-64-1	CSCPPACGZOOCGX-UHFFFAOYSA-N	Propan-2-one	CC(C)=O	InChI=1S/C3H6O/c1-3(2)4/h1-2H3			drugmatrix_14					2	Yes	No	No
OASIS927	DTXSID3023552	Repaglinide	DTXCID603552	135062-02-1	FAEKWTJYAYMJKF-QHCPKHFHSA-N	2-Ethoxy-4-[2-({(1S)-3-methyl-1-[2-(piperidin-1-yl)phenyl]butyl}amino)-2-oxoethyl]benzoic acid	CCOC1=C(C=CC(CC(=O)N[C@@H](CC(C)C)C2=C(C=CC=C2)N2CCCCC2)=C1)C(O)=O	InChI=1S/C27H36N2O4/c1-4-33-25-17-20(12-13-22(25)27(31)32)18-26(30)28-23(16-19(2)3)21-10-6-7-11-24(21)29-14-8-5-9-15-29/h6-7,10-13,17,19,23H,4-5,8-9,14-16,18H2,1-3H3,(H,28,30)(H,31,32)/t23-/m0/s1	dilist_576							4	Yes	No	Yes
OASIS594	DTXSID5023794	Oxymetholone	DTXCID003794	434-07-1	ICMWWNHDUZJFDW-DHODBPELSA-N	(2Z)-17beta-Hydroxy-2-(hydroxymethylidene)-17alpha-methyl-5alpha-androstan-3-one	[H][C@@]12CC[C@](C)(O)[C@@]1(C)CC[C@@]1([H])[C@@]2([H])CC[C@@]2([H])CC(=O)\C(C[C@]12C)=C/O	InChI=1S/C21H32O3/c1-19-11-13(12-22)18(23)10-14(19)4-5-15-16(19)6-8-20(2)17(15)7-9-21(20,3)24/h12,14-17,22,24H,4-11H2,1-3H3/b13-12-/t14-,15+,16-,17-,19-,20-,21-/m0/s1	dilist_271				ice_159			3	Yes	No	No
OASIS1507	DTXSID9021130	1-Phenyl-3-methyl-5-pyrazolone	DTXCID201130	89-25-8	QELUYTUMUWHWMC-UHFFFAOYSA-N	5-Methyl-2-phenyl-2,4-dihydro-3H-pyrazol-3-one	CC1=NN(C(=O)C1)C1=CC=CC=C1	InChI=1S/C10H10N2O/c1-8-7-10(13)12(11-8)9-5-3-2-4-6-9/h2-6H,7H2,1H3	dilist_333	dilirank2_101						4	Yes	No	Yes
OASIS1087	DTXSID5022645	Benazepril	DTXCID602645	86541-75-5	XPCFTKFZXHTYIP-PMACEKPBSA-N	[(3S)-3-{[(2S)-1-Ethoxy-1-oxo-4-phenylbutan-2-yl]amino}-2-oxo-2,3,4,5-tetrahydro-1H-1-benzazepin-1-yl]acetic acid	CCOC(=O)[C@H](CCC1=CC=CC=C1)N[C@H]1CCC2=CC=CC=C2N(CC(O)=O)C1=O	InChI=1S/C24H28N2O5/c1-2-31-24(30)20(14-12-17-8-4-3-5-9-17)25-19-15-13-18-10-6-7-11-21(18)26(23(19)29)16-22(27)28/h3-11,19-20,25H,2,12-16H2,1H3,(H,27,28)/t19-,20-/m0/s1	dilist_552							4	Yes	No	Yes
OASIS328	DTXSID5023792	4-Nitrotoluene	DTXCID203792	99-99-0	ZPTVNYMJQHSSEA-UHFFFAOYSA-N	1-Methyl-4-nitrobenzene	CC1=CC=C(C=C1)[N+]([O-])=O	InChI=1S/C7H7NO2/c1-6-2-4-7(5-3-6)8(9)10/h2-5H,1H3			drugmatrix_12					2	Yes	No	No
OASIS633	DTXSID0023321	Midodrine	DTXCID903321	42794-76-3	PTKSEFOSCHHMPD-UHFFFAOYSA-N	N-[2-(2,5-Dimethoxyphenyl)-2-hydroxyethyl]glycinamide	COC1=CC=C(OC)C(=C1)C(O)CNC(=O)CN	InChI=1/C12H18N2O4/c1-17-8-3-4-11(18-2)9(5-8)10(15)7-14-12(16)6-13/h3-5,10,15H,6-7,13H2,1-2H3,(H,14,16)	dilist_804							4	No	Yes	Yes
OASIS059	DTXSID5024637	Bromobenzene	DTXCID304637	108-86-1	QARVLSVVCXYDNA-UHFFFAOYSA-N	Bromobenzene	BrC1=CC=CC=C1	InChI=1S/C6H5Br/c7-6-4-2-1-3-5-6/h1-5H	dilist_46					tggates_55		2	Yes	No	No
OASIS1663	DTXSID8021438	1,1-Dichloroethylene	DTXCID001438	75-35-4	LGXVIGDEPROXKC-UHFFFAOYSA-N	1,1-Dichloroethene	ClC(Cl)=C	InChI=1S/C2H2Cl2/c1-2(3)4/h1H2					ice_50			3	Yes	No	No
OASIS1684	DTXSID3020596	Ethylbenzene	DTXCID10596	100-41-4	YNQLUTRBYVCPMQ-UHFFFAOYSA-N	Ethylbenzene	CCC1=CC=CC=C1	InChI=1S/C8H10/c1-2-8-6-4-3-5-7-8/h3-7H,2H2,1H3					ice_96			3	Yes	No	No
OASIS1088	DTXSID5022647	Bendroflumethiazide	DTXCID402647	73-48-3	HDWIHXWEUNVBIY-UHFFFAOYSA-N	3-Benzyl-1,1-dioxo-6-(trifluoromethyl)-1,2,3,4-tetrahydro-1lambda~6~,2,4-benzothiadiazine-7-sulfonamide	NS(=O)(=O)C1=C(C=C2NC(CC3=CC=CC=C3)NS(=O)(=O)C2=C1)C(F)(F)F	InChI=1/C15H14F3N3O4S2/c16-15(17,18)10-7-11-13(8-12(10)26(19,22)23)27(24,25)21-14(20-11)6-9-4-2-1-3-5-9/h1-5,7-8,14,20-21H,6H2,(H2,19,22,23)	dilist_990							4	Yes	No	Yes
OASIS105	DTXSID8023137	Hydroxyzine	DTXCID203137	68-88-2	ZQDWXGKKHFNSQK-UHFFFAOYSA-N	2-(2-{4-[(4-Chlorophenyl)(phenyl)methyl]piperazin-1-yl}ethoxy)ethan-1-ol	OCCOCCN1CCN(CC1)C(C1=CC=CC=C1)C1=CC=C(Cl)C=C1	InChI=1/C21H27ClN2O2/c22-20-8-6-19(7-9-20)21(18-4-2-1-3-5-18)24-12-10-23(11-13-24)14-16-26-17-15-25/h1-9,21,25H,10-17H2						tggates_100		2	Yes	No	Yes
OASIS436	DTXSID10154841	Alectinib hydrochloride	DTXCID2077332	1256589-74-8	GYABBVHSRIHYJR-UHFFFAOYSA-N	9-Ethyl-6,6-dimethyl-8-[4-(morpholin-4-yl)piperidin-1-yl]-11-oxo-6,11-dihydro-5H-benzo[b]carbazole-3-carbonitrile--hydrogen chloride (1/1)	Cl.CCC1=CC2=C(C=C1N1CCC(CC1)N1CCOCC1)C(C)(C)C1=C(C3=C(N1)C=C(C=C3)C#N)C2=O	InChI=1S/C30H34N4O2.ClH/c1-4-20-16-23-24(17-26(20)34-9-7-21(8-10-34)33-11-13-36-14-12-33)30(2,3)29-27(28(23)35)22-6-5-19(18-31)15-25(22)32-29;/h5-6,15-17,21,32H,4,7-14H2,1-3H3;1H		dilirank2_140		fraunhofer_111				3	No	Yes	Yes
OASIS400	DTXSID501014629	Trifluoromethanesulfonic anhydride	DTXCID101437174	358-23-6	WJKHJLXJJJATHN-UHFFFAOYSA-N	N/A	FC(F)(F)S(=O)(=O)OS(=O)(=O)C(F)(F)F	InChI=1S/C2F6O5S2/c3-1(4,5)14(9,10)13-15(11,12)2(6,7)8				fraunhofer_57				3	No	Yes	No
OASIS1550	DTXSID9023415	Pancuronium bromide	DTXCID101768515	15500-66-0	NPIJXCQZLFKBMV-FJHDNUDMSA-L	(9xi,16S)-3alpha,17beta-Bis(acetyloxy)-2beta,16-bis(1-methylpiperidin-1-ium-1-yl)-5alpha-androstane dibromide	[Br-].[Br-].[H][C@@]1(C[C@@]2([H])[C@]3([H])CC[C@@]4([H])C[C@H](OC(C)=O)[C@]([H])(C[C@]4(C)C3CC[C@]2(C)[C@H]1OC(C)=O)[N+]1(C)CCCCC1)[N+]1(C)CCCCC1	InChI=1S/C35H60N2O4.2BrH/c1-24(38)40-32-21-26-13-14-27-28(35(26,4)23-31(32)37(6)19-11-8-12-20-37)15-16-34(3)29(27)22-30(33(34)41-25(2)39)36(5)17-9-7-10-18-36;;/h26-33H,7-23H2,1-6H3;2*1H/q+2;;/p-2/t26-,27+,28?,29-,30-,31-,32-,33-,34-,35-;;/m0../s1	dilist_105							4	No	No	Yes
OASIS1404	DTXSID8022905	Dexbrompheniramine	DTXCID002905	132-21-8	ZDIGNSYAACHWNL-HNNXBMFYSA-N	(3S)-3-(4-Bromophenyl)-N,N-dimethyl-3-(pyridin-2-yl)propan-1-amine	CN(C)CC[C@@H](C1=CC=C(Br)C=C1)C1=CC=CC=N1	InChI=1S/C16H19BrN2/c1-19(2)12-10-15(16-5-3-4-11-18-16)13-6-8-14(17)9-7-13/h3-9,11,15H,10,12H2,1-2H3/t15-/m0/s1	dilist_626							4	No	Yes	No
OASIS1738	DTXSID1023100	L-Glutamine	DTXCID503100	56-85-9	ZDXPYRJPNDTMRX-VKHMYHEASA-N	L-Glutamine	N[C@@H](CCC(N)=O)C(O)=O	InChI=1S/C5H10N2O3/c6-3(5(9)10)1-2-4(7)8/h3H,1-2,6H2,(H2,7,8)(H,9,10)/t3-/m0/s1		dilirank2_223						4	No	Yes	Yes
OASIS1283	DTXSID7021310	Terbutaline	DTXCID001310	23031-25-6	XWTYSIMOBUGWOL-UHFFFAOYSA-N	5-[2-(tert-Butylamino)-1-hydroxyethyl]benzene-1,3-diol	CC(C)(C)NCC(O)C1=CC(O)=CC(O)=C1	InChI=1/C12H19NO3/c1-12(2,3)13-7-11(16)8-4-9(14)6-10(15)5-8/h4-6,11,13-16H,7H2,1-3H3	dilist_133							4	Yes	No	Yes
OASIS1948	DTXSID40923522	4'-N-Benzoylstaurosporine	DTXCID201352375	120685-11-2	IIQIEMHSDLLZQA-QZPVEUDVSA-N	N-[(5R,6S,7R,8S)-15-Hydroxy-7-methoxy-7,8-dimethyl-5,6,7,8-tetrahydro-13H-5,8-epoxy-4b,8a,14-triazadibenzo[b,h]cycloocta[1,2,3,4-jkl]cyclopenta[e]-as-indacen-6-yl]-N-methylbenzamide	[H][C@]12O[C@](C)(N3C4=CC=CC=C4C4=C5CN=C(O)C5=C5C6=CC=CC=C6N1C5=C34)[C@](C)(OC)[C@]2([H])N(C)C(=O)C1=CC=CC=C1	InChI=1S/C35H30N4O4/c1-34(42-4)30(37(3)32(41)19-12-6-5-7-13-19)33-38-23-16-10-8-14-20(23)26-27-22(18-36-31(27)40)25-21-15-9-11-17-24(21)39(29(25)28(26)38)35(34,2)43-33/h5-17,30,33H,18H2,1-4H3,(H,36,40)/t30-,33-,34-,35+/m1/s1									No	No	Yes
OASIS636	DTXSID0023329	Modafinil	DTXCID103329	68693-11-8	YFGHCGITMMYXAQ-UHFFFAOYSA-N	2-(Diphenylmethanesulfinyl)acetamide	NC(=O)CS(=O)C(C1=CC=CC=C1)C1=CC=CC=C1	InChI=1/C15H15NO2S/c16-14(17)11-19(18)15(12-7-3-1-4-8-12)13-9-5-2-6-10-13/h1-10,15H,11H2,(H2,16,17)	dilist_904							4	Yes	No	No
OASIS1740	DTXSID10240930	Ruxolitinib	DTXCID40163421	941678-49-5	HFNKQEVNSGCOJV-OAHLLOKOSA-N	(3R)-3-Cyclopentyl-3-[4-(7H-pyrrolo[2,3-d]pyrimidin-4-yl)-1H-pyrazol-1-yl]propanenitrile	N#CC[C@H](C1CCCC1)N1C=C(C=N1)C1=C2C=CNC2=NC=N1	InChI=1S/C17H18N6/c18-7-5-15(12-3-1-2-4-12)23-10-13(9-22-23)16-14-6-8-19-17(14)21-11-20-16/h6,8-12,15H,1-5H2,(H,19,20,21)/t15-/m1/s1		dilirank2_221						4	No	Yes	Yes
OASIS075	DTXSID8023006	Ethambutol	DTXCID703006	74-55-5	AEUTYOVWOVBAKS-UWVGGRQHSA-N	(2S,2'S)-2,2'-[Ethane-1,2-diylbis(azanediyl)]di(butan-1-ol)	CC[C@@H](CO)NCCN[C@@H](CC)CO	InChI=1S/C10H24N2O2/c1-3-9(7-13)11-5-6-12-10(4-2)8-14/h9-14H,3-8H2,1-2H3/t9-,10-/m0/s1	dilist_412					tggates_71		2	Yes	No	No
OASIS172	DTXSID1021821	2-Butanone oxime	DTXCID701821	96-29-7	WHIVNJATOVLWBW-UHFFFAOYSA-N	N-Butan-2-ylidenehydroxylamine	CCC(C)=NO	InChI=1S/C4H9NO/c1-3-4(2)5-6/h6H,3H2,1-2H3							toxrefdb_83	1	No	Yes	No
OASIS1582	DTXSID9048431	Citicoline	DTXCID801764421	987-78-0	RZZPDXZPRHQOCG-OJAKKHQRSA-N	N/A	C[N+](C)(C)CCOP([O-])(=O)OP(O)(=O)OC[C@H]1O[C@H]([C@H](O)[C@@H]1O)N1C=CC(N)=NC1=O	InChI=1S/C14H26N4O11P2/c1-18(2,3)6-7-26-30(22,23)29-31(24,25)27-8-9-11(19)12(20)13(28-9)17-5-4-10(15)16-14(17)21/h4-5,9,11-13,19-20H,6-8H2,1-3H3,(H3-,15,16,21,22,23,24,25)/t9-,11-,12-,13-/m1/s1	dilist_58							4	No	No	Yes
OASIS1852	DTXSID601026417	Opicapone	DTXCID001510622	923287-50-7	ASOADIZOVZTJSR-UHFFFAOYSA-N	N/A	CC1=C(Cl)C(C)=[N+]([O-])C(Cl)=C1C1=NOC(=N1)C1=CC(=C(O)C(O)=C1)[N+]([O-])=O	InChI=1S/C15H10Cl2N4O6/c1-5-10(13(17)20(24)6(2)11(5)16)14-18-15(27-19-14)7-3-8(21(25)26)12(23)9(22)4-7/h3-4,22-23H,1-2H3		dilirank2_94						4	No	Yes	Yes
OASIS664	DTXSID0042668	Zoledronate	DTXCID8022668	118072-93-8	XRASPMIURGNCCH-UHFFFAOYSA-N	[1-Hydroxy-2-(1H-imidazol-1-yl)ethane-1,1-diyl]bis(phosphonic acid)	OC(CN1C=CN=C1)(P(O)(O)=O)P(O)(O)=O	InChI=1S/C5H10N2O7P2/c8-5(15(9,10)11,16(12,13)14)3-7-2-1-6-4-7/h1-2,4,8H,3H2,(H2,9,10,11)(H2,12,13,14)	dilist_1046							4	Yes	No	Yes
OASIS337	DTXSID1044196	Desloratadine	DTXCID9024196	100643-71-8	JAUOIFJMECXRGI-UHFFFAOYSA-N	8-Chloro-11-(piperidin-4-ylidene)-6,11-dihydro-5H-benzo[5,6]cyclohepta[1,2-b]pyridine	ClC1=CC=C2C(CCC3=C(N=CC=C3)C2=C2CCNCC2)=C1	InChI=1S/C19H19ClN2/c20-16-5-6-17-15(12-16)4-3-14-2-1-9-22-19(14)18(17)13-7-10-21-11-8-13/h1-2,5-6,9,12,21H,3-4,7-8,10-11H2	dilist_597			fraunhofer_99				3	Yes	No	Yes
OASIS139	DTXSID4034601	(2R,6S)-Fenpropimorph	DTXCID1032359	67564-91-4	RYAUSSKQMZRMAI-ALOPSCKCNA-N	rel-(2R,6S)-4-[3-(4-tert-Butylphenyl)-2-methylpropyl]-2,6-dimethylmorpholine	CC(CN1C[C@H](C)O[C@H](C)C1)CC1=CC=C(C=C1)C(C)(C)C	InChI=1/C20H33NO/c1-15(12-21-13-16(2)22-17(3)14-21)11-18-7-9-19(10-8-18)20(4,5)6/h7-10,15-17H,11-14H2,1-6H3/t15?,16-,17+				fraunhofer_191			toxrefdb_110	1	Yes	No	No
OASIS1072	DTXSID40891494	Aliskiren	DTXCID401030595	173334-57-1	UXOWGYHJODZGMF-QORCZRPOSA-N	(2S,4S,5S,7S)-5-Amino-N-(3-amino-2,2-dimethyl-3-oxopropyl)-4-hydroxy-7-{[4-methoxy-3-(3-methoxypropoxy)phenyl]methyl}-8-methyl-2-(propan-2-yl)nonanamide	COCCCOC1=C(OC)C=CC(C[C@@H](C[C@H](N)[C@@H](O)C[C@@H](C(C)C)C(=O)NCC(C)(C)C(N)=O)C(C)C)=C1	InChI=1S/C30H53N3O6/c1-19(2)22(14-21-10-11-26(38-8)27(15-21)39-13-9-12-37-7)16-24(31)25(34)17-23(20(3)4)28(35)33-18-30(5,6)29(32)36/h10-11,15,19-20,22-25,34H,9,12-14,16-18,31H2,1-8H3,(H2,32,36)(H,33,35)/t22-,23-,24-,25-/m0/s1	dilist_849							4	Yes	No	Yes
OASIS013	DTXSID8025703	alpha-Naphylisothiocyanate	DTXCID105703	551-06-4	JBDOSUUXMYMWQH-UHFFFAOYSA-N	1-Isothiocyanatonaphthalene	S=C=NC1=CC=CC2=CC=CC=C12	InChI=1S/C11H7NS/c13-8-12-11-7-3-5-9-4-1-2-6-10(9)11/h1-7H	dilist_1101		drugmatrix_3			tggates_11		2	Yes	No	No
OASIS831	DTXSID2040571	Olmesartan	DTXCID0020571	144689-24-7	VTRAEEWXHOVJFV-UHFFFAOYSA-N	4-(2-Hydroxypropan-2-yl)-2-propyl-1-{[2'-(1H-tetrazol-5-yl)[1,1'-biphenyl]-4-yl]methyl}-1H-imidazole-5-carboxylic acid	CCCC1=NC(=C(N1CC1=CC=C(C=C1)C1=C(C=CC=C1)C1=NN=NN1)C(O)=O)C(C)(C)O	InChI=1S/C24H26N6O3/c1-4-7-19-25-21(24(2,3)33)20(23(31)32)30(19)14-15-10-12-16(13-11-15)17-8-5-6-9-18(17)22-26-28-29-27-22/h5-6,8-13,33H,4,7,14H2,1-3H3,(H,31,32)(H,26,27,28,29)	dilist_457							4	Yes	No	Yes
OASIS1674	DTXSID5020493	Dimethyl phosphonate	DTXCID10493	868-85-9	HZCDANOFLILNSA-UHFFFAOYSA-N	Dimethyl phosphonate	COP(=O)OC	InChI=1S/C2H7O3P/c1-4-6(3)5-2/h6H,1-2H3					ice_129			3	Yes	No	No
OASIS1456	DTXSID8041115	Rifapentine	DTXCID6021115	61379-65-5	WDZCUPBHRAEYDL-GZAUEHORSA-N	(2S,12Z,14E,16S,17S,18R,19R,20R,21S,22R,23S,24E)-8-{(E)-[(4-Cyclopentylpiperazin-1-yl)imino]methyl}-5,6,9,17,19-pentahydroxy-23-methoxy-2,4,12,16,18,20,22-heptamethyl-1,11-dioxo-1,2-dihydro-2,7-(epoxypentadeca[1,11,13]trienoimino)naphtho[2,1-b]furan-21-yl acetate	CO[C@H]1\C=C\O[C@@]2(C)OC3=C(C2=O)C2=C(C(O)=C3C)C(O)=C(NC(=O)\C(C)=C/C=C/[C@H](C)[C@H](O)[C@@H](C)[C@@H](O)[C@@H](C)[C@H](OC(C)=O)[C@@H]1C)C(\C=N\N1CCN(CC1)C1CCCC1)=C2O	InChI=1S/C47H64N4O12/c1-24-13-12-14-25(2)46(59)49-37-32(23-48-51-20-18-50(19-21-51)31-15-10-11-16-31)41(56)34-35(42(37)57)40(55)29(6)44-36(34)45(58)47(8,63-44)61-22-17-33(60-9)26(3)43(62-30(7)52)28(5)39(54)27(4)38(24)53/h12-14,17,22-24,26-28,31,33,38-39,43,53-57H,10-11,15-16,18-21H2,1-9H3,(H,49,59)/b13-12+,22-17+,25-14-,48-23+/t24-,26+,27+,28+,33-,38-,39+,43+,47-/m0/s1	dilist_831							4	Yes	No	Yes
OASIS897	DTXSID3022748	Cefaclor	DTXCID002748	53994-73-3	QYIYFLOTGYLRGG-GPCCPHFNSA-N	(6R,7R)-7-{[(2R)-2-Amino-2-phenylacetyl]amino}-3-chloro-8-oxo-5-thia-1-azabicyclo[4.2.0]oct-2-ene-2-carboxylic acid	[H][C@]12SCC(Cl)=C(N1C(=O)[C@@]2([H])NC(=O)[C@H](N)C1=CC=CC=C1)C(O)=O	InChI=1S/C15H14ClN3O4S/c16-8-6-24-14-10(13(21)19(14)11(8)15(22)23)18-12(20)9(17)7-4-2-1-3-5-7/h1-5,9-10,14H,6,17H2,(H,18,20)(H,22,23)/t9-,10-,14-/m1/s1	dilist_911							4	No	No	Yes
OASIS803	DTXSID2022963	Doxapram	DTXCID002963	309-29-5	XFDJYSQDBULQSI-UHFFFAOYSA-N	1-Ethyl-4-[2-(morpholin-4-yl)ethyl]-3,3-diphenylpyrrolidin-2-one	CCN1CC(CCN2CCOCC2)C(C1=O)(C1=CC=CC=C1)C1=CC=CC=C1	InChI=1/C24H30N2O2/c1-2-26-19-22(13-14-25-15-17-28-18-16-25)24(23(26)27,20-9-5-3-6-10-20)21-11-7-4-8-12-21/h3-12,22H,2,13-19H2,1H3	dilist_535							4	Yes	No	No
OASIS1811	DTXSID40238527	Brexpiprazole	DTXCID90161018	913611-97-9	ZKIAIYBUSXZPLP-UHFFFAOYSA-N	7-{4-[4-(1-Benzothiophen-4-yl)piperazin-1-yl]butoxy}quinolin-2(1H)-one	O=C1NC2=C(C=C1)C=CC(OCCCCN1CCN(CC1)C1=C3C=CSC3=CC=C1)=C2	InChI=1S/C25H27N3O2S/c29-25-9-7-19-6-8-20(18-22(19)26-25)30-16-2-1-11-27-12-14-28(15-13-27)23-4-3-5-24-21(23)10-17-31-24/h3-10,17-18H,1-2,11-16H2,(H,26,29)		dilirank2_239						4	No	Yes	Yes
OASIS1935	DTXSID9044247	Lactitol	DTXCID7024247	585-86-4	VQHSOMBJVWLPSR-JVCRWLNRSA-N	4-O-beta-D-Galactopyranosyl-D-glucitol	[H][C@@](O[C@@H]1O[C@H](CO)[C@H](O)[C@H](O)[C@H]1O)([C@H](O)CO)[C@H](O)[C@@H](O)CO	InChI=1S/C12H24O11/c13-1-4(16)7(18)11(5(17)2-14)23-12-10(21)9(20)8(19)6(3-15)22-12/h4-21H,1-3H2/t4-,5+,6+,7+,8-,9-,10+,11+,12-/m0/s1		dilirank2_5						4	No	Yes	Yes
OASIS991	DTXSID4021189	Procarbazine	DTXCID301189	671-16-9	CPTBDICYNRMXFX-UHFFFAOYSA-N	4-[(2-Methylhydrazinyl)methyl]-N-(propan-2-yl)benzamide	CNNCC1=CC=C(C=C1)C(=O)NC(C)C	InChI=1S/C12H19N3O/c1-9(2)15-12(16)11-6-4-10(5-7-11)8-14-13-3/h4-7,9,13-14H,8H2,1-3H3,(H,15,16)	dilist_736							4	Yes	No	No
OASIS1085	DTXSID5022568	Alendronic Acid	DTXCID202568	66376-36-1	OGSPWJRAVKPPFI-UHFFFAOYSA-N	(4-Amino-1-hydroxybutane-1,1-diyl)bis(phosphonic acid)	NCCCC(O)(P(O)(O)=O)P(O)(O)=O	InChI=1S/C4H13NO7P2/c5-3-1-2-4(6,13(7,8)9)14(10,11)12/h6H,1-3,5H2,(H2,7,8,9)(H2,10,11,12)	dilist_983							4	Yes	No	Yes
OASIS1089	DTXSID5022697	Buflomedil	DTXCID902697	55837-25-7	OWYLAEYXIQKAOL-UHFFFAOYSA-N	4-(Pyrrolidin-1-yl)-1-(2,4,6-trimethoxyphenyl)butan-1-one	COC1=CC(OC)=C(C(=O)CCCN2CCCC2)C(OC)=C1	InChI=1S/C17H25NO4/c1-20-13-11-15(21-2)17(16(12-13)22-3)14(19)7-6-10-18-8-4-5-9-18/h11-12H,4-10H2,1-3H3	dilist_793							4	No	Yes	No
OASIS706	DTXSID1022922	Dichlorphenamide	DTXCID402922	120-97-8	GJQPMPFPNINLKP-UHFFFAOYSA-N	4,5-Dichlorobenzene-1,3-disulfonamide	NS(=O)(=O)C1=CC(Cl)=C(Cl)C(=C1)S(N)(=O)=O	InChI=1S/C6H6Cl2N2O4S2/c7-4-1-3(15(9,11)12)2-5(6(4)8)16(10,13)14/h1-2H,(H2,9,11,12)(H2,10,13,14)	dilist_995							4	Yes	No	Yes
OASIS532	DTXSID2040363	Diniconazole	DTXCID0020363	83657-24-3	FBOUIAKEJMZPQG-AWNIVKPZSA-N	(1E)-1-(2,4-Dichlorophenyl)-4,4-dimethyl-2-(1H-1,2,4-triazol-1-yl)pent-1-en-3-ol	CC(C)(C)C(O)C(=C/C1=C(Cl)C=C(Cl)C=C1)\N1C=NC=N1	InChI=1/C15H17Cl2N3O/c1-15(2,3)14(21)13(20-9-18-8-19-20)6-10-4-5-11(16)7-12(10)17/h4-9,14,21H,1-3H3/b13-6+				fraunhofer_221				3	No	Yes	Yes
OASIS1919	DTXSID901027688	Oritavancin diphosphate	DTXCID801513268	192564-14-0	PWTROOMOPLCZHB-BHYQHFGMSA-N	N/A	OP(O)(O)=O.OP(O)(O)=O.[H][C@]12NC(=O)[C@]([H])(NC(=O)[C@]3([H])NC(=O)[C@H](CC(N)=O)NC(=O)[C@H](NC(=O)[C@@H](CC(C)C)NC)[C@H](O)C4=CC=C(OC5=C(O[C@@H]6O[C@H](CO)[C@@H](O)[C@H](O)[C@H]6O[C@H]6C[C@](C)(NCC7=CC=C(C=C7)C7=CC=C(Cl)C=C7)[C@@H](O)[C@H](C)O6)C(OC6=C(Cl)C=C(C=C6)[C@H]1O[C@H]1C[C@](C)(N)[C@@H](O)[C@H](C)O1)=CC3=C5)C(Cl)=C4)C1=CC(=C(O)C=C1)C1=C(O)C=C(O)C=C1[C@H](NC2=O)C(O)=O	InChI=1S/C86H97Cl3N10O26.2H3O4P/c1-35(2)22-51(92-7)77(110)98-67-69(105)42-15-20-55(49(88)24-42)120-57-26-44-27-58(73(57)125-84-74(71(107)70(106)59(34-100)122-84)124-62-32-86(6,76(109)37(4)119-62)93-33-38-8-10-39(11-9-38)40-12-17-45(87)18-13-40)121-56-21-16-43(25-50(56)89)72(123-61-31-85(5,91)75(108)36(3)118-61)68-82(115)97-66(83(116)117)48-28-46(101)29-54(103)63(48)47-23-41(14-19-53(47)102)64(79(…		dilirank2_248						4	No	No	Yes
OASIS1820	DTXSID40893458	Pomalidomide	DTXCID801323473	19171-19-8	UVSMNLNDYGZFPF-UHFFFAOYSA-N	4-Amino-2-(2,6-dioxopiperidin-3-yl)-1H-isoindole-1,3(2H)-dione	NC1=C2C(=O)N(C3CCC(=O)NC3=O)C(=O)C2=CC=C1	InChI=1/C13H11N3O4/c14-7-3-1-2-6-10(7)13(20)16(12(6)19)8-4-5-9(17)15-11(8)18/h1-3,8H,4-5,14H2,(H,15,17,18)		dilirank2_231						4	No	Yes	Yes
OASIS1403	DTXSID8022872	Cyproheptadine	DTXCID702872	129-03-3	JJCFRYNCJDLXIK-UHFFFAOYSA-N	4-(5H-Dibenzo[a,d][7]annulen-5-ylidene)-1-methylpiperidine	CN1CCC(CC1)=C1C2=C(C=CC=C2)C=CC2=C1C=CC=C2	InChI=1S/C21H21N/c1-22-14-12-18(13-15-22)21-19-8-4-2-6-16(19)10-11-17-7-3-5-9-20(17)21/h2-11H,12-15H2,1H3	dilist_690							4	Yes	No	Yes
OASIS1324	DTXSID7023512	Procainamide	DTXCID403512	51-06-9	REQCZEXYDRLIBE-UHFFFAOYSA-N	4-Amino-N-[2-(diethylamino)ethyl]benzamide	CCN(CC)CCNC(=O)C1=CC=C(N)C=C1	InChI=1S/C13H21N3O/c1-3-16(4-2)10-9-15-13(17)11-5-7-12(14)8-6-11/h5-8H,3-4,9-10,14H2,1-2H3,(H,15,17)	dilist_526							4	Yes	No	No
OASIS1880	DTXSID701027949	Gilteritinib	DTXCID601513517	1254053-43-4	GYQYAJJFPNQOOW-UHFFFAOYSA-N	N/A	CCC1=C(NC2CCOCC2)N=C(NC2=CC(OC)=C(C=C2)N2CCC(CC2)N2CCN(C)CC2)C(=N1)C(N)=O	InChI=1S/C29H44N8O3/c1-4-23-28(31-20-9-17-40-18-10-20)34-29(26(33-23)27(30)38)32-21-5-6-24(25(19-21)39-3)37-11-7-22(8-12-37)36-15-13-35(2)14-16-36/h5-6,19-20,22H,4,7-18H2,1-3H3,(H2,30,38)(H2,31,32,34)		dilirank2_109						4	No	Yes	Yes
OASIS1886	DTXSID70220132	Neratinib	DTXCID70142623	698387-09-6	JWNPDZNEKVCWMY-VQHVLOKHSA-N	(2E)-N-(4-{3-Chloro-4-[(pyridin-2-yl)methoxy]anilino}-3-cyano-7-ethoxyquinolin-6-yl)-4-(dimethylamino)but-2-enamide	CCOC1=C(NC(=O)\C=C\CN(C)C)C=C2C(NC3=CC(Cl)=C(OCC4=CC=CC=N4)C=C3)=C(C=NC2=C1)C#N	InChI=1S/C30H29ClN6O3/c1-4-39-28-16-25-23(15-26(28)36-29(38)9-7-13-37(2)3)30(20(17-32)18-34-25)35-21-10-11-27(24(31)14-21)40-19-22-8-5-6-12-33-22/h5-12,14-16,18H,4,13,19H2,1-3H3,(H,34,35)(H,36,38)/b9-7+		dilirank2_130						4	No	Yes	Yes
OASIS005	DTXSID7023645	Tetracycline	DTXCID703645	60-54-8	OFVLGDICTFRJMM-WESIUVDSSA-N	(4S,4aS,5aS,6S,12aS)-4-(Dimethylamino)-3,6,10,12,12a-pentahydroxy-6-methyl-1,11-dioxo-1,4,4a,5,5a,6,11,12a-octahydrotetracene-2-carboxamide	[H][C@@]12C[C@@]3([H])C(=C(O)[C@]1(O)C(=O)C(C(N)=O)=C(O)[C@H]2N(C)C)C(=O)C1=C(O)C=CC=C1[C@@]3(C)O	InChI=1S/C22H24N2O8/c1-21(31)8-5-4-6-11(25)12(8)16(26)13-9(21)7-10-15(24(2)3)17(27)14(20(23)30)19(29)22(10,32)18(13)28/h4-6,9-10,15,25,27-28,31-32H,7H2,1-3H3,(H2,23,30)/t9-,10-,15-,21+,22-/m0/s1	dilist_1111					tggates_112	toxrefdb_94	1	Yes	No	Yes
OASIS1346	DTXSID7045287	Sulfabenzamide	DTXCID5025287	127-71-9	PBCZLFBEBARBBI-UHFFFAOYSA-N	N-(4-Aminobenzene-1-sulfonyl)benzamide	NC1=CC=C(C=C1)S(=O)(=O)NC(=O)C1=CC=CC=C1	InChI=1S/C13H12N2O3S/c14-11-6-8-12(9-7-11)19(17,18)15-13(16)10-4-2-1-3-5-10/h1-9H,14H2,(H,15,16)	dilist_935							4	No	Yes	Yes
OASIS095	DTXSID8022824	Ciprofloxacin	DTXCID002824	85721-33-1	MYSWGUAQZAJSOK-UHFFFAOYSA-N	1-Cyclopropyl-6-fluoro-4-oxo-7-(piperazin-1-yl)-1,4-dihydroquinoline-3-carboxylic acid	OC(=O)C1=CN(C2CC2)C2=CC(N3CCNCC3)=C(F)C=C2C1=O	InChI=1S/C17H18FN3O3/c18-13-7-11-14(8-15(13)20-5-3-19-4-6-20)21(10-1-2-10)9-12(16(11)22)17(23)24/h7-10,19H,1-6H2,(H,23,24)	dilist_1024					tggates_90		2	Yes	No	Yes
OASIS1815	DTXSID4045183	5-methyl-1-phenyl-2(1H)-Pyridone	DTXCID2025183	53179-13-8	ISWRGOKTTBVCFA-UHFFFAOYSA-N	5-Methyl-1-phenylpyridin-2(1H)-one	CC1=CN(C(=O)C=C1)C1=CC=CC=C1	InChI=1S/C12H11NO/c1-10-7-8-12(14)13(9-10)11-5-3-2-4-6-11/h2-9H,1H3		dilirank2_98						4	No	Yes	Yes
OASIS1701	DTXSID1024831	Chromium picolinate	DTXCID304831	14639-25-9	CBDQOLKNTOMMTL-UHFFFAOYSA-K	Chromium(3+) tripyridine-2-carboxylate	[Cr+3].[O-]C(=O)C1=NC=CC=C1.[O-]C(=O)C1=NC=CC=C1.[O-]C(=O)C1=NC=CC=C1	InChI=1S/3C6H5NO2.Cr/c3*8-6(9)5-3-1-2-4-7-5;/h3*1-4H,(H,8,9);/q;;;+3/p-3					ice_62			3	Yes	No	Yes
OASIS1706	DTXSID001027948	Cenobamate	DTXCID901513516	913088-80-9	GFHAXPJGXSQLPT-VIFPVBQESA-N	N/A	NC(=O)O[C@@H](CN1N=CN=N1)C1=CC=CC=C1Cl	InChI=1S/C10H10ClN5O2/c11-8-4-2-1-3-7(8)9(18-10(12)17)5-16-14-6-13-15-16/h1-4,6,9H,5H2,(H2,12,17)/t9-/m0/s1		dilirank2_230						4	No	No	Yes
OASIS1100	DTXSID5022986	(-)-Epinephrine	DTXCID802986	51-43-4	UCTWMZQNUQWSLP-VIFPVBQESA-N	4-[(1R)-1-Hydroxy-2-(methylamino)ethyl]benzene-1,2-diol	CNC[C@H](O)C1=CC(O)=C(O)C=C1	InChI=1S/C9H13NO3/c1-10-5-9(13)6-2-3-7(11)8(12)4-6/h2-4,9-13H,5H2,1H3/t9-/m0/s1	dilist_727							4	Yes	No	Yes
OASIS1064	DTXSID4048436	Flupirtine	DTXCID4028410	56995-20-1	JUUFBMODXQKSTD-UHFFFAOYSA-N	Ethyl (2-amino-6-{[(4-fluorophenyl)methyl]amino}pyridin-3-yl)carbamate	CCOC(=O)NC1=C(N)N=C(NCC2=CC=C(F)C=C2)C=C1	InChI=1S/C15H17FN4O2/c1-2-22-15(21)19-12-7-8-13(20-14(12)17)18-9-10-3-5-11(16)6-4-10/h3-8H,2,9H2,1H3,(H,19,21)(H3,17,18,20)	dilist_570							4	No	Yes	No
OASIS1630	DTXSID9041813	4-Methylcyclohexanemethanol	DTXCID7021813	34885-03-5	OSINZLLLLCUKJH-UHFFFAOYSA-N	(4-Methylcyclohexyl)methanol	CC1CCC(CO)CC1	InChI=1S/C8H16O/c1-7-2-4-8(6-9)5-3-7/h7-9H,2-6H2,1H3					ice_128			3	Yes	No	No
OASIS101	DTXSID2026076	Tannic acid	N/A	1401-55-4	N/A	N/A	N/A	N/A						tggates_96		2	No	Yes	Yes
OASIS1957	DTXSID70153355	BYL-719	DTXCID7075846	1217486-61-7	STUWGJZDJHPWGZ-LBPRGKRZSA-N	(2S)-N~1~-{4-Methyl-5-[2-(1,1,1-trifluoro-2-methylpropan-2-yl)pyridin-4-yl]-1,3-thiazol-2-yl}pyrrolidine-1,2-dicarboxamide	CC1=C(SC(NC(=O)N2CCC[C@H]2C(N)=O)=N1)C1=CC(=NC=C1)C(C)(C)C(F)(F)F	InChI=1S/C19H22F3N5O2S/c1-10-14(11-6-7-24-13(9-11)18(2,3)19(20,21)22)30-16(25-10)26-17(29)27-8-4-5-12(27)15(23)28/h6-7,9,12H,4-5,8H2,1-3H3,(H2,23,28)(H,25,26,29)/t12-/m0/s1									No	No	Yes
OASIS581	DTXSID0026175	Triallyl isocyanurate	DTXCID906175	1025-15-6	KOMNUTZXSVSERR-UHFFFAOYSA-N	1,3,5-Tri(prop-2-en-1-yl)-1,3,5-triazinane-2,4,6-trione	C=CCN1C(=O)N(CC=C)C(=O)N(CC=C)C1=O	InChI=1S/C12H15N3O3/c1-4-7-13-10(16)14(8-5-2)12(18)15(9-6-3)11(13)17/h4-6H,1-3,7-9H2				fraunhofer_283				3	No	Yes	Yes
OASIS1547	DTXSID9023384	Nortriptyline	DTXCID903384	72-69-5	PHVGLTMQBUFIQQ-UHFFFAOYSA-N	3-(10,11-Dihydro-5H-dibenzo[a,d][7]annulen-5-ylidene)-N-methylpropan-1-amine	CNCCC=C1C2=C(CCC3=C1C=CC=C3)C=CC=C2	InChI=1S/C19H21N/c1-20-14-6-11-19-17-9-4-2-7-15(17)12-13-16-8-3-5-10-18(16)19/h2-5,7-11,20H,6,12-14H2,1H3	dilist_732							4	Yes	No	No
OASIS1124	DTXSID5023665	Tiaprofenic acid	DTXCID303665	33005-95-7	GUHPRPJDBZHYCJ-UHFFFAOYSA-N	2-(5-Benzoylthiophen-2-yl)propanoic acid	CC(C(O)=O)C1=CC=C(S1)C(=O)C1=CC=CC=C1	InChI=1/C14H12O3S/c1-9(14(16)17)11-7-8-12(18-11)13(15)10-5-3-2-4-6-10/h2-9H,1H3,(H,16,17)	dilist_120							4	No	Yes	Yes
OASIS1751	DTXSID201018727	Vasopressin	N/A	11000-17-2	N/A	N/A	N/A	N/A		dilirank2_251						4	No	No	Yes
OASIS1777	DTXSID20964175	N-[(1R,2R)-2-(2,3-Dihydro-1,4-benzodioxin-6-yl)-2-hydroxy-1-(1-pyrrolidinylmethyl)ethyl]octanamide	DTXCID301391881	491833-29-5	FJZZPCZKBUKGGU-AUSIDOKSSA-N	N-[(1R,2R)-1-(2,3-Dihydro-1,4-benzodioxin-6-yl)-1-hydroxy-3-(pyrrolidin-1-yl)propan-2-yl]octanamide	CCCCCCCC(=O)N[C@H](CN1CCCC1)[C@H](O)C1=CC2=C(OCCO2)C=C1	InChI=1S/C23H36N2O4/c1-2-3-4-5-6-9-22(26)24-19(17-25-12-7-8-13-25)23(27)18-10-11-20-21(16-18)29-15-14-28-20/h10-11,16,19,23,27H,2-9,12-15,17H2,1H3,(H,24,26)/t19-,23-/m1/s1		dilirank2_114						4	No	Yes	Yes
OASIS1031	DTXSID4023670	Ticrynafen	DTXCID603670	40180-04-9	AGHANLSBXUWXTB-UHFFFAOYSA-N	[2,3-Dichloro-4-(thiophene-2-carbonyl)phenoxy]acetic acid	OC(=O)COC1=C(Cl)C(Cl)=C(C=C1)C(=O)C1=CC=CS1	InChI=1S/C13H8Cl2O4S/c14-11-7(13(18)9-2-1-5-20-9)3-4-8(12(11)15)19-6-10(16)17/h1-5H,6H2,(H,16,17)	dilist_1036							4	No	Yes	Yes
OASIS507	DTXSID3045934	Secnidazole	DTXCID1025934	3366-95-8	KPQZUUQMTUIKBP-UHFFFAOYSA-N	1-(2-Methyl-5-nitro-1H-imidazol-1-yl)propan-2-ol	CC(O)CN1C(C)=NC=C1[N+]([O-])=O	InChI=1/C7H11N3O3/c1-5(11)4-9-6(2)8-3-7(9)10(12)13/h3,5,11H,4H2,1-2H3		dilirank2_87		fraunhofer_189				3	No	Yes	Yes
OASIS1879	DTXSID701027925	Sarecycline hydrochloride	DTXCID701513491	1035979-44-2	APPRLAGZQKOUFL-FIPJBXKNSA-N	N/A	Cl.[H][C@@]12CC3=C(CN(C)OC)C=CC(O)=C3C(=O)C1=C(O)[C@]1(O)C(=O)C(C(N)=O)=C(O)[C@@H](N(C)C)[C@]1([H])C2	InChI=1S/C24H29N3O8.ClH/c1-26(2)18-13-8-11-7-12-10(9-27(3)35-4)5-6-14(28)16(12)19(29)15(11)21(31)24(13,34)22(32)17(20(18)30)23(25)33;/h5-6,11,13,18,28,30-31,34H,7-9H2,1-4H3,(H2,25,33);1H/t11-,13-,18-,24-;/m0./s1		dilirank2_135						4	No	No	Yes
OASIS1792	DTXSID30976289	Apremilast	DTXCID101478388	608141-41-9	IMOZEMNVLZVGJZ-QGZVFWFLSA-N	N-{2-[(1S)-1-(3-Ethoxy-4-methoxyphenyl)-2-(methanesulfonyl)ethyl]-1,3-dioxo-2,3-dihydro-1H-isoindol-4-yl}acetamide	CCOC1=C(OC)C=CC(=C1)[C@@H](CS(C)(=O)=O)N1C(=O)C2=CC=CC(NC(C)=O)=C2C1=O	InChI=1S/C22H24N2O7S/c1-5-31-19-11-14(9-10-18(19)30-3)17(12-32(4,28)29)24-21(26)15-7-6-8-16(23-13(2)25)20(15)22(24)27/h6-11,17H,5,12H2,1-4H3,(H,23,25)/t17-/m1/s1		dilirank2_131						4	No	Yes	Yes
OASIS1418	DTXSID8023262	Mequitazine	DTXCID303262	29216-28-2	HOKDBMAJZXIPGC-UHFFFAOYSA-N	10-[(1-Azabicyclo[2.2.2]octan-3-yl)methyl]-10H-phenothiazine	C(C1CN2CCC1CC2)N1C2=CC=CC=C2SC2=C1C=CC=C2	InChI=1/C20H22N2S/c1-3-7-19-17(5-1)22(18-6-2-4-8-20(18)23-19)14-16-13-21-11-9-15(16)10-12-21/h1-8,15-16H,9-14H2	dilist_51							4	No	Yes	Yes
OASIS606	DTXSID0021337	Thiabendazole	DTXCID401337	148-79-8	WJCNZQLZVWNLKY-UHFFFAOYSA-N	2-(1,3-Thiazol-4-yl)-1H-benzimidazole	N1C2=C(C=CC=C2)N=C1C1=CSC=N1	InChI=1S/C10H7N3S/c1-2-4-8-7(3-1)12-10(13-8)9-5-14-6-11-9/h1-6H,(H,12,13)	dilist_888							4	Yes	No	Yes
OASIS1306	DTXSID7023190	Ketotifen	DTXCID203190	34580-13-7	ZCVMWBYGMWKGHF-UHFFFAOYSA-N	N/A	CN1CCC(CC1)=C1C2=C(SC=C2)C(=O)CC2=CC=CC=C12	InChI=1S/C19H19NOS/c1-20-9-6-13(7-10-20)18-15-5-3-2-4-14(15)12-17(21)19-16(18)8-11-22-19/h2-5,8,11H,6-7,9-10,12H2,1H3	dilist_691							4	No	Yes	No
OASIS1284	DTXSID7022540	Acemetacin	DTXCID402540	53164-05-9	FSQKKOOTNAMONP-UHFFFAOYSA-N	({[1-(4-Chlorobenzoyl)-5-methoxy-2-methyl-1H-indol-3-yl]acetyl}oxy)acetic acid	COC1=CC=C2N(C(=O)C3=CC=C(Cl)C=C3)C(C)=C(CC(=O)OCC(O)=O)C2=C1	InChI=1S/C21H18ClNO6/c1-12-16(10-20(26)29-11-19(24)25)17-9-15(28-2)7-8-18(17)23(12)21(27)13-3-5-14(22)6-4-13/h3-9H,10-11H2,1-2H3,(H,24,25)	dilist_805							4	No	Yes	Yes
OASIS1868	DTXSID60239435	Cobimetinib	DTXCID80161926	934660-93-2	BSMCAPRUBJMWDF-KRWDZBQOSA-N	[3,4-Difluoro-2-(2-fluoro-4-iodoanilino)phenyl]{3-hydroxy-3-[(2S)-piperidin-2-yl]azetidin-1-yl}methanone	[H][C@]1(CCCCN1)C1(O)CN(C1)C(=O)C1=C(NC2=C(F)C=C(I)C=C2)C(F)=C(F)C=C1	InChI=1S/C21H21F3IN3O2/c22-14-6-5-13(19(18(14)24)27-16-7-4-12(25)9-15(16)23)20(29)28-10-21(30,11-28)17-3-1-2-8-26-17/h4-7,9,17,26-27,30H,1-3,8,10-11H2/t17-/m0/s1		dilirank2_23						4	No	No	Yes
OASIS012	DTXSID4023624	Sulindac	DTXCID703624	38194-50-2	MLKXDPUZXIRXEP-MFOYZWKCSA-N	[(1E)-5-Fluoro-1-{[4-(methanesulfinyl)phenyl]methylidene}-2-methyl-1H-inden-3-yl]acetic acid	CC1=C(CC(O)=O)C2=C(C=CC(F)=C2)\C1=C/C1=CC=C(C=C1)S(C)=O	InChI=1/C20H17FO3S/c1-12-17(9-13-3-6-15(7-4-13)25(2)24)16-8-5-14(21)10-19(16)18(12)11-20(22)23/h3-10H,11H2,1-2H3,(H,22,23)/b17-9-	dilist_283		drugmatrix_50			tggates_10		2	No	Yes	Yes
OASIS1097	DTXSID5022932	Diflunisal	DTXCID702932	22494-42-4	HUPFGZXOMWLGNK-UHFFFAOYSA-N	2',4'-Difluoro-4-hydroxy[1,1'-biphenyl]-3-carboxylic acid	OC(=O)C1=C(O)C=CC(=C1)C1=C(F)C=C(F)C=C1	InChI=1S/C13H8F2O3/c14-8-2-3-9(11(15)6-8)7-1-4-12(16)10(5-7)13(17)18/h1-6,16H,(H,17,18)	dilist_1016							4	No	Yes	Yes
OASIS1749	DTXSID10955335	Ferric maltol	DTXCID301510457	33725-54-1	ATXIGPHSBOMEOK-UHFFFAOYSA-K	Bis[3-(hydroxy-kappaO)-2-methyl-4H-pyran-4-onato-kappaO~4~][3-(hydroxy-kappaO)-4H-pyran-4-onato-kappaO~4~]iron	[Fe+3].[O-]C1=COC=CC1=O.CC1=C([O-])C(=O)C=CO1.CC1=C([O-])C(=O)C=CO1	InChI=1S/2C6H6O3.C5H4O3.Fe/c2*1-4-6(8)5(7)2-3-9-4;6-4-1-2-8-3-5(4)7;/h2*2-3,8H,1H3;1-3,7H;/q;;;+3/p-3		dilirank2_2						4	No	No	Yes
OASIS1086	DTXSID5022641	Baclofen	DTXCID002641	1134-47-0	KPYSYYIEGFHWSV-UHFFFAOYSA-N	4-Amino-3-(4-chlorophenyl)butanoic acid	NCC(CC(O)=O)C1=CC=C(Cl)C=C1	InChI=1/C10H12ClNO2/c11-9-3-1-7(2-4-9)8(6-12)5-10(13)14/h1-4,8H,5-6,12H2,(H,13,14)	dilist_970							4	Yes	No	Yes
OASIS622	DTXSID0023036	Etretinate	DTXCID603036	54350-48-0	HQMNCQVAMBCHCO-DJRRULDNSA-N	Ethyl (2E,4E,6E,8E)-9-(4-methoxy-2,3,6-trimethylphenyl)-3,7-dimethylnona-2,4,6,8-tetraenoate	CCOC(=O)\C=C(/C)\C=C\C=C(/C)\C=C\C1=C(C)C(C)=C(OC)C=C1C	InChI=1S/C23H30O3/c1-8-26-23(24)14-17(3)11-9-10-16(2)12-13-21-18(4)15-22(25-7)20(6)19(21)5/h9-15H,8H2,1-7H3/b11-9+,13-12+,16-10+,17-14+	dilist_555							4	No	Yes	Yes
OASIS106	DTXSID8059346	Ethanamine, 2-bromo-	DTXCID1033038	107-09-5	IZQAUUVBKYXMET-UHFFFAOYSA-N	2-Bromoethan-1-amine	NCCBr	InChI=1S/C2H6BrN/c3-1-2-4/h1-2,4H2						tggates_101		2	Yes	No	No
OASIS377	DTXSID7026499	4,4'-Oxybis(benzenesulfohydrazide)	DTXCID706499	80-51-3	NBOCQTNZUPTTEI-UHFFFAOYSA-N	4,4'-Oxydi(benzene-1-sulfonohydrazide)	NNS(=O)(=O)C1=CC=C(OC2=CC=C(C=C2)S(=O)(=O)NN)C=C1	InChI=1S/C12H14N4O5S2/c13-15-22(17,18)11-5-1-9(2-6-11)21-10-3-7-12(8-4-10)23(19,20)16-14/h1-8,15-16H,13-14H2				fraunhofer_32				3	No	Yes	No
OASIS1379	DTXSID80182853	Fesoterodine	DTXCID20105344	286930-02-7	DCCSDBARQIPTGU-HSZRJFAPSA-N	2-{(1R)-3-[Di(propan-2-yl)amino]-1-phenylpropyl}-4-(hydroxymethyl)phenyl 2-methylpropanoate	CC(C)N(CC[C@H](C1=CC=CC=C1)C1=C(OC(=O)C(C)C)C=CC(CO)=C1)C(C)C	InChI=1S/C26H37NO3/c1-18(2)26(29)30-25-13-12-21(17-28)16-24(25)23(22-10-8-7-9-11-22)14-15-27(19(3)4)20(5)6/h7-13,16,18-20,23,28H,14-15,17H2,1-6H3/t23-/m1/s1	dilist_184							4	No	No	Yes
OASIS201	DTXSID2047351	SSR 240612	DTXCID0027351	464930-42-5	GLHHFOSVBQQNAW-GDYXXZBVSA-N	Nalpha-{(3R)-3-(2H-1,3-Benzodioxol-5-yl)-3-[(6-methoxynaphthalene-2-sulfonyl)amino]propanoyl}-4-{[(2R,6S)-2,6-dimethylpiperidin-1-yl]methyl}-N-methyl-N-propan-2-yl-D-phenylalaninamide--hydrogen chloride (1/1)	Cl.COC1=CC2=CC=C(C=C2C=C1)S(=O)(=O)N[C@H](CC(=O)N[C@H](CC1=CC=C(CN2[C@@H](C)CCC[C@H]2C)C=C1)C(=O)N(C)C(C)C)C1=CC2=C(OCO2)C=C1	InChI=1S/C42H52N4O7S.ClH/c1-27(2)45(5)42(48)38(20-30-10-12-31(13-11-30)25-46-28(3)8-7-9-29(46)4)43-41(47)24-37(34-16-19-39-40(23-34)53-26-52-39)44-54(49,50)36-18-15-32-21-35(51-6)17-14-33(32)22-36;/h10-19,21-23,27-29,37-38,44H,7-9,20,24-26H2,1-6H3,(H,43,47);1H/t28-,29+,37-,38-;/m1./s1							toxrefdb_33	1	No	No	Yes
OASIS1659	DTXSID0025600	Methylene Blue trihydrate	DTXCID705600	7220-79-3	XQAXGZLFSSPBMK-UHFFFAOYSA-M	3,7-Bis(dimethylamino)phenothiazin-5-ium chloride--water (1/1/3)	O.O.O.[Cl-].CN(C)C1=CC2=[S+]C3=C(C=CC(=C3)N(C)C)N=C2C=C1	InChI=1S/C16H18N3S.ClH.3H2O/c1-18(2)11-5-7-13-15(9-11)20-16-10-12(19(3)4)6-8-14(16)17-13;;;;/h5-10H,1-4H3;1H;3*1H2/q+1;;;;/p-1					ice_21			3	No	Yes	Yes
OASIS1479	DTXSID8048286	Cinacalcet	DTXCID3028261	226256-56-0	VDHAWDNDOKGFTD-MRXNPFEDSA-N	N-[(1R)-1-(Naphthalen-1-yl)ethyl]-3-[3-(trifluoromethyl)phenyl]propan-1-amine	C[C@@H](NCCCC1=CC=CC(=C1)C(F)(F)F)C1=CC=CC2=CC=CC=C12	InChI=1S/C22H22F3N/c1-16(20-13-5-10-18-9-2-3-12-21(18)20)26-14-6-8-17-7-4-11-19(15-17)22(23,24)25/h2-5,7,9-13,15-16,26H,6,8,14H2,1H3/t16-/m1/s1	dilist_235							4	Yes	No	Yes
OASIS103	DTXSID6045537	Ajmaline	DTXCID501508575	1960-12-07	CJDRUOGAGYHKKD-OVXZWHIBSA-N	(17R)-Ajmalan-17,21alpha-diol	[H][C@]12C[C@]34[C@H](O)[C@@]1([H])[C@@]1([H])C[C@]([H])(N2[C@H](O)[C@H]1CC)[C@]3([H])N(C)C1=CC=CC=C41	InChI=1S/C20H26N2O2/c1-3-10-11-8-14-17-20(12-6-4-5-7-13(12)21(17)2)9-15(16(11)18(20)23)22(14)19(10)24/h4-7,10-11,14-19,23-24H,3,8-9H2,1-2H3/t10-,11-,14-,15-,16+,17-,18+,19+,20+/m0/s1						tggates_98		2	No	Yes	No
OASIS314	DTXSID6020646	Furan	DTXCID20646	110-00-9	YLQBMQCUIZJEEH-UHFFFAOYSA-N	Furan	O1C=CC=C1	InChI=1S/C4H4O/c1-2-4-5-3-1/h1-4H			drugmatrix_35		ice_133			2	Yes	No	No
OASIS540	DTXSID1023817	Dicyclohexylcarbodiimide	DTXCID003817	538-75-0	QOSSAOTZNIDXMA-UHFFFAOYSA-N	N,N'-Dicyclohexylmethanediimine	C1CCC(CC1)N=C=NC1CCCCC1	InChI=1S/C13H22N2/c1-3-7-12(8-4-1)14-11-15-13-9-5-2-6-10-13/h12-13H,1-10H2				fraunhofer_233				3	No	Yes	Yes
OASIS652	DTXSID0037653	Doxycycline	DTXCID8017653	564-25-0	JBIWCJUYHHGXTC-AKNGSSGZSA-N	(4S,4aR,5S,5aR,6R,12aS)-4-(Dimethylamino)-3,5,10,12,12a-pentahydroxy-6-methyl-1,11-dioxo-1,4,4a,5,5a,6,11,12a-octahydrotetracene-2-carboxamide	[H][C@@]12[C@@H](C)C3=C(C(O)=CC=C3)C(=O)C1=C(O)[C@]1(O)C(=O)C(C(N)=O)=C(O)[C@@H](N(C)C)[C@]1([H])[C@H]2O	InChI=1S/C22H24N2O8/c1-7-8-5-4-6-9(25)11(8)16(26)12-10(7)17(27)14-15(24(2)3)18(28)13(21(23)31)20(30)22(14,32)19(12)29/h4-7,10,14-15,17,25,27-29,32H,1-3H3,(H2,23,31)/t7-,10+,14+,15-,17-,22-/m0/s1	dilist_363							4	Yes	No	Yes
OASIS1461	DTXSID8045355	Bacitracin	N/A	1405-87-4	N/A	N/A	N/A	N/A	dilist_402							4	No	Yes	Yes
OASIS126	DTXSID1047368	SSR69071	DTXCID9027368	344930-95-6	DRZXDZYWZSKFDL-UHFFFAOYSA-N	6-Methoxy-2-[({4-oxo-9-[2-(piperidin-1-yl)ethoxy]-4H-pyrido[1,2-a]pyrimidin-2-yl}oxy)methyl]-4-(propan-2-yl)-1H-1lambda~6~,2-benzothiazole-1,1,3(2H)-trione	COC1=CC2=C(C(=O)N(COC3=CC(=O)N4C=CC=C(OCCN5CCCCC5)C4=N3)S2(=O)=O)C(=C1)C(C)C	InChI=1S/C27H32N4O7S/c1-18(2)20-14-19(36-3)15-22-25(20)27(33)31(39(22,34)35)17-38-23-16-24(32)30-11-7-8-21(26(30)28-23)37-13-12-29-9-5-4-6-10-29/h7-8,11,14-16,18H,4-6,9-10,12-13,17H2,1-3H3				fraunhofer_76			toxrefdb_27	1	No	No	Yes
OASIS841	DTXSID2044424	3-(Aminomethyl)pyridine	DTXCID0024424	3731-52-0	HDOUGSFASVGDCS-UHFFFAOYSA-N	1-(Pyridin-3-yl)methanamine	NCC1=CN=CC=C1	InChI=1S/C6H8N2/c7-4-6-2-1-3-8-5-6/h1-3,5H,4,7H2	dilist_973							4	Yes	No	Yes
OASIS1143	DTXSID5044528	Oxyphenisatin	DTXCID3024528	125-13-3	SJDACOMXKWHBOW-UHFFFAOYSA-N	3,3-Bis(4-hydroxyphenyl)-1,3-dihydro-2H-indol-2-one	OC1=CC=C(C=C1)C1(C(=O)NC2=CC=CC=C12)C1=CC=C(O)C=C1	InChI=1S/C20H15NO3/c22-15-9-5-13(6-10-15)20(14-7-11-16(23)12-8-14)17-3-1-2-4-18(17)21-19(20)24/h1-12,22-23H,(H,21,24)	dilist_1058							4	No	Yes	Yes
OASIS1192	DTXSID6022761	Cefotaxime	DTXCID501476108	63527-52-6	GPRBEKHLDVQUJE-QSWIMTSFSA-N	(6R,7R)-3-[(Acetyloxy)methyl]-7-{[(2Z)-2-(2-amino-1,3-thiazol-4-yl)-2-(methoxyimino)acetyl]amino}-8-oxo-5-thia-1-azabicyclo[4.2.0]oct-2-ene-2-carboxylic acid	[H][C@]12SCC(COC(C)=O)=C(N1C(=O)[C@H]2NC(=O)C(=N/OC)\C1=CSC(N)=N1)C(O)=O	InChI=1S/C16H17N5O7S2/c1-6(22)28-3-7-4-29-14-10(13(24)21(14)11(7)15(25)26)19-12(23)9(20-27-2)8-5-30-16(17)18-8/h5,10,14H,3-4H2,1-2H3,(H2,17,18)(H,19,23)(H,25,26)/b20-9-/t10-,14-/m1/s1	dilist_858							4	Yes	No	Yes
OASIS553	DTXSID0021464	Ziram	DTXCID301464	137-30-4	DUBNHZYBDBBJHD-UHFFFAOYSA-L	Zinc bis(dimethylcarbamodithioate)	[Zn++].CN(C)C([S-])=S.CN(C)C([S-])=S	InChI=1S/2C3H7NS2.Zn/c2*1-4(2)3(5)6;/h2*1-2H3,(H,5,6);/q;;+2/p-2				fraunhofer_249				3	No	Yes	No
OASIS1130	DTXSID5024506	5-Aminosalicylic acid	DTXCID804506	89-57-6	KBOPZPXVLCULAV-UHFFFAOYSA-N	5-Amino-2-hydroxybenzoic acid	NC1=CC=C(O)C(=C1)C(O)=O	InChI=1S/C7H7NO3/c8-4-1-2-6(9)5(3-4)7(10)11/h1-3,9H,8H2,(H,10,11)	dilist_939							4	Yes	No	Yes
OASIS419	DTXSID0032520	Azoxystrobin	DTXCID8012520	131860-33-8	WFDXOXNFNRHQEC-GHRIWEEISA-N	Methyl (2E)-2-(2-{[6-(2-cyanophenoxy)pyrimidin-4-yl]oxy}phenyl)-3-methoxyprop-2-enoate	CO\C=C(\C(=O)OC)C1=CC=CC=C1OC1=CC(OC2=CC=CC=C2C#N)=NC=N1	InChI=1S/C22H17N3O5/c1-27-13-17(22(26)28-2)16-8-4-6-10-19(16)30-21-11-20(24-14-25-21)29-18-9-5-3-7-15(18)12-23/h3-11,13-14H,1-2H3/b17-13+				fraunhofer_83				3	No	Yes	Yes
OASIS782	DTXSID2020636	Fluvastatin	DTXCID0065309	93957-54-1	FJLGEFLZQAZZCD-IXJPLCFUNA-N	(3S,5R,6E)-7-[3-(4-Fluorophenyl)-1-(propan-2-yl)-1H-indol-2-yl]-3,5-dihydroxyhept-6-enoic acid	CC(C)N1C(\C=C\[C@H](O)C[C@H](O)CC(O)=O)=C(C2=C1C=CC=C2)C1=CC=C(F)C=C1	InChI=1/C24H26FNO4/c1-15(2)26-21-6-4-3-5-20(21)24(16-7-9-17(25)10-8-16)22(26)12-11-18(27)13-19(28)14-23(29)30/h3-12,15,18-19,27-28H,13-14H2,1-2H3,(H,29,30)/b12-11+/t18-,19-/s2	dilist_186							4	No	Yes	Yes
OASIS751	DTXSID1045118	Oxaprozin	DTXCID9025118	21256-18-8	OFPXSFXSNFPTHF-UHFFFAOYSA-N	3-(4,5-Diphenyl-1,3-oxazol-2-yl)propanoic acid	OC(=O)CCC1=NC(=C(O1)C1=CC=CC=C1)C1=CC=CC=C1	InChI=1S/C18H15NO3/c20-16(21)12-11-15-19-17(13-7-3-1-4-8-13)18(22-15)14-9-5-2-6-10-14/h1-10H,11-12H2,(H,20,21)	dilist_1031							4	Yes	No	Yes
OASIS1540	DTXSID9023259	Mepivacaine	DTXCID803259	96-88-8	INWLQCZOYSRPNW-UHFFFAOYSA-N	N-(2,6-Dimethylphenyl)-1-methylpiperidine-2-carboxamide	CN1CCCCC1C(=O)NC1=C(C)C=CC=C1C	InChI=1/C15H22N2O/c1-11-7-6-8-12(2)14(11)16-15(18)13-9-4-5-10-17(13)3/h6-8,13H,4-5,9-10H2,1-3H3,(H,16,18)	dilist_697							4	Yes	No	Yes
OASIS525	DTXSID7020182	Bisphenol A	DTXCID30182	80-05-7	IISBACLAFKSPIT-UHFFFAOYSA-N	4,4'-(Propane-2,2-diyl)diphenol	CC(C)(C1=CC=C(O)C=C1)C1=CC=C(O)C=C1	InChI=1S/C15H16O2/c1-15(2,11-3-7-13(16)8-4-11)12-5-9-14(17)10-6-12/h3-10,16-17H,1-2H3				fraunhofer_214				3	No	Yes	No
OASIS373	DTXSID1027344	Azacyclotridecan-2-one	DTXCID107344	947-04-6	JHWNWJKBPDFINM-UHFFFAOYSA-N	1-Azacyclotridecan-2-one	O=C1CCCCCCCCCCCN1	InChI=1S/C12H23NO/c14-12-10-8-6-4-2-1-3-5-7-9-11-13-12/h1-11H2,(H,13,14)				fraunhofer_26				3	No	Yes	No
OASIS1804	DTXSID40152299	Vibegron	DTXCID201011826	1190389-15-1	DJXRIQMCROIRCZ-XOEOCAAJSA-N	(6S)-N-[4-({(2S,5R)-5-[(R)-Hydroxy(phenyl)methyl]pyrrolidin-2-yl}methyl)phenyl]-4-oxo-4,6,7,8-tetrahydropyrrolo[1,2-a]pyrimidine-6-carboxamide	[H][C@@]1(CC[C@@H](CC2=CC=C(NC(=O)[C@@H]3CCC4=NC=CC(=O)N34)C=C2)N1)[C@H](O)C1=CC=CC=C1	InChI=1S/C26H28N4O3/c31-24-14-15-27-23-13-12-22(30(23)24)26(33)29-19-8-6-17(7-9-19)16-20-10-11-21(28-20)25(32)18-4-2-1-3-5-18/h1-9,14-15,20-22,25,28,32H,10-13,16H2,(H,29,33)/t20-,21+,22-,25+/m0/s1		dilirank2_10						4	No	No	Yes
OASIS001	DTXSID2020006	Acetaminophen	DTXCID606	103-90-2	RZVAJINKPMORJF-UHFFFAOYSA-N	N-(4-Hydroxyphenyl)acetamide	CC(=O)NC1=CC=C(O)C=C1	InChI=1S/C8H9NO2/c1-6(10)9-7-2-4-8(11)5-3-7/h2-5,11H,1H3,(H,9,10)	dilist_88			fraunhofer_227		tggates_0	toxrefdb_66	1	Yes	No	Yes
OASIS1378	DTXSID80175220	Conivaptan	DTXCID3097711	210101-16-9	IKENVDNFQMCRTR-UHFFFAOYSA-N	N-[4-(2-Methyl-4,5-dihydroimidazo[4,5-d][1]benzazepine-6(3H)-carbonyl)phenyl][1,1'-biphenyl]-2-carboxamide	CC1=NC2=C(CCN(C(=O)C3=CC=C(NC(=O)C4=CC=CC=C4C4=CC=CC=C4)C=C3)C3=CC=CC=C23)N1	InChI=1S/C32H26N4O2/c1-21-33-28-19-20-36(29-14-8-7-13-27(29)30(28)34-21)32(38)23-15-17-24(18-16-23)35-31(37)26-12-6-5-11-25(26)22-9-3-2-4-10-22/h2-18H,19-20H2,1H3,(H,33,34)(H,35,37)	dilist_332							4	Yes	No	No
OASIS120	DTXSID5021330	Tetramethylolphosphonium chloride	DTXCID601330	124-64-1	AKXUUJCMWZFYMV-UHFFFAOYSA-M	Tetrakis(hydroxymethyl)phosphanium chloride	[Cl-].OC[P+](CO)(CO)CO	InChI=1S/C4H12O4P.ClH/c5-1-9(2-6,3-7)4-8;/h5-8H,1-4H2;1H/q+1;/p-1				fraunhofer_268	ice_140		toxrefdb_105	1	Yes	No	No
OASIS851	DTXSID2046755	Pirarubicin	DTXCID0026755	72496-41-4	KMSKQZKKOZQFFG-YXRRJAAWSA-N	(1S,3S)-3,5,12-Trihydroxy-3-(hydroxyacetyl)-10-methoxy-6,11-dioxo-1,2,3,4,6,11-hexahydrotetracen-1-yl 3-amino-2,3,6-trideoxy-4-O-[(2R)-oxan-2-yl]-alpha-L-lyxo-hexopyranoside	[H][C@]1(CCCCO1)O[C@H]1[C@@H](N)C[C@]([H])(O[C@H]2C[C@@](O)(CC3=C(O)C4=C(C(O)=C23)C(=O)C2=C(C=CC=C2OC)C4=O)C(=O)CO)O[C@H]1C	InChI=1S/C32H37NO12/c1-14-31(45-21-8-3-4-9-42-21)17(33)10-22(43-14)44-19-12-32(40,20(35)13-34)11-16-24(19)30(39)26-25(28(16)37)27(36)15-6-5-7-18(41-2)23(15)29(26)38/h5-7,14,17,19,21-22,31,34,37,39-40H,3-4,8-13,33H2,1-2H3/t14-,17-,19-,21+,22-,31+,32-/m0/s1	dilist_813							4	No	No	Yes
OASIS1812	DTXSID40238683	Letermovir	DTXCID90161174	917389-32-3	FWYSMLBETOMXAG-QHCPKHFHSA-N	{(4S)-8-Fluoro-2-[4-(3-methoxyphenyl)piperazin-1-yl]-3-[2-methoxy-5-(trifluoromethyl)phenyl]-3,4-dihydroquinazolin-4-yl}acetic acid	COC1=CC=CC(=C1)N1CCN(CC1)C1=NC2=C(C=CC=C2F)[C@H](CC(O)=O)N1C1=C(OC)C=CC(=C1)C(F)(F)F	InChI=1S/C29H28F4N4O4/c1-40-20-6-3-5-19(16-20)35-11-13-36(14-12-35)28-34-27-21(7-4-8-22(27)30)23(17-26(38)39)37(28)24-15-18(29(31,32)33)9-10-25(24)41-2/h3-10,15-16,23H,11-14,17H2,1-2H3,(H,38,39)/t23-/m0/s1		dilirank2_198						4	No	Yes	Yes
OASIS893	DTXSID3022370	Progesterone	DTXCID902370	57-83-0	RJKFOVLPORLFTN-LEKSSAKUSA-N	Pregn-4-ene-3,20-dione	[H][C@@]12CC[C@H](C(C)=O)[C@@]1(C)CC[C@@]1([H])[C@@]2([H])CCC2=CC(=O)CC[C@]12C	InChI=1S/C21H30O2/c1-13(22)17-6-7-18-16-5-4-14-12-15(23)8-10-20(14,2)19(16)9-11-21(17,18)3/h12,16-19H,4-11H2,1-3H3/t16-,17+,18-,19-,20-,21+/m0/s1	dilist_80							4	Yes	No	Yes
OASIS1877	DTXSID701027632	Sofosbuvir	DTXCID001513214	1190307-88-0	TTZHDVOVKQGIBA-IQWMDFIBSA-N	N/A	[H][C@]1(O[C@H](CO[P@@](=O)(N[C@@H](C)C(=O)OC(C)C)OC2=CC=CC=C2)[C@@H](O)[C@@]1(C)F)N1C=CC(=O)NC1=O	InChI=1S/C22H29FN3O9P/c1-13(2)33-19(29)14(3)25-36(31,35-15-8-6-5-7-9-15)32-12-16-18(28)22(4,23)20(34-16)26-11-10-17(27)24-21(26)30/h5-11,13-14,16,18,20,28H,12H2,1-4H3,(H,25,31)(H,24,27,30)/t14-,16+,18+,20+,22+,36-/m0/s1		dilirank2_25						4	No	No	Yes
OASIS1912	DTXSID80965062	Vortioxetine	DTXCID801392739	508233-74-7	YQNWZWMKLDQSAC-UHFFFAOYSA-N	1-{2-[(2,4-Dimethylphenyl)sulfanyl]phenyl}piperazine	CC1=CC(C)=C(SC2=CC=CC=C2N2CCNCC2)C=C1	InChI=1S/C18H22N2S/c1-14-7-8-17(15(2)13-14)21-18-6-4-3-5-16(18)20-11-9-19-10-12-20/h3-8,13,19H,9-12H2,1-2H3		dilirank2_95						4	No	Yes	Yes
OASIS1693	DTXSID1024176	Methacrylonitrile	DTXCID104176	126-98-7	GYCMBHHDWRMZGG-UHFFFAOYSA-N	2-Methylprop-2-enenitrile	CC(=C)C#N	InChI=1S/C4H5N/c1-4(2)3-5/h1H2,2H3					ice_161			3	Yes	No	No
OASIS1910	DTXSID80936833	5-{4-[4-(5-Cyano-1H-indol-3-yl)butyl]piperazin-1-yl}-1-benzofuran-2-carboximidic acid--hydrogen chloride (1/1)	DTXCID301365430	163521-08-2	RPZBRGFNBNQSOP-UHFFFAOYSA-N	5-{4-[4-(5-Cyano-1H-indol-3-yl)butyl]piperazin-1-yl}-1-benzofuran-2-carboximidic acid--hydrogen chloride (1/1)	Cl.OC(=N)C1=CC2=CC(=CC=C2O1)N1CCN(CCCCC2=CNC3=C2C=C(C=C3)C#N)CC1	InChI=1S/C26H27N5O2.ClH/c27-16-18-4-6-23-22(13-18)19(17-29-23)3-1-2-8-30-9-11-31(12-10-30)21-5-7-24-20(14-21)15-25(33-24)26(28)32;/h4-7,13-15,17,29H,1-3,8-12H2,(H2,28,32);1H		dilirank2_147						4	No	Yes	Yes
OASIS1952	DTXSID20673119	N-{5-[(4-Ethylpiperazin-1-yl)methyl]pyridin-2-yl}-5-fluoro-4-[4-fluoro-2-methyl-1-(propan-2-yl)-1H-benzimidazol-6-yl]pyrimidin-2-amine	DTXCID90623868	1231929-97-7	UZWDCWONPYILKI-UHFFFAOYSA-N	N-{5-[(4-Ethylpiperazin-1-yl)methyl]pyridin-2-yl}-5-fluoro-4-[4-fluoro-2-methyl-1-(propan-2-yl)-1H-benzimidazol-6-yl]pyrimidin-2-amine	CCN1CCN(CC2=CN=C(NC3=NC=C(F)C(=N3)C3=CC4=C(N=C(C)N4C(C)C)C(F)=C3)C=C2)CC1	InChI=1S/C27H32F2N8/c1-5-35-8-10-36(11-9-35)16-19-6-7-24(30-14-19)33-27-31-15-22(29)25(34-27)20-12-21(28)26-23(13-20)37(17(2)3)18(4)32-26/h6-7,12-15,17H,5,8-11,16H2,1-4H3,(H,30,31,33,34)									No	No	Yes
OASIS1201	DTXSID6022898	Desogestrel	DTXCID702898	54024-22-5	RPLCPCMSCLEKRS-BPIQYHPVSA-N	(1R,3aS,3bS,9aR,9bS,11aS)-11a-Ethyl-1-ethynyl-10-methylidene-2,3,3a,3b,4,5,7,8,9,9a,9b,10,11,11a-tetradecahydro-1H-cyclopenta[a]phenanthren-1-ol	CC[C@]12CC(=C)[C@H]3[C@@H](CCC4=CCCC[C@H]34)[C@@H]1CC[C@@]2(O)C#C	InChI=1S/C22H30O/c1-4-21-14-15(3)20-17-9-7-6-8-16(17)10-11-18(20)19(21)12-13-22(21,23)5-2/h2,8,17-20,23H,3-4,6-7,9-14H2,1H3/t17-,18-,19-,20+,21-,22-/m0/s1	dilist_438							4	No	Yes	Yes
OASIS578	DTXSID6029254	3,5,5-Trimethylhexanoic acid	DTXCID409254	2002-10-01	OILUAKBAMVLXGF-UHFFFAOYSA-N	3,5,5-Trimethylhexanoic acid	CC(CC(O)=O)CC(C)(C)C	InChI=1/C9H18O2/c1-7(5-8(10)11)6-9(2,3)4/h7H,5-6H2,1-4H3,(H,10,11)				fraunhofer_280				3	No	Yes	No
OASIS1041	DTXSID4040680	Lomefloxacin	DTXCID2020680	98079-51-7	ZEKZLJVOYLTDKK-UHFFFAOYSA-N	1-Ethyl-6,8-difluoro-7-(3-methylpiperazin-1-yl)-4-oxo-1,4-dihydroquinoline-3-carboxylic acid	CCN1C=C(C(O)=O)C(=O)C2=C1C(F)=C(N1CCNC(C)C1)C(F)=C2	InChI=1/C17H19F2N3O3/c1-3-21-8-11(17(24)25)16(23)10-6-12(18)15(13(19)14(10)21)22-5-4-20-9(2)7-22/h6,8-9,20H,3-5,7H2,1-2H3,(H,24,25)	dilist_533							4	No	Yes	No
OASIS1781	DTXSID30152228	Baricitinib	DTXCID5074719	1187594-09-7	XUZMWHLSFXCVMG-UHFFFAOYSA-N	{1-(Ethanesulfonyl)-3-[4-(7H-pyrrolo[2,3-d]pyrimidin-4-yl)-1H-pyrazol-1-yl]azetidin-3-yl}acetonitrile	CCS(=O)(=O)N1CC(CC#N)(C1)N1C=C(C=N1)C1=C2C=CNC2=NC=N1	InChI=1S/C16H17N7O2S/c1-2-26(24,25)22-9-16(10-22,4-5-17)23-8-12(7-21-23)14-13-3-6-18-15(13)20-11-19-14/h3,6-8,11H,2,4,9-10H2,1H3,(H,18,19,20)		dilirank2_134						4	No	Yes	Yes
OASIS745	DTXSID1041134	Sunitinib	DTXCID9021134	557795-19-4	WZIXOZNAMZUGQS-ATVHPVEESA-N	N-[2-(Diethylamino)ethyl]-5-[(Z)-(5-fluoro-2-oxo-1,2-dihydro-3H-indol-3-ylidene)methyl]-2,4-dimethyl-3H-pyrrole-3-carboxamide	CCN(CC)CCNC(=O)C1C(C)=NC(\C=C2/C(=O)NC3=CC=C(F)C=C23)=C1C	InChI=1/C22H27FN4O2/c1-5-27(6-2)10-9-24-22(29)20-13(3)19(25-14(20)4)12-17-16-11-15(23)7-8-18(16)26-21(17)28/h7-8,11-12,20H,5-6,9-10H2,1-4H3,(H,24,29)(H,26,28)/b17-12-	dilist_527							4	Yes	Yes	Yes
OASIS1081	DTXSID5020730	8-Hydroxyquinoline	DTXCID30730	148-24-3	MCJGNVYPOGVAJF-UHFFFAOYSA-N	Quinolin-8-ol	OC1=CC=CC2=CC=CN=C12	InChI=1S/C9H7NO/c11-8-5-1-3-7-4-2-6-10-9(7)8/h1-6,11H	dilist_1061							4	Yes	No	Yes
OASIS717	DTXSID1023235	D-Mannitol	DTXCID603235	69-65-8	FBPFZTCFMRRESA-KVTDHHQDSA-N	D-Mannitol	OC[C@@H](O)[C@@H](O)[C@H](O)[C@H](O)CO	InChI=1S/C6H14O6/c7-1-3(9)5(11)6(12)4(10)2-8/h3-12H,1-2H2/t3-,4-,5-,6-/m1/s1	dilist_1072							4	Yes	No	Yes
OASIS359	DTXSID3020257	1,‚Äã2-‚ÄãBenzenediol	DTXCID30257	120-80-9	YCIMNLLNPGFGHC-UHFFFAOYSA-N	Benzene-1,2-diol	OC1=C(O)C=CC=C1	InChI=1S/C6H6O2/c7-5-3-1-2-4-6(5)8/h1-4,7-8H				fraunhofer_6				3	No	Yes	Yes
OASIS410	DTXSID101017883	(Z)-Dimethomorph	DTXCID60209532	113210-98-3	QNBTYORWCCMPQP-JXAWBTAJSA-N	(2Z)-3-(4-Chlorophenyl)-3-(3,4-dimethoxyphenyl)-1-(morpholin-4-yl)prop-2-en-1-one	COC1=CC=C(C=C1OC)C(=C/C(=O)N1CCOCC1)\C1=CC=C(Cl)C=C1	InChI=1S/C21H22ClNO4/c1-25-19-8-5-16(13-20(19)26-2)18(15-3-6-17(22)7-4-15)14-21(24)23-9-11-27-12-10-23/h3-8,13-14H,9-12H2,1-2H3/b18-14-				fraunhofer_68				3	No	Yes	No
OASIS1384	DTXSID8020597	Ethylene glycol	DTXCID40597	107-21-1	LYCAIKOWRPUZTN-UHFFFAOYSA-N	Ethane-1,2-diol	OCCO	InChI=1S/C2H6O2/c3-1-2-4/h3-4H,1-2H2	dilist_1094							4	Yes	No	Yes
OASIS908	DTXSID3023053	Flavoxate	DTXCID003053	15301-69-6	SPIUTQOUKAMGCX-UHFFFAOYSA-N	2-(Piperidin-1-yl)ethyl 3-methyl-4-oxo-2-phenyl-4H-1-benzopyran-8-carboxylate	CC1=C(OC2=C(C=CC=C2C1=O)C(=O)OCCN1CCCCC1)C1=CC=CC=C1	InChI=1S/C24H25NO4/c1-17-21(26)19-11-8-12-20(23(19)29-22(17)18-9-4-2-5-10-18)24(27)28-16-15-25-13-6-3-7-14-25/h2,4-5,8-12H,3,6-7,13-16H2,1H3	dilist_296							4	Yes	No	No
OASIS130	DTXSID3047344	Cariporide mesylate	DTXCID1027344	159138-81-5	FNDLQABGYJQJPH-UHFFFAOYSA-N	Methanesulfonic acid--N-(diaminomethylidene)-3-(methanesulfonyl)-4-(propan-2-yl)benzamide (1/1)	CS(O)(=O)=O.CC(C)C1=CC=C(C=C1S(C)(=O)=O)C(=O)N=C(N)N	InChI=1S/C12H17N3O3S.CH4O3S/c1-7(2)9-5-4-8(11(16)15-12(13)14)6-10(9)19(3,17)18;1-5(2,3)4/h4-7H,1-3H3,(H4,13,14,15,16);1H3,(H,2,3,4)				fraunhofer_290			toxrefdb_21	1	No	Yes	No
OASIS1459	DTXSID8045193	Risperidone	DTXCID6025193	106266-06-2	RAPZEAPATHNIPO-UHFFFAOYSA-N	3-{2-[4-(6-Fluoro-1,2-benzoxazol-3-yl)piperidin-1-yl]ethyl}-2-methyl-6,7,8,9-tetrahydro-4H-pyrido[1,2-a]pyrimidin-4-one	CC1=C(CCN2CCC(CC2)C2=NOC3=C2C=CC(F)=C3)C(=O)N2CCCCC2=N1	InChI=1S/C23H27FN4O2/c1-15-18(23(29)28-10-3-2-4-21(28)25-15)9-13-27-11-7-16(8-12-27)22-19-6-5-17(24)14-20(19)30-26-22/h5-6,14,16H,2-4,7-13H2,1H3	dilist_285							4	Yes	No	Yes
OASIS1705	DTXSID001027936	Erdafitinib	DTXCID201513503	1346242-81-6	OLAHOMJCDNXHFI-UHFFFAOYSA-N	N/A	COC1=CC(=CC(OC)=C1)N(CCNC(C)C)C1=CC=C2N=CC(=NC2=C1)C1=CN(C)N=C1	InChI=1S/C25H30N6O2/c1-17(2)26-8-9-31(20-10-21(32-4)13-22(11-20)33-5)19-6-7-23-24(12-19)29-25(15-27-23)18-14-28-30(3)16-18/h6-7,10-17,26H,8-9H2,1-5H3		dilirank2_194						4	No	Yes	Yes
OASIS585	DTXSID6020511	3,3'-Dimethylbenzidine dihydrochloride	DTXCID00511	612-82-8	LUKPNZHXJRJBAN-UHFFFAOYSA-N	3,3'-Dimethyl[1,1'-biphenyl]-4,4'-diamine--hydrogen chloride (1/2)	Cl.Cl.CC1=C(N)C=CC(=C1)C1=CC(C)=C(N)C=C1	InChI=1S/C14H16N2.2ClH/c1-9-7-11(3-5-13(9)15)12-4-6-14(16)10(2)8-12;;/h3-8H,15-16H2,1-2H3;2*1H				fraunhofer_287				3	No	Yes	No
OASIS1449	DTXSID8029868	Atorvastatin	DTXCID509868	134523-00-5	XUKUURHRXDUEBC-KAYWLYCHSA-N	(3R,5R)-7-[2-(4-Fluorophenyl)-3-phenyl-4-(phenylcarbamoyl)-5-(propan-2-yl)-1H-pyrrol-1-yl]-3,5-dihydroxyheptanoic acid	CC(C)C1=C(C(=O)NC2=CC=CC=C2)C(=C(N1CC[C@@H](O)C[C@@H](O)CC(O)=O)C1=CC=C(F)C=C1)C1=CC=CC=C1	InChI=1S/C33H35FN2O5/c1-21(2)31-30(33(41)35-25-11-7-4-8-12-25)29(22-9-5-3-6-10-22)32(23-13-15-24(34)16-14-23)36(31)18-17-26(37)19-27(38)20-28(39)40/h3-16,21,26-27,37-38H,17-20H2,1-2H3,(H,35,41)(H,39,40)/t26-,27-/m1/s1	dilist_159							4	Yes	No	Yes
OASIS037	DTXSID2029874	Fenofibrate	DTXCID209874	49562-28-9	YMTINGFKWWXKFG-UHFFFAOYSA-N	Propan-2-yl 2-[4-(4-chlorobenzoyl)phenoxy]-2-methylpropanoate	CC(C)OC(=O)C(C)(C)OC1=CC=C(C=C1)C(=O)C1=CC=C(Cl)C=C1	InChI=1S/C20H21ClO4/c1-13(2)24-19(23)20(3,4)25-17-11-7-15(8-12-17)18(22)14-5-9-16(21)10-6-14/h5-13H,1-4H3	dilist_198					tggates_34		2	Yes	No	Yes
OASIS1424	DTXSID8023391	Olsalazine	DTXCID003391	15722-48-2	QQBDLJCYGRGAKP-UHFFFAOYSA-N	3,3'-Diazenediylbis(6-hydroxybenzoic acid)	OC(=O)C1=CC(=CC=C1O)N=NC1=CC=C(O)C(=C1)C(O)=O	InChI=1S/C14H10N2O6/c17-11-3-1-7(5-9(11)13(19)20)15-16-8-2-4-12(18)10(6-8)14(21)22/h1-6,17-18H,(H,19,20)(H,21,22)	dilist_1020							4	No	Yes	Yes
OASIS1549	DTXSID9023413	Paclitaxel	DTXCID603413	33069-62-4	RCINICONZNJXQF-MZXODVADSA-N	4,10beta-Bis(acetyloxy)-13alpha-{[(2R,3S)-3-benzamido-2-hydroxy-3-phenylpropanoyl]oxy}-1,7beta-dihydroxy-9-oxo-4alpha,5beta-5,20-epoxytax-11-en-2alpha-yl benzoate	[H][C@@]12C[C@H](O)[C@@]3(C)C(=O)[C@H](OC(C)=O)C4=C(C)[C@H](C[C@@](O)([C@@H](OC(=O)C5=CC=CC=C5)[C@]3([H])[C@@]1(CO2)OC(C)=O)C4(C)C)OC(=O)[C@H](O)[C@@H](NC(=O)C1=CC=CC=C1)C1=CC=CC=C1	InChI=1S/C47H51NO14/c1-25-31(60-43(56)36(52)35(28-16-10-7-11-17-28)48-41(54)29-18-12-8-13-19-29)23-47(57)40(61-42(55)30-20-14-9-15-21-30)38-45(6,32(51)22-33-46(38,24-58-33)62-27(3)50)39(53)37(59-26(2)49)34(25)44(47,4)5/h7-21,31-33,35-38,40,51-52,57H,22-24H2,1-6H3,(H,48,54)/t31-,32-,33+,35-,36+,37+,38-,40-,45+,46-,47+/m0/s1	dilist_107							4	Yes	No	Yes
OASIS1196	DTXSID6022842	Clomethiazole	DTXCID802842	533-45-9	PCLITLDOTJTVDJ-UHFFFAOYSA-N	5-(2-Chloroethyl)-4-methyl-1,3-thiazole	CC1=C(CCCl)SC=N1	InChI=1S/C6H8ClNS/c1-5-6(2-3-7)9-4-8-5/h4H,2-3H2,1H3	dilist_284							4	Yes	No	Yes
OASIS669	DTXSID0045416	Trapidil	DTXCID8025416	15421-84-8	GSNOZLZNQMLSKJ-UHFFFAOYSA-N	N,N-Diethyl-5-methyl[1,2,4]triazolo[1,5-a]pyrimidin-7-amine	CCN(CC)C1=CC(C)=NC2=NC=NN12	InChI=1S/C10H15N5/c1-4-14(5-2)9-6-8(3)13-10-11-7-12-15(9)10/h6-7H,4-5H2,1-3H3	dilist_517							4	Yes	No	Yes
OASIS1678	DTXSID1020859	alpha-Methylbenzyl alcohol	DTXCID50859	98-85-1	WAPNOHKVXSQRPX-UHFFFAOYSA-N	1-Phenylethan-1-ol	CC(O)C1=CC=CC=C1	InChI=1/C8H10O/c1-7(9)8-5-3-2-4-6-8/h2-7,9H,1H3					ice_102			3	Yes	No	No
OASIS382	DTXSID4021137	1,3-Benzenediamine	DTXCID001137	108-45-2	WZCQRUWWHSTZEM-UHFFFAOYSA-N	Benzene-1,3-diamine	NC1=CC(N)=CC=C1	InChI=1S/C6H8N2/c7-5-2-1-3-6(8)4-5/h1-4H,7-8H2				fraunhofer_37				3	No	Yes	No
OASIS659	DTXSID0040705	Cinchophen	DTXCID8020705	132-60-5	YTRMTPPVNRALON-UHFFFAOYSA-N	2-Phenylquinoline-4-carboxylic acid	OC(=O)C1=C2C=CC=CC2=NC(=C1)C1=CC=CC=C1	InChI=1S/C16H11NO2/c18-16(19)13-10-15(11-6-2-1-3-7-11)17-14-9-5-4-8-12(13)14/h1-10H,(H,18,19)	dilist_1019							4	Yes	No	Yes
OASIS045	DTXSID4020820	Methimazole	DTXCID20820	60-56-0	PMRYVIKBURPHAH-UHFFFAOYSA-N	1-Methyl-1,3-dihydro-2H-imidazole-2-thione	CN1C=CNC1=S	InChI=1S/C4H6N2S/c1-6-3-2-5-4(6)7/h2-3H,1H3,(H,5,7)	dilist_689					tggates_109		2	Yes	No	Yes
OASIS689	DTXSID10198189	Rilpivirine	DTXCID90120680	500287-72-9	YIBOMRUWOWDFLG-ONEGZZNKSA-N	4-[(4-{4-[(E)-2-Cyanoethenyl]-2,6-dimethylanilino}pyrimidin-2-yl)amino]benzonitrile	CC1=CC(\C=C\C#N)=CC(C)=C1NC1=NC(NC2=CC=C(C=C2)C#N)=NC=C1	InChI=1S/C22H18N6/c1-15-12-18(4-3-10-23)13-16(2)21(15)27-20-9-11-25-22(28-20)26-19-7-5-17(14-24)6-8-19/h3-9,11-13H,1-2H3,(H2,25,26,27,28)/b4-3+	dilist_302							4	No	No	Yes
OASIS674	DTXSID0046434	Lafutidine	DTXCID8026434	118288-08-7	KMZQAVXSMUKBPD-DJWKRKHSSA-N	2-[(Furan-2-yl)methanesulfinyl]-N-[(2Z)-4-({4-[(piperidin-1-yl)methyl]pyridin-2-yl}oxy)but-2-en-1-yl]acetamide	O=C(CS(=O)CC1=CC=CO1)NC\C=C/COC1=NC=CC(CN2CCCCC2)=C1	InChI=1/C22H29N3O4S/c26-21(18-30(27)17-20-7-6-14-28-20)23-9-2-5-13-29-22-15-19(8-10-24-22)16-25-11-3-1-4-12-25/h2,5-8,10,14-15H,1,3-4,9,11-13,16-18H2,(H,23,26)/b5-2-	dilist_1003							4	No	No	Yes
OASIS463	DTXSID3020205	Benzyl butyl phthalate	DTXCID70205	85-68-7	IRIAEXORFWYRCZ-UHFFFAOYSA-N	Benzyl butyl benzene-1,2-dicarboxylate	CCCCOC(=O)C1=C(C=CC=C1)C(=O)OCC1=CC=CC=C1	InChI=1S/C19H20O4/c1-2-3-13-22-18(20)16-11-7-8-12-17(16)19(21)23-14-15-9-5-4-6-10-15/h4-12H,2-3,13-14H2,1H3				fraunhofer_143				3	No	Yes	Yes
OASIS542	DTXSID3023845	Acenaphthylene	DTXCID103845	208-96-8	HXGDTGSAIMULJN-UHFFFAOYSA-N	Acenaphthylene	C1=CC2=C3C1=CC=CC3=CC=C2	InChI=1S/C12H8/c1-3-9-4-2-6-11-8-7-10(5-1)12(9)11/h1-8H				fraunhofer_235				3	No	Yes	Yes
OASIS657	DTXSID0040599	Everolimus	DTXCID8020599	159351-69-6	HKVAMNSJSFKALM-GKUWKFKPSA-N	(3S,6R,7E,9R,10R,12R,14S,15E,17E,19E,21S,23S,26R,27R,34aS)-9,27-Dihydroxy-3-{(2R)-1-[(1S,3R,4R)-4-(2-hydroxyethoxy)-3-methoxycyclohexyl]propan-2-yl}-10,21-dimethoxy-6,8,12,14,20,26-hexamethyl-9,10,12,13,14,21,22,23,24,25,26,27,32,33,34,34a-hexadecahydro-3H-23,27-epoxypyrido[2,1-c][1,4]oxazacyclohentriacontine-1,5,11,28,29(4H,6H,31H)-pentone	[H][C@@]12CC[C@@H](C)[C@@](O)(O1)C(=O)C(=O)N1CCCC[C@@]1([H])C(=O)O[C@@]([H])(CC(=O)[C@H](C)\C=C(C)\[C@@H](O)[C@@H](OC)C(=O)[C@H](C)C[C@H](C)\C=C\C=C\C=C(C)\[C@H](C2)OC)[C@H](C)C[C@@H]1CC[C@@H](OCCO)[C@@H](C1)OC	InChI=1S/C53H83NO14/c1-32-16-12-11-13-17-33(2)44(63-8)30-40-21-19-38(7)53(62,68-40)50(59)51(60)54-23-15-14-18-41(54)52(61)67-45(35(4)28-39-20-22-43(66-25-24-55)46(29-39)64-9)31-42(56)34(3)27-37(6)48(58)49(65-10)47(57)36(5)26-32/h11-13,16-17,27,32,34-36,38-41,43-46,48-49,55,58,62H,14-15,18-26,28-31H2,1-10H3/b13-11+,16-12+,33-17+,37-27+/t32-,34-,35-,36-,38-,39+,40+,41+,43-,44+,45+,46-,48-,49+,53-/m…	dilist_837							4	Yes	No	Yes
OASIS1063	DTXSID4048351	Pyridoxal phosphate	DTXCID5028326	54-47-7	NGVDGCNFYWLIFO-UHFFFAOYSA-N	(4-Formyl-5-hydroxy-6-methylpyridin-3-yl)methyl dihydrogen phosphate	CC1=C(O)C(C=O)=C(COP(O)(O)=O)C=N1	InChI=1S/C8H10NO6P/c1-5-8(11)7(3-10)6(2-9-5)4-15-16(12,13)14/h2-3,11H,4H2,1H3,(H2,12,13,14)	dilist_293							4	Yes	No	Yes
OASIS1680	DTXSID8020206	1-Chlorobutane	DTXCID00206	109-69-3	VFWCMGCRMGJXDK-UHFFFAOYSA-N	1-Chlorobutane	CCCCCl	InChI=1S/C4H9Cl/c1-2-3-4-5/h2-4H2,1H3					ice_40			3	Yes	No	No
OASIS031	DTXSID1045536	Disopyramide	DTXCID9025536	1937-09-05	UVTNFZQICZKOEM-UHFFFAOYSA-N	4-[Di(propan-2-yl)amino]-2-phenyl-2-(pyridin-2-yl)butanamide	CC(C)N(CCC(C(N)=O)(C1=CC=CC=C1)C1=CC=CC=N1)C(C)C	InChI=1/C21H29N3O/c1-16(2)24(17(3)4)15-13-21(20(22)25,18-10-6-5-7-11-18)19-12-8-9-14-23-19/h5-12,14,16-17H,13,15H2,1-4H3,(H2,22,25)	dilist_182					tggates_29		2	Yes	No	Yes
OASIS1647	DTXSID6025309	Ethyl methanesulfonate	DTXCID705309	62-50-0	PLUBXMRUUVWRLT-UHFFFAOYSA-N	Ethyl methanesulfonate	CCOS(C)(=O)=O	InChI=1S/C3H8O3S/c1-3-6-7(2,4)5/h3H2,1-2H3					ice_104			3	Yes	No	Yes
OASIS349	DTXSID9024437	Allyl acetate	DTXCID904437	591-87-7	FWZUNOYOVVKUNF-UHFFFAOYSA-N	Prop-2-en-1-yl acetate	CC(=O)OCC=C	InChI=1S/C5H8O2/c1-3-4-7-5(2)6/h3H,1,4H2,2H3				fraunhofer_226	ice_68			3	Yes	No	No
OASIS1626	DTXSID7021073	Ochratoxin A	DTXCID401073	303-47-9	RWQKHEORZBHNRI-BMIGLBTASA-N	N-[(3R)-5-Chloro-8-hydroxy-3-methyl-1-oxo-3,4-dihydro-1H-2-benzopyran-7-carbonyl]-L-phenylalanine	C[C@@H]1CC2=C(C(=O)O1)C(O)=C(C=C2Cl)C(=O)N[C@@H](CC1=CC=CC=C1)C(O)=O	InChI=1S/C20H18ClNO6/c1-10-7-12-14(21)9-13(17(23)16(12)20(27)28-10)18(24)22-15(19(25)26)8-11-5-3-2-4-6-11/h2-6,9-10,15,23H,7-8H2,1H3,(H,22,24)(H,25,26)/t10-,15+/m1/s1					ice_59			3	No	No	Yes
OASIS1791	DTXSID30870359	Gabapentin enacarbil	DTXCID30818094	478296-72-9	TZDUHAJSIBHXDL-UHFFFAOYSA-N	(1-{[({1-[(2-Methylpropanoyl)oxy]ethoxy}carbonyl)amino]methyl}cyclohexyl)acetic acid	CC(C)C(=O)OC(C)OC(=O)NCC1(CC(O)=O)CCCCC1	InChI=1/C16H27NO6/c1-11(2)14(20)22-12(3)23-15(21)17-10-16(9-13(18)19)7-5-4-6-8-16/h11-12H,4-10H2,1-3H3,(H,17,21)(H,18,19)		dilirank2_71						4	No	No	Yes
OASIS414	DTXSID9026710	1-Methoxy-4-methylbenzene	DTXCID306710	104-93-8	CHLICZRVGGXEOD-UHFFFAOYSA-N	1-Methoxy-4-methylbenzene	COC1=CC=C(C)C=C1	InChI=1S/C8H10O/c1-7-3-5-8(9-2)6-4-7/h3-6H,1-2H3				fraunhofer_72				3	No	Yes	Yes
OASIS1771	DTXSID2048240	Ivabradine	DTXCID3028215	155974-00-8	ACRHBAYQBXXRTO-OAQYLSRUSA-N	3-{3-[{[(7S)-3,4-Dimethoxybicyclo[4.2.0]octa-1,3,5-trien-7-yl]methyl}(methyl)amino]propyl}-7,8-dimethoxy-1,3,4,5-tetrahydro-2H-3-benzazepin-2-one	COC1=C(OC)C=C2[C@@H](CN(C)CCCN3CCC4=CC(OC)=C(OC)C=C4CC3=O)CC2=C1	InChI=1S/C27H36N2O5/c1-28(17-21-11-20-14-25(33-4)26(34-5)16-22(20)21)8-6-9-29-10-7-18-12-23(31-2)24(32-3)13-19(18)15-27(29)30/h12-14,16,21H,6-11,15,17H2,1-5H3/t21-/m1/s1		dilirank2_190						4	No	Yes	No
OASIS1602	DTXSID0024341	Toluene diisocyanate	DTXCID001513157	26471-62-5	N/A	N/A	C*.O=C=NC1=CC(=CC=C1)N=C=O |c:6,8,t:4,lp:2:2,4:1,11:1,13:2,m:1:9.8.6|	N/A					ice_105			3	Yes	No	No
OASIS604	DTXSID0020573	17beta-Estradiol	DTXCID80573	50-28-2	VOXZDWNPVJITMN-ZBRFXRBCSA-N	Estra-1(10),2,4-triene-3,17beta-diol	[H][C@@]12CC[C@H](O)[C@@]1(C)CC[C@]1([H])C3=CC=C(O)C=C3CC[C@@]21[H]	InChI=1S/C18H24O2/c1-18-9-8-14-13-5-3-12(19)10-11(13)2-4-15(14)16(18)6-7-17(18)20/h3,5,10,14-17,19-20H,2,4,6-9H2,1H3/t14-,15-,16+,17+,18+/m1/s1	dilist_350							4	Yes	No	Yes
OASIS509	DTXSID7052101	2,2,4,4,6,8,8-Heptamethylnonane	DTXCID5030668	1990-04-09	VCLJODPNBNEBKW-UHFFFAOYSA-N	2,2,4,4,6,8,8-Heptamethylnonane	CC(CC(C)(C)C)CC(C)(C)CC(C)(C)C	InChI=1/C16H34/c1-13(10-14(2,3)4)11-16(8,9)12-15(5,6)7/h13H,10-12H2,1-9H3				fraunhofer_193				3	No	Yes	No
OASIS512	DTXSID1034397	Bromopropylate	DTXCID9014397	18181-80-1	FOANIXZHAMJWOI-UHFFFAOYSA-N	Propan-2-yl bis(4-bromophenyl)(hydroxy)acetate	CC(C)OC(=O)C(O)(C1=CC=C(Br)C=C1)C1=CC=C(Br)C=C1	InChI=1S/C17H16Br2O3/c1-11(2)22-16(20)17(21,12-3-7-14(18)8-4-12)13-5-9-15(19)10-6-13/h3-11,21H,1-2H3				fraunhofer_197				3	No	Yes	No
OASIS1078	DTXSID5020106	L-Ascorbic acid	DTXCID90106	50-81-7	CIWBSHSKHKDKBQ-JLAZNSOCSA-N	(5R)-5-[(1S)-1,2-Dihydroxyethyl]-3,4-dihydroxyfuran-2(5H)-one	[H][C@@]1(OC(=O)C(O)=C1O)[C@@H](O)CO	InChI=1S/C6H8O6/c7-1-2(8)5-3(9)4(10)6(11)12-5/h2,5,7-10H,1H2/t2-,5+/m0/s1	dilist_1073							4	Yes	No	Yes
OASIS1524	DTXSID9022780	Cephalexin	DTXCID002780	15686-71-2	ZAIPMKNFIOOWCQ-UEKVPHQBSA-N	(6R,7R)-7-{[(2R)-2-Amino-2-phenylacetyl]amino}-3-methyl-8-oxo-5-thia-1-azabicyclo[4.2.0]oct-2-ene-2-carboxylic acid	CC1=C(N2[C@H](SC1)[C@H](NC(=O)[C@H](N)C1=CC=CC=C1)C2=O)C(O)=O	InChI=1S/C16H17N3O4S/c1-8-7-24-15-11(14(21)19(15)12(8)16(22)23)18-13(20)10(17)9-5-3-2-4-6-9/h2-6,10-11,15H,7,17H2,1H3,(H,18,20)(H,22,23)/t10-,11-,15-/m1/s1	dilist_290							4	No	Yes	Yes
OASIS1600	DTXSID3021354	Titanocene dichloride	DTXCID501783345	1271-19-8	N/A	Titanium(4+) chloride cyclopenta-2,4-dien-1-ide (1/2/2)	Cl[Ti]Cl.c1cccc1.c1cccc1	N/A					ice_106			3	Yes	No	Yes
OASIS731	DTXSID1023578	Sibutramine	DTXCID603578	106650-56-0	UNAANXDKBXWMLN-UHFFFAOYSA-N	1-[1-(4-Chlorophenyl)cyclobutyl]-N,N,3-trimethylbutan-1-amine	CC(C)CC(N(C)C)C1(CCC1)C1=CC=C(Cl)C=C1	InChI=1/C17H26ClN/c1-13(2)12-16(19(3)4)17(10-5-11-17)14-6-8-15(18)9-7-14/h6-9,13,16H,5,10-12H2,1-4H3	dilist_169							4	No	Yes	No
OASIS1578	DTXSID9046786	Tadalafil	DTXCID7026786	171596-29-5	WOXKDUGGOYFFRN-IIBYNOLFSA-N	(6R,12aR)-6-(2H-1,3-Benzodioxol-5-yl)-2-methyl-2,3,6,7,12,12a-hexahydropyrazino[1',2':1,6]pyrido[3,4-b]indole-1,4-dione	CN1CC(=O)N2[C@H](CC3=C(NC4=C3C=CC=C4)[C@H]2C2=CC=C3OCOC3=C2)C1=O	InChI=1S/C22H19N3O4/c1-24-10-19(26)25-16(22(24)27)9-14-13-4-2-3-5-15(13)23-20(14)21(25)12-6-7-17-18(8-12)29-11-28-17/h2-8,16,21,23H,9-11H2,1H3/t16-,21-/m1/s1	dilist_685							4	Yes	No	Yes
OASIS254	DTXSID6041503	Tralopyril	DTXCID4021503	122454-29-9	XNFIRYXKTXAHAC-UHFFFAOYSA-N	4-Bromo-2-(4-chlorophenyl)-5-(trifluoromethyl)-1H-pyrrole-3-carbonitrile	FC(F)(F)C1=C(Br)C(C#N)=C(N1)C1=CC=C(Cl)C=C1	InChI=1S/C12H5BrClF3N2/c13-9-8(5-18)10(19-11(9)12(15,16)17)6-1-3-7(14)4-2-6/h1-4,19H							toxrefdb_36	1	No	Yes	No
OASIS605	DTXSID0020810	6-Mercaptopurine	DTXCID00810	50-44-2	GLVAUDGFNGKCSF-UHFFFAOYSA-N	1,9-Dihydro-6H-purine-6-thione	S=C1NC=NC2=C1N=CN2	InChI=1S/C5H4N4S/c10-5-3-4(7-1-6-3)8-2-9-5/h1-2H,(H2,6,7,8,9,10)	dilist_1102							4	Yes	No	Yes
OASIS1371	DTXSID7058759	1H-Imidazole-4-ethanamine phosphate (1:2)	DTXCID2040947	51-74-1	ZHIBQGJKHVBLJJ-UHFFFAOYSA-N	Phosphoric acid--2-(1H-imidazol-4-yl)ethan-1-amine (2/1)	OP(O)(O)=O.OP(O)(O)=O.NCCC1=CNC=N1	InChI=1S/C5H9N3.2H3O4P/c6-2-1-5-3-7-4-8-5;2*1-5(2,3)4/h3-4H,1-2,6H2,(H,7,8);2*(H3,1,2,3,4)	dilist_982							4	Yes	No	Yes
OASIS083	DTXSID2023068	Fluphenazine	DTXCID303068	69-23-8	PLDUPXSUYLZYBN-UHFFFAOYSA-N	2-(4-{3-[2-(Trifluoromethyl)-10H-phenothiazin-10-yl]propyl}piperazin-1-yl)ethan-1-ol	OCCN1CCN(CCCN2C3=CC=CC=C3SC3=CC=C(C=C23)C(F)(F)F)CC1	InChI=1S/C22H26F3N3OS/c23-22(24,25)17-6-7-21-19(16-17)28(18-4-1-2-5-20(18)30-21)9-3-8-26-10-12-27(13-11-26)14-15-29/h1-2,4-7,16,29H,3,8-15H2	dilist_1092					tggates_79		2	Yes	No	No
OASIS1805	DTXSID40153847	Siponimod	DTXCID0076338	1230487-00-9	KIHYPELVXPAIDH-HNSNBQBZSA-N	1-({4-[(1E)-N-{[4-Cyclohexyl-3-(trifluoromethyl)phenyl]methoxy}ethanimidoyl]-2-ethylphenyl}methyl)azetidine-3-carboxylic acid	CCC1=C(CN2CC(C2)C(O)=O)C=CC(=C1)C(\C)=N\OCC1=CC(=C(C=C1)C1CCCCC1)C(F)(F)F	InChI=1S/C29H35F3N2O3/c1-3-21-14-23(10-11-24(21)15-34-16-25(17-34)28(35)36)19(2)33-37-18-20-9-12-26(22-7-5-4-6-8-22)27(13-20)29(30,31)32/h9-14,22,25H,3-8,15-18H2,1-2H3,(H,35,36)/b33-19+		dilirank2_108						4	No	No	Yes
OASIS1717	DTXSID0022721	Calcifediol	DTXCID602721	19356-17-3	JWUBBDSIWDLEOM-DTOXIADCSA-N	(3S,5Z,7E)-9,10-Secocholesta-5,7,10-triene-3,25-diol	[H][C@@]1(CC[C@@]2([H])\C(CCC[C@]12C)=C\C=C1\C[C@@H](O)CCC1=C)[C@H](C)CCCC(C)(C)O	InChI=1S/C27H44O2/c1-19-10-13-23(28)18-22(19)12-11-21-9-7-17-27(5)24(14-15-25(21)27)20(2)8-6-16-26(3,4)29/h11-12,20,23-25,28-29H,1,6-10,13-18H2,2-5H3/b21-11+,22-12-/t20-,23+,24-,25+,27-/m1/s1		dilirank2_9						4	No	No	Yes
OASIS360	DTXSID2060387	2,7-Naphthalenediol	DTXCID4042337	582-17-2	DFQICHCWIIJABH-UHFFFAOYSA-N	Naphthalene-2,7-diol	OC1=CC2=CC(O)=CC=C2C=C1	InChI=1S/C10H8O2/c11-9-3-1-7-2-4-10(12)6-8(7)5-9/h1-6,11-12H				fraunhofer_7				3	No	Yes	Yes
OASIS793	DTXSID2022674	Betaxolol	DTXCID102674	63659-18-7	NWIUTZDMDHAVTP-UHFFFAOYSA-N	1-{4-[2-(Cyclopropylmethoxy)ethyl]phenoxy}-3-[(propan-2-yl)amino]propan-2-ol	CC(C)NCC(O)COC1=CC=C(CCOCC2CC2)C=C1	InChI=1/C18H29NO3/c1-14(2)19-11-17(20)13-22-18-7-5-15(6-8-18)9-10-21-12-16-3-4-16/h5-8,14,16-17,19-20H,3-4,9-13H2,1-2H3	dilist_195							4	No	Yes	Yes
OASIS787	DTXSID2020975	Nitrogen mustard	DTXCID80975	51-75-2	HAWPXGHAZFHHAD-UHFFFAOYSA-N	2-Chloro-N-(2-chloroethyl)-N-methylethan-1-amine	CN(CCCl)CCCl	InChI=1S/C5H11Cl2N/c1-8(4-2-6)5-3-7/h2-5H2,1H3	dilist_654							4	Yes	No	No
OASIS1334	DTXSID7031797	Nevirapine	DTXCID9010787	129618-40-2	NQDJXKOVJZTUJA-UHFFFAOYSA-N	11-Cyclopropyl-4-methyl-5,11-dihydro-6H-dipyrido[3,2-b:2',3'-e][1,4]diazepin-6-one	CC1=CC=NC2=C1NC(=O)C1=CC=CN=C1N2C1CC1	InChI=1S/C15H14N4O/c1-9-6-8-17-14-12(9)18-15(20)11-3-2-7-16-13(11)19(14)10-4-5-10/h2-3,6-8,10H,4-5H2,1H3,(H,18,20)	dilist_319							4	Yes	No	Yes
OASIS1042	DTXSID4040682	Mebendazole	DTXCID2020682	31431-39-7	OPXLLQIJSORQAM-UHFFFAOYSA-N	Methyl (5-benzoyl-1H-benzimidazol-2-yl)carbamate	COC(=O)NC1=NC2=C(N1)C=CC(=C2)C(=O)C1=CC=CC=C1	InChI=1S/C16H13N3O3/c1-22-16(21)19-15-17-12-8-7-11(9-13(12)18-15)14(20)10-5-3-2-4-6-10/h2-9H,1H3,(H2,17,18,19,21)	dilist_753							4	Yes	No	Yes
OASIS1000	DTXSID4022783	Cephalothin	DTXCID202783	153-61-7	XIURVHNZVLADCM-IUODEOHRSA-N	(6R,7R)-3-[(Acetyloxy)methyl]-8-oxo-7-[2-(thiophen-2-yl)acetamido]-5-thia-1-azabicyclo[4.2.0]oct-2-ene-2-carboxylic acid	CC(=O)OCC1=C(N2[C@H](SC1)[C@H](NC(=O)CC1=CC=CS1)C2=O)C(O)=O	InChI=1S/C16H16N2O6S2/c1-8(19)24-6-9-7-26-15-12(14(21)18(15)13(9)16(22)23)17-11(20)5-10-3-2-4-25-10/h2-4,12,15H,5-7H2,1H3,(H,17,20)(H,22,23)/t12-,15-/m1/s1	dilist_112							4	Yes	No	Yes
OASIS1096	DTXSID5022855	Clozapine	DTXCID302855	5786-21-0	QZUDBNBUXVUHMW-UHFFFAOYSA-N	8-Chloro-11-(4-methylpiperazin-1-yl)-5H-dibenzo[b,e][1,4]diazepine	CN1CCN(CC1)C1=NC2=C(NC3=C1C=CC=C3)C=CC(Cl)=C2	InChI=1S/C18H19ClN4/c1-22-8-10-23(11-9-22)18-14-4-2-3-5-15(14)20-16-7-6-13(19)12-17(16)21-18/h2-7,12,20H,8-11H2,1H3	dilist_702							4	Yes	No	Yes
OASIS421	DTXSID7024902	Dazomet	DTXCID004902	533-74-4	QAYICIQNSGETAS-UHFFFAOYSA-N	3,5-Dimethyl-1,3,5-thiadiazinane-2-thione	CN1CSC(=S)N(C)C1	InChI=1S/C5H10N2S2/c1-6-3-7(2)5(8)9-4-6/h3-4H2,1-2H3				fraunhofer_86				3	No	Yes	No
OASIS1036	DTXSID4023753	Ziprasidone	DTXCID403753	146939-27-7	MVWVFYHBGMAFLY-UHFFFAOYSA-N	5-{2-[4-(1,2-Benzothiazol-3-yl)piperazin-1-yl]ethyl}-6-chloro-1,3-dihydro-2H-indol-2-one	ClC1=C(CCN2CCN(CC2)C2=NSC3=CC=CC=C23)C=C2CC(=O)NC2=C1	InChI=1S/C21H21ClN4OS/c22-17-13-18-15(12-20(27)23-18)11-14(17)5-6-25-7-9-26(10-8-25)21-16-3-1-2-4-19(16)28-24-21/h1-4,11,13H,5-10,12H2,(H,23,27)	dilist_587							4	Yes	No	Yes
OASIS1657	DTXSID3039242	Benzene	DTXCID20135	71-43-2	UHOVQNZJYSORNB-UHFFFAOYSA-N	Benzene	C1=CC=CC=C1	InChI=1S/C6H6/c1-2-4-6-5-3-1/h1-6H					ice_155			3	Yes	No	No
OASIS1517	DTXSID9022524	Thalidomide	DTXCID402524	50-35-1	UEJJHQNACJXSKW-UHFFFAOYSA-N	2-(2,6-Dioxopiperidin-3-yl)-1H-isoindole-1,3(2H)-dione	O=C1N(C2CCC(=O)NC2=O)C(=O)C2=CC=CC=C12	InChI=1/C13H10N2O4/c16-10-6-5-9(11(17)14-10)15-12(18)7-3-1-2-4-8(7)13(15)19/h1-4,9H,5-6H2,(H,14,16,17)	dilist_1006							4	Yes	No	Yes
OASIS1472	DTXSID8046454	Erlotinib	DTXCID6026454	183321-74-6	AAKJLRGGTJKAMG-UHFFFAOYSA-N	N-(3-Ethynylphenyl)-6,7-bis(2-methoxyethoxy)quinazolin-4-amine	COCCOC1=CC2=NC=NC(NC3=CC=CC(=C3)C#C)=C2C=C1OCCOC	InChI=1S/C22H23N3O4/c1-4-16-6-5-7-17(12-16)25-22-18-13-20(28-10-8-26-2)21(29-11-9-27-3)14-19(18)23-15-24-22/h1,5-7,12-15H,8-11H2,2-3H3,(H,23,24,25)	dilist_854							4	Yes	No	Yes
OASIS1587	DTXSID9049035	Lumiracoxib	DTXCID4028961	220991-20-8	KHPKQFYUPIUARC-UHFFFAOYSA-N	[2-(2-Chloro-6-fluoroanilino)-5-methylphenyl]acetic acid	CC1=CC=C(NC2=C(F)C=CC=C2Cl)C(CC(O)=O)=C1	InChI=1S/C15H13ClFNO2/c1-9-5-6-13(10(7-9)8-14(19)20)18-15-11(16)3-2-4-12(15)17/h2-7,18H,8H2,1H3,(H,19,20)	dilist_316							4	No	Yes	Yes
OASIS1435	DTXSID8023551	Ramipril	DTXCID203551	87333-19-5	HDACQVRGBOVJII-JBDAPHQKSA-N	(2S,3aS,6aS)-1-[(2S)-2-{[(2S)-1-Ethoxy-1-oxo-4-phenylbutan-2-yl]amino}propanoyl]octahydrocyclopenta[b]pyrrole-2-carboxylic acid	CCOC(=O)[C@H](CCC1=CC=CC=C1)N[C@@H](C)C(=O)N1[C@H]2CCC[C@H]2C[C@H]1C(O)=O	InChI=1S/C23H32N2O5/c1-3-30-23(29)18(13-12-16-8-5-4-6-9-16)24-15(2)21(26)25-19-11-7-10-17(19)14-20(25)22(27)28/h4-6,8-9,15,17-20,24H,3,7,10-14H2,1-2H3,(H,27,28)/t15-,17-,18-,19-,20-/m0/s1	dilist_547							4	Yes	No	Yes
OASIS1297	DTXSID7022887	Deferoxamine	DTXCID002887	70-51-9	UBQYURCVBFRUQT-UHFFFAOYSA-N	N~4~-{5-[Acetyl(hydroxy)amino]pentyl}-N~1~-(5-{4-[(5-aminopentyl)(hydroxy)amino]-4-oxobutanamido}pentyl)-N~1~-hydroxybutanediamide	CC(=O)N(O)CCCCCNC(=O)CCC(=O)N(O)CCCCCNC(=O)CCC(=O)N(O)CCCCCN	InChI=1S/C25H48N6O8/c1-21(32)29(37)18-9-3-6-16-27-22(33)12-14-25(36)31(39)20-10-4-7-17-28-23(34)11-13-24(35)30(38)19-8-2-5-15-26/h37-39H,2-20,26H2,1H3,(H,27,33)(H,28,34)	dilist_83							4	No	Yes	Yes
OASIS495	DTXSID4021341	4,4'-Thiobis(6-tert-butyl-m-cresol)	DTXCID301341	96-69-5	HXIQYSLFEXIOAV-UHFFFAOYSA-N	4,4'-Sulfanediylbis(2-tert-butyl-5-methylphenol)	CC1=CC(O)=C(C=C1SC1=C(C)C=C(O)C(=C1)C(C)(C)C)C(C)(C)C	InChI=1S/C22H30O2S/c1-13-9-17(23)15(21(3,4)5)11-19(13)25-20-12-16(22(6,7)8)18(24)10-14(20)2/h9-12,23-24H,1-8H3				fraunhofer_176				3	No	Yes	No
OASIS333	DTXSID9020295	4-Chloroaniline	DTXCID50295	106-47-8	QSNSCYSYFYORTR-UHFFFAOYSA-N	4-Chloroaniline	NC1=CC=C(Cl)C=C1	InChI=1S/C6H6ClN/c7-5-1-3-6(8)4-2-5/h1-4H,8H2			drugmatrix_10					2	Yes	No	No
OASIS020	DTXSID8021480	Doxorubicin	DTXCID301480	23214-92-8	AOJJSUZBOXZQNB-TZSSRYMLSA-N	(1S,3S)-3,5,12-Trihydroxy-3-(hydroxyacetyl)-10-methoxy-6,11-dioxo-1,2,3,4,6,11-hexahydrotetracen-1-yl 3-amino-2,3,6-trideoxy-alpha-L-lyxo-hexopyranoside	COC1=C2C(=O)C3=C(O)C4=C(C[C@](O)(C[C@@H]4O[C@H]4C[C@H](N)[C@H](O)[C@H](C)O4)C(=O)CO)C(O)=C3C(=O)C2=CC=C1	InChI=1S/C27H29NO11/c1-10-22(31)13(28)6-17(38-10)39-15-8-27(36,16(30)9-29)7-12-19(15)26(35)21-20(24(12)33)23(32)11-4-3-5-14(37-2)18(11)25(21)34/h3-5,10,13,15,17,22,29,31,33,35-36H,6-9,28H2,1-2H3/t10-,13-,15-,17-,22+,27-/m0/s1	dilist_841					tggates_18		2	Yes	No	No
OASIS981	DTXSID4020038	Alclofenac	DTXCID9038	22131-79-9	ARHWPKZXBHOEEE-UHFFFAOYSA-N	{3-Chloro-4-[(prop-2-en-1-yl)oxy]phenyl}acetic acid	OC(=O)CC1=CC=C(OCC=C)C(Cl)=C1	InChI=1S/C11H11ClO3/c1-2-5-15-10-4-3-8(6-9(10)12)7-11(13)14/h2-4,6H,1,5,7H2,(H,13,14)	dilist_1029							4	No	Yes	No
OASIS492	DTXSID4032372	Difenoconazole	DTXCID2012372	119446-68-3	BQYJATMQXGBDHF-UHFFFAOYSA-N	1-({2-[2-Chloro-4-(4-chlorophenoxy)phenyl]-4-methyl-1,3-dioxolan-2-yl}methyl)-1H-1,2,4-triazole	CC1COC(CN2C=NC=N2)(O1)C1=C(Cl)C=C(OC2=CC=C(Cl)C=C2)C=C1	InChI=1/C19H17Cl2N3O3/c1-13-9-25-19(27-13,10-24-12-22-11-23-24)17-7-6-16(8-18(17)21)26-15-4-2-14(20)3-5-15/h2-8,11-13H,9-10H2,1H3				fraunhofer_172				3	No	Yes	Yes
OASIS1158	DTXSID5046697	Pazufloxacin	DTXCID3026697	127045-41-4	XAGMUUZPGZWTRP-ZETCQYMHSA-N	(3S)-10-(1-Aminocyclopropyl)-9-fluoro-3-methyl-7-oxo-2,3-dihydro-7H-[1,4]oxazino[2,3,4-ij]quinoline-6-carboxylic acid	C[C@H]1COC2=C(C(F)=CC3=C2N1C=C(C(O)=O)C3=O)C1(N)CC1	InChI=1S/C16H15FN2O4/c1-7-6-23-14-11(16(18)2-3-16)10(17)4-8-12(14)19(7)5-9(13(8)20)15(21)22/h4-5,7H,2-3,6,18H2,1H3,(H,21,22)/t7-/m0/s1	dilist_378							4	Yes	No	No
OASIS1739	DTXSID10233968	Cabozantinib	DTXCID40156459	849217-68-1	ONIQOQHATWINJY-UHFFFAOYSA-N	N~1~-{4-[(6,7-Dimethoxyquinolin-4-yl)oxy]phenyl}-N'~1~-(4-fluorophenyl)cyclopropane-1,1-dicarboxamide	COC1=CC2=NC=CC(OC3=CC=C(NC(=O)C4(CC4)C(=O)NC4=CC=C(F)C=C4)C=C3)=C2C=C1OC	InChI=1S/C28H24FN3O5/c1-35-24-15-21-22(16-25(24)36-2)30-14-11-23(21)37-20-9-7-19(8-10-20)32-27(34)28(12-13-28)26(33)31-18-5-3-17(29)4-6-18/h3-11,14-16H,12-13H2,1-2H3,(H,31,33)(H,32,34)		dilirank2_204						4	No	Yes	Yes
OASIS1665	DTXSID3040774	alpha,beta-Thujone	DTXCID601474050	76231-76-0	USMNOWBWPHYOEA-VWHDNNRLSA-N	(1S,5R)-4-Methyl-1-(propan-2-yl)bicyclo[3.1.0]hexan-3-one	[H][C@]12C[C@]1(CC(=O)C2C)C(C)C	InChI=1S/C10H16O/c1-6(2)10-4-8(10)7(3)9(11)5-10/h6-8H,4-5H2,1-3H3/t7?,8-,10+/m1/s1					ice_73			3	No	Yes	No
OASIS1066	DTXSID4048484	Heptaminol	DTXCID0028458	372-66-7	LREQLEBVOXIEOM-UHFFFAOYSA-N	6-Amino-2-methylheptan-2-ol	CC(N)CCCC(C)(C)O	InChI=1/C8H19NO/c1-7(9)5-4-6-8(2,3)10/h7,10H,4-6,9H2,1-3H3	dilist_229							4	Yes	No	Yes
OASIS336	DTXSID8020830	8-Methoxypsoralen	DTXCID40830	298-81-7	QXKHYNVANLEOEG-UHFFFAOYSA-N	9-Methoxy-7H-furo[3,2-g][1]benzopyran-7-one	COC1=C2OC(=O)C=CC2=CC2=C1OC=C2	InChI=1S/C12H8O4/c1-14-12-10-8(4-5-15-10)6-7-2-3-9(13)16-11(7)12/h2-6H,1H3	dilist_781			fraunhofer_77	ice_46			3	Yes	No	Yes
OASIS589	DTXSID9066544	Benzenamine, 4,4'-methylenebis[2,6-bis(1-methylethyl)-	DTXCID0036182	19900-69-7	KZTROCYBPMKGAW-UHFFFAOYSA-N	4,4'-Methylenebis[2,6-di(propan-2-yl)aniline]	CC(C)C1=CC(CC2=CC(C(C)C)=C(N)C(=C2)C(C)C)=CC(C(C)C)=C1N	InChI=1S/C25H38N2/c1-14(2)20-10-18(11-21(15(3)4)24(20)26)9-19-12-22(16(5)6)25(27)23(13-19)17(7)8/h10-17H,9,26-27H2,1-8H3				fraunhofer_292				3	No	Yes	No
OASIS1795	DTXSID401026209	Acalabrutinib	DTXCID401510462	1420477-60-6	WDENQIQQYWYTPO-DETXXQSHNA-N	N/A	CC#CC(=O)N1CCC[C@H]1C1=NC(=C2N1C=CN=C2N)C1=CC=C(C=C1)C(=O)NC1=CC=CC=N1	InChI=1/C26H23N7O2/c1-2-6-21(34)32-15-5-7-19(32)25-31-22(23-24(27)29-14-16-33(23)25)17-9-11-18(12-10-17)26(35)30-20-8-3-4-13-28-20/h3-4,8-14,16,19H,5,7,15H2,1H3,(H2,27,29)(H,28,30,35)/t19-/s2		dilirank2_60						4	No	Yes	Yes
OASIS1523	DTXSID9022736	Carbimazole	DTXCID902736	22232-54-8	CFOYWRHIYXMDOT-UHFFFAOYSA-N	Ethyl 3-methyl-2-sulfanylidene-2,3-dihydro-1H-imidazole-1-carboxylate	CCOC(=O)N1C=CN(C)C1=S	InChI=1S/C7H10N2O2S/c1-3-11-7(10)9-5-4-8(2)6(9)12/h4-5H,3H2,1-2H3	dilist_568							4	No	Yes	Yes
OASIS1154	DTXSID5046433	Dofetilide	DTXCID3026433	115256-11-6	IXTMWRCNAAVVAI-UHFFFAOYSA-N	N-(4-{2-[(2-{4-[(Methanesulfonyl)amino]phenoxy}ethyl)(methyl)amino]ethyl}phenyl)methanesulfonamide	CN(CCOC1=CC=C(NS(C)(=O)=O)C=C1)CCC1=CC=C(NS(C)(=O)=O)C=C1	InChI=1S/C19H27N3O5S2/c1-22(13-12-16-4-6-17(7-5-16)20-28(2,23)24)14-15-27-19-10-8-18(9-11-19)21-29(3,25)26/h4-11,20-21H,12-15H2,1-3H3	dilist_656							4	Yes	No	Yes
OASIS1095	DTXSID5022853	6-(3-o-Chlorophenyl-5-methylisoxazol-4-ylamido) penicillanic acid	DTXCID502853	61-72-3	LQOLIRLGBULYKD-JKIFEVAISA-N	(2S,5R,6R)-6-{[3-(2-Chlorophenyl)-5-methyl-1,2-oxazole-4-carbonyl]amino}-3,3-dimethyl-7-oxo-4-thia-1-azabicyclo[3.2.0]heptane-2-carboxylic acid	CC1=C(C(=O)N[C@H]2[C@H]3SC(C)(C)[C@@H](N3C2=O)C(O)=O)C(=NO1)C1=CC=CC=C1Cl	InChI=1S/C19H18ClN3O5S/c1-8-11(12(22-28-8)9-6-4-5-7-10(9)20)15(24)21-13-16(25)23-14(18(26)27)19(2,3)29-17(13)23/h4-7,13-14,17H,1-3H3,(H,21,24)(H,26,27)/t13-,14+,17-/m1/s1	dilist_279							4	Yes	No	No
OASIS781	DTXSID2020634	5-Fluorouracil	DTXCID40634	51-21-8	GHASVSINZRGABV-UHFFFAOYSA-N	5-Fluoropyrimidine-2,4(1H,3H)-dione	FC1=CNC(=O)NC1=O	InChI=1S/C4H3FN2O2/c5-2-1-6-4(9)7-3(2)8/h1H,(H2,6,7,8,9)	dilist_886							4	Yes	No	Yes
OASIS1146	DTXSID5045043	Trazodone	DTXCID3025043	19794-93-5	PHLBKPHSAVXXEF-UHFFFAOYSA-N	2-{3-[4-(3-Chlorophenyl)piperazin-1-yl]propyl}[1,2,4]triazolo[4,3-a]pyridin-3(2H)-one	ClC1=CC=CC(=C1)N1CCN(CCCN2N=C3C=CC=CN3C2=O)CC1	InChI=1S/C19H22ClN5O/c20-16-5-3-6-17(15-16)23-13-11-22(12-14-23)8-4-10-25-19(26)24-9-2-1-7-18(24)21-25/h1-3,5-7,9,15H,4,8,10-14H2	dilist_602							4	Yes	No	Yes
OASIS292	DTXSID1020431	1,4-Dichlorobenzene	DTXCID30431	106-46-7	OCJBOOLMMGQPQU-UHFFFAOYSA-N	1,4-Dichlorobenzene	ClC1=CC=C(Cl)C=C1	InChI=1S/C6H4Cl2/c7-5-1-2-6(8)4-3-5/h1-4H	dilist_400		drugmatrix_2	fraunhofer_296	ice_113			2	Yes	No	Yes
OASIS1601	DTXSID4021391	Tris(methylphenyl) phosphate	DTXCID001778218	1330-78-5	N/A	N/A	N/A	N/A					ice_135			3	No	Yes	No
OASIS1359	DTXSID7048328	Sarpogrelate	DTXCID2028303	125926-17-2	FFYNAVGJSYHHFO-UHFFFAOYSA-N	4-{[1-(Dimethylamino)-3-{2-[2-(3-methoxyphenyl)ethyl]phenoxy}propan-2-yl]oxy}-4-oxobutanoic acid	COC1=CC(CCC2=CC=CC=C2OCC(CN(C)C)OC(=O)CCC(O)=O)=CC=C1	InChI=1/C24H31NO6/c1-25(2)16-21(31-24(28)14-13-23(26)27)17-30-22-10-5-4-8-19(22)12-11-18-7-6-9-20(15-18)29-3/h4-10,15,21H,11-14,16-17H2,1-3H3,(H,26,27)	dilist_789							4	No	Yes	No
OASIS879	DTXSID20861271	N-(4-{4-[Ethyl(heptyl)amino]-1-hydroxybutyl}phenyl)methanesulfonamide	DTXCID30197270	122647-31-8	ALOBUEHUHMBRLE-UHFFFAOYSA-N	N-(4-{4-[Ethyl(heptyl)amino]-1-hydroxybutyl}phenyl)methanesulfonamide	CCCCCCCN(CC)CCCC(O)C1=CC=C(NS(C)(=O)=O)C=C1	InChI=1/C20H36N2O3S/c1-4-6-7-8-9-16-22(5-2)17-10-11-20(23)18-12-14-19(15-13-18)21-26(3,24)25/h12-15,20-21,23H,4-11,16-17H2,1-3H3	dilist_482							4	Yes	No	No
OASIS1728	DTXSID101026181	Diroximel Fumarate	DTXCID301510433	1577222-14-0	YIMYDTCOUQIDMT-SNAWJCMRSA-N	N/A	COC(=O)\C=C\C(=O)OCCN1C(=O)CCC1=O	InChI=1S/C11H13NO6/c1-17-10(15)4-5-11(16)18-7-6-12-8(13)2-3-9(12)14/h4-5H,2-3,6-7H2,1H3/b5-4+		dilirank2_177						4	No	Yes	Yes
OASIS1428	DTXSID8023399	Oxandrolone	DTXCID203399	53-39-4	QSLJIVKCVHQPLV-PEMPUTJUSA-N	(4aS,4bS,6aS,7S,9aS,9bR,11aS)-7-Hydroxy-4a,6a,7-trimethyltetradecahydrocyclopenta[5,6]naphtho[1,2-c]pyran-2(1H)-one	C[C@]1(O)CC[C@H]2[C@@H]3CC[C@H]4CC(=O)OC[C@]4(C)[C@H]3CC[C@]12C	InChI=1S/C19H30O3/c1-17-11-22-16(20)10-12(17)4-5-13-14(17)6-8-18(2)15(13)7-9-19(18,3)21/h12-15,21H,4-11H2,1-3H3/t12-,13+,14-,15-,17-,18-,19-/m0/s1	dilist_272							4	Yes	No	No
OASIS1490	DTXSID8049046	Alpidem	DTXCID3028972	82626-01-5	JRTIDHTUMYMPRU-UHFFFAOYSA-N	2-[6-Chloro-2-(4-chlorophenyl)imidazo[1,2-a]pyridin-3-yl]-N,N-dipropylacetamide	CCCN(CCC)C(=O)CC1=C(N=C2C=CC(Cl)=CN12)C1=CC=C(Cl)C=C1	InChI=1S/C21H23Cl2N3O/c1-3-11-25(12-4-2)20(27)13-18-21(15-5-7-16(22)8-6-15)24-19-10-9-17(23)14-26(18)19/h5-10,14H,3-4,11-13H2,1-2H3	dilist_498							4	No	No	Yes
OASIS1341	DTXSID7044130	Sulfadiazine	DTXCID5024130	68-35-9	SEEPANYCNGTZFQ-UHFFFAOYSA-N	4-Amino-N-(pyrimidin-2-yl)benzene-1-sulfonamide	NC1=CC=C(C=C1)S(=O)(=O)NC1=NC=CC=N1	InChI=1S/C10H10N4O2S/c11-8-2-4-9(5-3-8)17(15,16)14-10-12-6-1-7-13-10/h1-7H,11H2,(H,12,13,14)	dilist_936							4	Yes	No	Yes
OASIS1077	DTXSID5020021	N-Acetyl-L-cysteine	DTXCID4021	616-91-1	PWKSKIMOESPYIA-BYPYZUCNSA-N	N-Acetyl-L-cysteine	CC(=O)N[C@@H](CS)C(O)=O	InChI=1S/C5H9NO3S/c1-3(7)6-4(2-10)5(8)9/h4,10H,2H2,1H3,(H,6,7)(H,8,9)/t4-/m0/s1	dilist_85							4	Yes	No	Yes
OASIS1402	DTXSID8022828	Cladribine	DTXCID602828	4291-63-8	PTOAARAWEBMLNO-KVQBGUIXSA-N	2-Chloro-2'-deoxyadenosine	NC1=NC(Cl)=NC2=C1N=CN2[C@H]1C[C@H](O)[C@@H](CO)O1	InChI=1S/C10H12ClN5O3/c11-10-14-8(12)7-9(15-10)16(3-13-7)6-1-4(18)5(2-17)19-6/h3-6,17-18H,1-2H2,(H2,12,14,15)/t4-,5+,6+/m0/s1	dilist_927							4	No	Yes	Yes
OASIS074	DTXSID8021359	Tolbutamide	DTXCID801359	64-77-7	JLRGJRBPOGGCBT-UHFFFAOYSA-N	N-(Butylcarbamoyl)-4-methylbenzene-1-sulfonamide	CCCCNC(=O)NS(=O)(=O)C1=CC=C(C)C=C1	InChI=1S/C12H18N2O3S/c1-3-4-9-13-12(15)14-18(16,17)11-7-5-10(2)6-8-11/h5-8H,3-4,9H2,1-2H3,(H2,13,14,15)	dilist_493					tggates_70		2	Yes	No	Yes
OASIS840	DTXSID2044002	Fluvoxamine	DTXCID0024002	54739-18-3	CJOFXWAVKWHTFT-XSFVSMFZSA-N	2-{[(E)-{5-Methoxy-1-[4-(trifluoromethyl)phenyl]pentylidene}amino]oxy}ethan-1-amine	COCCCC\C(=N/OCCN)C1=CC=C(C=C1)C(F)(F)F	InChI=1S/C15H21F3N2O2/c1-21-10-3-2-4-14(20-22-11-9-19)12-5-7-13(8-6-12)15(16,17)18/h5-8H,2-4,9-11,19H2,1H3/b20-14+	dilist_848							4	Yes	No	Yes
OASIS1608	DTXSID7021075	Corn oil	N/A	8001-30-7	N/A	N/A	N/A	N/A					ice_98			3	No	No	Yes
OASIS327	DTXSID5020023	Acrolein	DTXCID8023	107-02-8	HGINCPLSRVDWNT-UHFFFAOYSA-N	Prop-2-enal	C=CC=O	InChI=1S/C3H4O/c1-2-3-4/h2-3H,1H2			drugmatrix_15					2	Yes	No	No
OASIS563	DTXSID1024120	Glufosinate-ammonium	DTXCID204120	77182-82-2	ZBMRKNMTMPPMMK-UHFFFAOYSA-N	Ammonium 2-amino-4-[hydroxy(methyl)phosphoryl]butanoate	[NH4+].CP(O)(=O)CCC(N)C([O-])=O	InChI=1/C5H12NO4P.H3N/c1-11(9,10)3-2-4(6)5(7)8;/h4H,2-3,6H2,1H3,(H,7,8)(H,9,10);1H3				fraunhofer_259				3	No	No	Yes
OASIS1138	DTXSID5042613	Amisulpride	DTXCID3022613	71675-85-9	NTJOBXMMWNYJFB-UHFFFAOYSA-N	4-Amino-5-(ethanesulfonyl)-N-[(1-ethylpyrrolidin-2-yl)methyl]-2-methoxybenzamide	CCN1CCCC1CNC(=O)C1=CC(=C(N)C=C1OC)S(=O)(=O)CC	InChI=1/C17H27N3O4S/c1-4-20-8-6-7-12(20)11-19-17(21)13-9-16(25(22,23)5-2)14(18)10-15(13)24-3/h9-10,12H,4-8,11,18H2,1-3H3,(H,19,21)	dilist_537	dilirank2_125						4	No	Yes	Yes
OASIS1269	DTXSID6048969	Menatetrenone	DTXCID3028895	863-61-6	DKHGMERMDICWDU-GHDNBGIDSA-N	2-Methyl-3-[(2E,6E,10E)-3,7,11,15-tetramethylhexadeca-2,6,10,14-tetraen-1-yl]naphthalene-1,4-dione	CC(C)=CCC\C(C)=C\CC\C(C)=C\CC\C(C)=C\CC1=C(C)C(=O)C2=C(C=CC=C2)C1=O	InChI=1S/C31H40O2/c1-22(2)12-9-13-23(3)14-10-15-24(4)16-11-17-25(5)20-21-27-26(6)30(32)28-18-7-8-19-29(28)31(27)33/h7-8,12,14,16,18-20H,9-11,13,15,17,21H2,1-6H3/b23-14+,24-16+,25-20+	dilist_149							4	No	Yes	Yes
OASIS1917	DTXSID901026309	Fedratinib hydrochloride	DTXCID101510544	1374744-69-0	QAFZLTVOFJHYDF-UHFFFAOYSA-N	N/A	O.Cl.Cl.CC1=CN=C(NC2=CC=C(OCCN3CCCC3)C=C2)N=C1NC1=CC(=CC=C1)S(=O)(=O)NC(C)(C)C	InChI=1S/C27H36N6O3S.2ClH.H2O/c1-20-19-28-26(30-21-10-12-23(13-11-21)36-17-16-33-14-5-6-15-33)31-25(20)29-22-8-7-9-24(18-22)37(34,35)32-27(2,3)4;;;/h7-13,18-19,32H,5-6,14-17H2,1-4H3,(H2,28,29,30,31);2*1H;1H2		dilirank2_233						4	No	Yes	Yes
OASIS1541	DTXSID9023330	Moexipril	DTXCID803330	103775-10-6	UWWDHYUMIORJTA-HSQYWUDLSA-N	(3S)-2-{N-[(2S)-1-Ethoxy-1-oxo-4-phenylbutan-2-yl]-L-alanyl}-6,7-dimethoxy-1,2,3,4-tetrahydroisoquinoline-3-carboxylic acid	CCOC(=O)[C@H](CCC1=CC=CC=C1)N[C@@H](C)C(=O)N1CC2=CC(OC)=C(OC)C=C2C[C@H]1C(O)=O	InChI=1S/C27H34N2O7/c1-5-36-27(33)21(12-11-18-9-7-6-8-10-18)28-17(2)25(30)29-16-20-15-24(35-4)23(34-3)14-19(20)13-22(29)26(31)32/h6-10,14-15,17,21-22,28H,5,11-13,16H2,1-4H3,(H,31,32)/t17-,21-,22-/m0/s1	dilist_550							4	No	Yes	No
OASIS051	DTXSID5020364	Cyclophosphamide	DTXCID70364	50-18-0	CMSMOCZEIVJLDB-UHFFFAOYSA-N	2-[Bis(2-chloroethyl)amino]-1,3,2lambda~5~-oxazaphosphinan-2-one	ClCCN(CCCl)P1(=O)NCCCO1	InChI=1/C7H15Cl2N2O2P/c8-2-5-11(6-3-9)14(12)10-4-1-7-13-14/h1-7H2,(H,10,12)	dilist_609					tggates_47		2	Yes	No	Yes
OASIS1534	DTXSID9023128	Hycanthone	DTXCID303128	3105-97-3	MFZWMTSUNYWVBU-UHFFFAOYSA-N	1-{[2-(Diethylamino)ethyl]amino}-4-(hydroxymethyl)-9H-thioxanthen-9-one	CCN(CC)CCNC1=CC=C(CO)C2=C1C(=O)C1=CC=CC=C1S2	InChI=1S/C20H24N2O2S/c1-3-22(4-2)12-11-21-16-10-9-14(13-23)20-18(16)19(24)15-7-5-6-8-17(15)25-20/h5-10,21,23H,3-4,11-13H2,1-2H3	dilist_528							4	No	Yes	Yes
OASIS690	DTXSID1020562	Enflurane	DTXCID30562	13838-16-9	JPGQOUSTVILISH-UHFFFAOYSA-N	N/A	FC(F)OC(F)(F)C(F)Cl	InChI=1/C3H2ClF5O/c4-1(5)3(8,9)10-2(6)7/h1-2H	dilist_878							4	Yes	No	Yes
OASIS228	DTXSID5020869	4,4'-Methylenebis(N,N-dimethylaniline)	DTXCID70869	101-61-1	JNRLEMMIVRBKJE-UHFFFAOYSA-N	4,4'-Methylenebis(N,N-dimethylaniline)	CN(C)C1=CC=C(CC2=CC=C(C=C2)N(C)C)C=C1	InChI=1S/C17H22N2/c1-18(2)16-9-5-14(6-10-16)13-15-7-11-17(12-8-15)19(3)4/h5-12H,13H2,1-4H3							toxrefdb_64	1	Yes	No	No
OASIS090	DTXSID5021209	6-Propyl-2-thiouracil	DTXCID101209	51-52-5	KNAHARQHSZJURB-UHFFFAOYSA-N	6-Propyl-2-sulfanylidene-2,3-dihydropyrimidin-4(1H)-one	CCCC1=CC(=O)NC(=S)N1	InChI=1S/C7H10N2OS/c1-2-3-5-4-6(10)9-7(11)8-5/h4H,2-3H2,1H3,(H2,8,9,10,11)	dilist_1107					tggates_110		2	Yes	No	Yes
OASIS1167	DTXSID5048978	Acetylcholine chloride	DTXCID5028904	60-31-1	JUGOREOARAHOCO-UHFFFAOYSA-M	2-(Acetyloxy)-N,N,N-trimethylethan-1-aminium chloride	[Cl-].CC(=O)OCC[N+](C)(C)C	InChI=1S/C7H16NO2.ClH/c1-7(9)10-6-5-8(2,3)4;/h5-6H2,1-4H3;1H/q+1;/p-1	dilist_111							4	Yes	No	Yes
OASIS1382	DTXSID8020331	Ciprofibrate	DTXCID20331	52214-84-3	KPSRODZRAIWAKH-UHFFFAOYSA-N	2-[4-(2,2-Dichlorocyclopropyl)phenoxy]-2-methylpropanoic acid	CC(C)(OC1=CC=C(C=C1)C1CC1(Cl)Cl)C(O)=O	InChI=1/C13H14Cl2O3/c1-12(2,11(16)17)18-9-5-3-8(4-6-9)10-7-13(10,14)15/h3-6,10H,7H2,1-2H3,(H,16,17)	dilist_141							4	No	Yes	Yes
OASIS1337	DTXSID7040235	Ivermectin	N/A	70288-86-7	N/A	N/A	N/A	N/A	dilist_403							4	Yes	No	Yes
OASIS293	DTXSID0020151	Benzyl acetate	DTXCID40151	140-11-4	QUKGYYKBILRGFE-UHFFFAOYSA-N	Benzyl acetate	CC(=O)OCC1=CC=CC=C1	InChI=1S/C9H10O2/c1-8(10)11-7-9-5-3-2-4-6-9/h2-6H,7H2,1H3			drugmatrix_19	fraunhofer_225	ice_132			2	Yes	No	Yes
OASIS1863	DTXSID60174170	Lomitapide mesylate	DTXCID8096661	202914-84-9	QKVKOFVWUHNEBX-UHFFFAOYSA-N	Methanesulfonic acid--N-(2,2,2-trifluoroethyl)-9-[4-(4-{[4'-(trifluoromethyl)[1,1'-biphenyl]-2-carbonyl]amino}piperidin-1-yl)butyl]-9H-fluorene-9-carboxamide (1/1)	CS(O)(=O)=O.FC(F)(F)CNC(=O)C1(CCCCN2CCC(CC2)NC(=O)C2=CC=CC=C2C2=CC=C(C=C2)C(F)(F)F)C2=CC=CC=C2C2=CC=CC=C12	InChI=1S/C39H37F6N3O2.CH4O3S/c40-38(41,42)25-46-36(50)37(33-13-5-3-10-30(33)31-11-4-6-14-34(31)37)21-7-8-22-48-23-19-28(20-24-48)47-35(49)32-12-2-1-9-29(32)26-15-17-27(18-16-26)39(43,44)45;1-5(2,3)4/h1-6,9-18,28H,7-8,19-25H2,(H,46,50)(H,47,49);1H3,(H,2,3,4)		dilirank2_211						4	No	Yes	Yes
OASIS381	DTXSID0040127	2,6-Diaminopyridine	DTXCID8020127	141-86-6	VHNQIURBCCNWDN-UHFFFAOYSA-N	Pyridine-2,6-diamine	NC1=CC=CC(N)=N1	InChI=1S/C5H7N3/c6-4-2-1-3-5(7)8-4/h1-3H,(H4,6,7,8)				fraunhofer_36				3	No	Yes	Yes
OASIS1748	DTXSID10912307	Enzalutamide	DTXCID301341329	915087-33-1	WXCXUHSOUPDCQV-UHFFFAOYSA-N	4-{3-[4-Cyano-3-(trifluoromethyl)phenyl]-5,5-dimethyl-4-oxo-2-sulfanylideneimidazolidin-1-yl}-2-fluoro-N-methylbenzamide	CNC(=O)C1=C(F)C=C(C=C1)N1C(=S)N(C(=O)C1(C)C)C1=CC(=C(C=C1)C#N)C(F)(F)F	InChI=1S/C21H16F4N4O2S/c1-20(2)18(31)28(12-5-4-11(10-26)15(8-12)21(23,24)25)19(32)29(20)13-6-7-14(16(22)9-13)17(30)27-3/h4-9H,1-3H3,(H,27,30)		dilirank2_164						4	No	Yes	Yes
OASIS121	DTXSID6020430	1,2-Dichlorobenzene	DTXCID00430	95-50-1	RFFLAFLAYFXFSW-UHFFFAOYSA-N	1,2-Dichlorobenzene	ClC1=C(Cl)C=CC=C1	InChI=1S/C6H4Cl2/c7-5-3-1-2-4-6(5)8/h1-4H				fraunhofer_95	ice_123		toxrefdb_57	1	Yes	No	No
OASIS220	DTXSID4034576	2-Bromo-4-hydroxyacetophenone	DTXCID2014576	2491-38-5	LJYOFQHKEWTQRH-UHFFFAOYSA-N	2-Bromo-1-(4-hydroxyphenyl)ethan-1-one	OC1=CC=C(C=C1)C(=O)CBr	InChI=1S/C8H7BrO2/c9-5-8(11)6-1-3-7(10)4-2-6/h1-4,10H,5H2							toxrefdb_38	1	Yes	No	Yes
OASIS696	DTXSID1022558	Adenosine	DTXCID902558	58-61-7	OIRDTQYFTABQOQ-KQYNXXCUSA-N	Adenosine	NC1=NC=NC2=C1N=CN2[C@@H]1O[C@H](CO)[C@@H](O)[C@H]1O	InChI=1S/C10H13N5O4/c11-8-5-9(13-2-12-8)15(3-14-5)10-7(18)6(17)4(1-16)19-10/h2-4,6-7,10,16-18H,1H2,(H2,11,12,13)/t4-,6-,7-,10-/m1/s1	dilist_929							4	Yes	No	Yes
OASIS739	DTXSID1025302	Octinoxate	DTXCID905302	5466-77-3	YBGZDTIWKVFICR-UHFFFAOYSA-N	2-Ethylhexyl 3-(4-methoxyphenyl)prop-2-enoate	CCCCC(CC)COC(=O)C=CC1=CC=C(OC)C=C1	InChI=1/C18H26O3/c1-4-6-7-15(5-2)14-21-18(19)13-10-16-8-11-17(20-3)12-9-16/h8-13,15H,4-7,14H2,1-3H3	dilist_464							4	No	Yes	Yes
OASIS1091	DTXSID5022722	Calcitriol	DTXCID002722	32222-06-3	GMRQFYUYWCNGIN-NKMMMXOESA-N	(1S,3R,5Z,7E)-9,10-Secocholesta-5,7,10-triene-1,3,25-triol	[H][C@@]1(CC[C@@]2([H])\C(CCC[C@]12C)=C\C=C1\C[C@@H](O)C[C@H](O)C1=C)[C@H](C)CCCC(C)(C)O	InChI=1S/C27H44O3/c1-18(8-6-14-26(3,4)30)23-12-13-24-20(9-7-15-27(23,24)5)10-11-21-16-22(28)17-25(29)19(21)2/h10-11,18,22-25,28-30H,2,6-9,12-17H2,1,3-5H3/b20-10+,21-11-/t18-,22-,23-,24+,25+,27-/m1/s1	dilist_211							4	No	No	Yes
OASIS417	DTXSID7024164	Bensulfuron-methyl	DTXCID004164	83055-99-6	XMQFTWRPUQYINF-UHFFFAOYSA-N	Methyl 2-({[(4,6-dimethoxypyrimidin-2-yl)carbamoyl]sulfamoyl}methyl)benzoate	COC(=O)C1=C(CS(=O)(=O)NC(=O)NC2=NC(OC)=CC(OC)=N2)C=CC=C1	InChI=1S/C16H18N4O7S/c1-25-12-8-13(26-2)18-15(17-12)19-16(22)20-28(23,24)9-10-6-4-5-7-11(10)14(21)27-3/h4-8H,9H2,1-3H3,(H2,17,18,19,20,22)				fraunhofer_81				3	No	Yes	No
OASIS127	DTXSID2021864	2,4-Dimethylphenol	DTXCID101864	105-67-9	KUFFULVDNCHOFZ-UHFFFAOYSA-N	2,4-Dimethylphenol	CC1=CC(C)=C(O)C=C1	InChI=1S/C8H10O/c1-6-3-4-8(9)7(2)5-6/h3-5,9H,1-2H3				fraunhofer_175			toxrefdb_98	1	Yes	No	No
OASIS1559	DTXSID9025087	Dimenhydrinate	DTXCID705087	523-87-5	NFLLKCVHYJRNRH-UHFFFAOYSA-N	8-Chloro-1,3-dimethyl-3,7-dihydro-1H-purine-2,6-dione--2-(diphenylmethoxy)-N,N-dimethylethan-1-amine (1/1)	CN1C2=C(NC(Cl)=N2)C(=O)N(C)C1=O.CN(C)CCOC(C1=CC=CC=C1)C1=CC=CC=C1	InChI=1S/C17H21NO.C7H7ClN4O2/c1-18(2)13-14-19-17(15-9-5-3-6-10-15)16-11-7-4-8-12-16;1-11-4-3(9-6(8)10-4)5(13)12(2)7(11)14/h3-12,17H,13-14H2,1-2H3;1-2H3,(H,9,10)	dilist_679							4	Yes	No	Yes
OASIS1835	DTXSID50149493	Dacomitinib	DTXCID8071984	1110813-31-4	LVXJQMNHJWSHET-AATRIKPKSA-N	(2E)-N-[4-(3-Chloro-4-fluoroanilino)-7-methoxyquinazolin-6-yl]-4-(piperidin-1-yl)but-2-enamide	COC1=C(NC(=O)\C=C\CN2CCCCC2)C=C2C(NC3=CC(Cl)=C(F)C=C3)=NC=NC2=C1	InChI=1S/C24H25ClFN5O2/c1-33-22-14-20-17(24(28-15-27-20)29-16-7-8-19(26)18(25)12-16)13-21(22)30-23(32)6-5-11-31-9-3-2-4-10-31/h5-8,12-15H,2-4,9-11H2,1H3,(H,30,32)(H,27,28,29)/b6-5+		dilirank2_186						4	No	Yes	Yes
OASIS300	DTXSID5033836	4-Nonylphenol	DTXCID001857	104-40-5	IGFHQQFPSIBGKE-UHFFFAOYSA-N	4-Nonylphenol	CCCCCCCCCC1=CC=C(O)C=C1	InChI=1S/C15H24O/c1-2-3-4-5-6-7-8-9-14-10-12-15(16)13-11-14/h10-13,16H,2-9H2,1H3			drugmatrix_13	fraunhofer_275			toxrefdb_185	1	No	Yes	No
OASIS966	DTXSID3048601	Fosfluconazole	DTXCID6028527	194798-83-9	GHJWNRRCRIGGIO-UHFFFAOYSA-N	2-(2,4-Difluorophenyl)-1,3-bis(1H-1,2,4-triazol-1-yl)propan-2-yl dihydrogen phosphate	OP(O)(=O)OC(CN1C=NC=N1)(CN1C=NC=N1)C1=CC=C(F)C=C1F	InChI=1S/C13H13F2N6O4P/c14-10-1-2-11(12(15)3-10)13(25-26(22,23)24,4-20-8-16-6-18-20)5-21-9-17-7-19-21/h1-3,6-9H,4-5H2,(H2,22,23,24)	dilist_1099							4	No	Yes	Yes
OASIS1015	DTXSID4023200	Lansoprazole	DTXCID703200	103577-45-3	MJIHNNLFOKEZEW-UHFFFAOYSA-N	2-{[3-Methyl-4-(2,2,2-trifluoroethoxy)pyridin-2-yl]methanesulfinyl}-1H-benzimidazole	CC1=C(CS(=O)C2=NC3=CC=CC=C3N2)N=CC=C1OCC(F)(F)F	InChI=1/C16H14F3N3O2S/c1-10-13(20-7-6-14(10)24-9-16(17,18)19)8-25(23)15-21-11-4-2-3-5-12(11)22-15/h2-7H,8-9H2,1H3,(H,21,22)	dilist_288							4	Yes	No	Yes
OASIS602	DTXSID0020234	Calcium acetate	DTXCID00234	62-54-4	VSGNNIFQASZAOI-UHFFFAOYSA-L	Calcium diacetate	[Ca++].CC([O-])=O.CC([O-])=O	InChI=1S/2C2H4O2.Ca/c2*1-2(3)4;/h2*1H3,(H,3,4);/q;;+2/p-2	dilist_239							4	Yes	No	No
OASIS1525	DTXSID9022784	Cephapirin	DTXCID602784	21593-23-7	UQLLWWBDSUHNEB-CZUORRHYSA-N	(6R,7R)-3-[(Acetyloxy)methyl]-8-oxo-7-{2-[(pyridin-4-yl)sulfanyl]acetamido}-5-thia-1-azabicyclo[4.2.0]oct-2-ene-2-carboxylic acid	CC(=O)OCC1=C(N2[C@H](SC1)[C@H](NC(=O)CSC1=CC=NC=C1)C2=O)C(O)=O	InChI=1S/C17H17N3O6S2/c1-9(21)26-6-10-7-28-16-13(15(23)20(16)14(10)17(24)25)19-12(22)8-27-11-2-4-18-5-3-11/h2-5,13,16H,6-8H2,1H3,(H,19,22)(H,24,25)/t13-,16-/m1/s1	dilist_113							4	Yes	No	No
OASIS574	DTXSID6022422	4,4'-Diaminobiphenyl methane	DTXCID402422	101-77-9	YBRVSVVVWCFQMG-UHFFFAOYSA-N	4,4'-Methylenedianiline	NC1=CC=C(CC2=CC=C(N)C=C2)C=C1	InChI=1S/C13H14N2/c14-12-5-1-10(2-6-12)9-11-3-7-13(15)8-4-11/h1-8H,9,14-15H2				fraunhofer_272				3	No	Yes	No
OASIS1756	DTXSID201025948	Nintedanib	DTXCID40875532	656247-17-5	XZXHXSATPCNXJR-ZIADKAODSA-N	N/A	COC(=O)C1=CC=C2C(NC(=O)\C2=C(/NC2=CC=C(C=C2)N(C)C(=O)CN2CCN(C)CC2)C2=CC=CC=C2)=C1	InChI=1S/C31H33N5O4/c1-34-15-17-36(18-16-34)20-27(37)35(2)24-12-10-23(11-13-24)32-29(21-7-5-4-6-8-21)28-25-14-9-22(31(39)40-3)19-26(25)33-30(28)38/h4-14,19,32H,15-18,20H2,1-3H3,(H,33,38)/b29-28-		dilirank2_180						4	No	Yes	Yes
OASIS1132	DTXSID5035080	Nelfinavir	DTXCID3015080	159989-64-7	QAGYKUNXZHXKMR-HKWSIXNMSA-N	(3S,4aS,8aS)-N-tert-Butyl-2-[(2R,3R)-2-hydroxy-3-(3-hydroxy-2-methylbenzamido)-4-(phenylsulfanyl)butyl]decahydroisoquinoline-3-carboxamide	CC1=C(C=CC=C1O)C(=O)N[C@@H](CSC1=CC=CC=C1)[C@H](O)CN1C[C@H]2CCCC[C@H]2C[C@H]1C(=O)NC(C)(C)C	InChI=1S/C32H45N3O4S/c1-21-25(15-10-16-28(21)36)30(38)33-26(20-40-24-13-6-5-7-14-24)29(37)19-35-18-23-12-9-8-11-22(23)17-27(35)31(39)34-32(2,3)4/h5-7,10,13-16,22-23,26-27,29,36-37H,8-9,11-12,17-20H2,1-4H3,(H,33,38)(H,34,39)/t22-,23+,26-,27-,29+/m0/s1	dilist_295							4	No	Yes	Yes
OASIS905	DTXSID30228937	Roxatidine	DTXCID80151428	78273-80-0	BCCREUFCSIMJFS-UHFFFAOYSA-N	2-Hydroxy-N-(3-{3-[(piperidin-1-yl)methyl]phenoxy}propyl)acetamide	OCC(=O)NCCCOC1=CC=CC(CN2CCCCC2)=C1	InChI=1S/C17H26N2O3/c20-14-17(21)18-8-5-11-22-16-7-4-6-15(12-16)13-19-9-2-1-3-10-19/h4,6-7,12,20H,1-3,5,8-11,13-14H2,(H,18,21)	dilist_1068							4	No	Yes	Yes
OASIS1010	DTXSID4023046	Fenoterol	DTXCID903046	13392-18-2	LSLYOANBFKQKPT-UHFFFAOYSA-N	5-(1-Hydroxy-2-{[1-(4-hydroxyphenyl)propan-2-yl]amino}ethyl)benzene-1,3-diol	CC(CC1=CC=C(O)C=C1)NCC(O)C1=CC(O)=CC(O)=C1	InChI=1/C17H21NO4/c1-11(6-12-2-4-14(19)5-3-12)18-10-17(22)13-7-15(20)9-16(21)8-13/h2-5,7-9,11,17-22H,6,10H2,1H3	dilist_205							4	No	Yes	Yes
OASIS1205	DTXSID6022975	Dyphylline	DTXCID102975	479-18-5	KSCFJBIXMNOVSH-UHFFFAOYSA-N	7-(2,3-Dihydroxypropyl)-1,3-dimethyl-3,7-dihydro-1H-purine-2,6-dione	CN1C2=C(N(CC(O)CO)C=N2)C(=O)N(C)C1=O	InChI=1/C10H14N4O4/c1-12-8-7(9(17)13(2)10(12)18)14(5-11-8)3-6(16)4-15/h5-6,15-16H,3-4H2,1-2H3	dilist_678							4	Yes	No	Yes
OASIS019	DTXSID9021136	4-Butyl-1,2-diphenyl-3,5-Pyrazolidinedione	DTXCID601136	50-33-9	VYMDGNCVAMGZFE-UHFFFAOYSA-N	4-Butyl-1,2-diphenylpyrazolidine-3,5-dione	CCCCC1C(=O)N(N(C1=O)C1=CC=CC=C1)C1=CC=CC=C1	InChI=1S/C19H20N2O2/c1-2-3-14-17-18(22)20(15-10-6-4-7-11-15)21(19(17)23)16-12-8-5-9-13-16/h4-13,17H,2-3,14H2,1H3	dilist_474				ice_70	tggates_17		2	Yes	No	Yes
OASIS1750	DTXSID201009336	Vorapaxar	DTXCID801436165	618385-01-6	ZBGXUVOIWDMMJE-QHNZEKIYSA-N	Ethyl [(1R,3aR,4aR,6R,8aR,9S,9aS)-9-{(E)-2-[5-(3-fluorophenyl)pyridin-2-yl]ethenyl}-1-methyl-3-oxododecahydronaphtho[2,3-c]furan-6-yl]carbamate	[H][C@@]12C[C@]3([H])C[C@@H](CC[C@@]3([H])[C@H](\C=C\C3=CC=C(C=N3)C3=CC(F)=CC=C3)[C@]1([H])[C@@H](C)OC2=O)NC(=O)OCC	InChI=1S/C29H33FN2O4/c1-3-35-29(34)32-23-10-11-24-20(14-23)15-26-27(17(2)36-28(26)33)25(24)12-9-22-8-7-19(16-31-22)18-5-4-6-21(30)13-18/h4-9,12-13,16-17,20,23-27H,3,10-11,14-15H2,1-2H3,(H,32,34)/b12-9+/t17-,20+,23-,24-,25+,26-,27+/m1/s1		dilirank2_16						4	No	No	Yes
OASIS1394	DTXSID8022589	Aminoglutethimide	DTXCID202589	125-84-8	ROBVIMPUHSLWNV-UHFFFAOYSA-N	3-(4-Aminophenyl)-3-ethylpiperidine-2,6-dione	CCC1(CCC(=O)NC1=O)C1=CC=C(N)C=C1	InChI=1/C13H16N2O2/c1-2-13(8-7-11(16)15-12(13)17)9-3-5-10(14)6-4-9/h3-6H,2,7-8,14H2,1H3,(H,15,16,17)	dilist_419							4	Yes	No	Yes
OASIS1431	DTXSID8023472	Phytonadione	DTXCID003472	84-80-0	MBWXNTAXLNYFJB-NKFFZRIASA-N	2-Methyl-3-[(2E,7R,11R)-3,7,11,15-tetramethylhexadec-2-en-1-yl]naphthalene-1,4-dione	CC(C)CCC[C@@H](C)CCC[C@@H](C)CCC\C(C)=C\CC1=C(C)C(=O)C2=C(C=CC=C2)C1=O	InChI=1S/C31H46O2/c1-22(2)12-9-13-23(3)14-10-15-24(4)16-11-17-25(5)20-21-27-26(6)30(32)28-18-7-8-19-29(28)31(27)33/h7-8,18-20,22-24H,9-17,21H2,1-6H3/b25-20+/t23-,24-/m1/s1	dilist_177							4	Yes	No	Yes
OASIS1199	DTXSID6022892	Delavirdine	DTXCID302892	136817-59-9	WHBIGIKBNXZKFE-UHFFFAOYSA-N	N-[2-(4-{3-[(Propan-2-yl)amino]pyridin-2-yl}piperazine-1-carbonyl)-1H-indol-5-yl]methanesulfonamide	CC(C)NC1=CC=CN=C1N1CCN(CC1)C(=O)C1=CC2=CC(NS(C)(=O)=O)=CC=C2N1	InChI=1S/C22H28N6O3S/c1-15(2)24-19-5-4-8-23-21(19)27-9-11-28(12-10-27)22(29)20-14-16-13-17(26-32(3,30)31)6-7-18(16)25-20/h4-8,13-15,24-26H,9-12H2,1-3H3	dilist_188							4	Yes	No	No
OASIS919	DTXSID3023390	Olopatadine	DTXCID603390	113806-05-6	JBIMVDZLSHOPLA-LSCVHKIXSA-N	{(11Z)-11-[3-(Dimethylamino)propylidene]-6,11-dihydrodibenzo[b,e]oxepin-2-yl}acetic acid	CN(C)CC\C=C1\C2=C(COC3=C1C=C(CC(O)=O)C=C3)C=CC=C2	InChI=1S/C21H23NO3/c1-22(2)11-5-8-18-17-7-4-3-6-16(17)14-25-20-10-9-15(12-19(18)20)13-21(23)24/h3-4,6-10,12H,5,11,13-14H2,1-2H3,(H,23,24)/b18-8-	dilist_629							4	Yes	No	No
OASIS1466	DTXSID8045933	Zolmitriptan	DTXCID6025933	139264-17-8	ULSDMUVEXKOYBU-ZDUSSCGKSA-N	(4S)-4-({3-[2-(Dimethylamino)ethyl]-1H-indol-5-yl}methyl)-1,3-oxazolidin-2-one	CN(C)CCC1=CNC2=C1C=C(C[C@H]1COC(=O)N1)C=C2	InChI=1S/C16H21N3O2/c1-19(2)6-5-12-9-17-15-4-3-11(8-14(12)15)7-13-10-21-16(20)18-13/h3-4,8-9,13,17H,5-7,10H2,1-2H3,(H,18,20)/t13-/m0/s1	dilist_631							4	Yes	No	Yes
OASIS1102	DTXSID5023037	Exemestane	DTXCID003037	107868-30-4	BFYIZQONLCFLEV-DAELLWKTSA-N	6-Methylideneandrosta-1,4-diene-3,17-dione	C[C@]12CC[C@H]3[C@@H](CC(=C)C4=CC(=O)C=C[C@]34C)[C@@H]1CCC2=O	InChI=1S/C20H24O2/c1-12-10-14-15-4-5-18(22)20(15,3)9-7-16(14)19(2)8-6-13(21)11-17(12)19/h6,8,11,14-16H,1,4-5,7,9-10H2,2-3H3/t14-,15-,16-,19+,20-/m0/s1	dilist_345							4	Yes	No	Yes
OASIS570	DTXSID7020346	Copper-8-hydroxyquinoline (1:2)	DTXCID90346	10380-28-6	YXLXNENXOJSQEI-UHFFFAOYSA-L	Copper(2+) diquinolin-8-olate	O([Cu]OC1=C2N=CC=CC2=CC=C1)C1=CC=CC2=CC=CN=C12	InChI=1S/2C9H7NO.Cu/c2*11-8-5-1-3-7-4-2-6-10-9(7)8;/h2*1-6,11H;/q;;+2/p-2				fraunhofer_267				3	No	Yes	No
OASIS1828	DTXSID501027943	Enasidenib mesylate	DTXCID701513510	1650550-25-6	ORZHZQZYWXEDDL-UHFFFAOYSA-N	N/A	CS(O)(=O)=O.CC(C)(O)CNC1=NC(NC2=CC=NC(=C2)C(F)(F)F)=NC(=N1)C1=CC=CC(=N1)C(F)(F)F	InChI=1S/C19H17F6N7O.CH4O3S/c1-17(2,33)9-27-15-30-14(11-4-3-5-12(29-11)18(20,21)22)31-16(32-15)28-10-6-7-26-13(8-10)19(23,24)25;1-5(2,3)4/h3-8,33H,9H2,1-2H3,(H2,26,27,28,30,31,32);1H3,(H,2,3,4)		dilirank2_210						4	No	Yes	Yes
OASIS1840	DTXSID50196063	Macitentan	DTXCID60118554	441798-33-0	JGCMEBMXRHSZKX-UHFFFAOYSA-N	N-[5-(4-Bromophenyl)-6-{2-[(5-bromopyrimidin-2-yl)oxy]ethoxy}pyrimidin-4-yl]-N'-propylsulfuric diamide	CCCNS(=O)(=O)NC1=C(C(OCCOC2=NC=C(Br)C=N2)=NC=N1)C1=CC=C(Br)C=C1	InChI=1S/C19H20Br2N6O4S/c1-2-7-26-32(28,29)27-17-16(13-3-5-14(20)6-4-13)18(25-12-24-17)30-8-9-31-19-22-10-15(21)11-23-19/h3-6,10-12,26H,2,7-9H2,1H3,(H,24,25,27)		dilirank2_118						4	No	Yes	Yes
OASIS818	DTXSID2023561	Rimantadine	DTXCID503561	13392-28-4	UBCHPRBFMUDMNC-UHFFFAOYSA-N	1-(Adamantan-1-yl)ethan-1-amine	CC(N)C12CC3CC(CC(C3)C1)C2	InChI=1/C12H21N/c1-8(13)12-5-9-2-10(6-12)4-11(3-9)7-12/h8-11H,2-7,13H2,1H3	dilist_227							4	Yes	No	Yes
OASIS1890	DTXSID7045942	Miltefosine	DTXCID5025942	58066-85-6	PQLXHQMOHUQAKB-UHFFFAOYSA-N	Hexadecyl 2-(trimethylazaniumyl)ethyl phosphate	CCCCCCCCCCCCCCCCOP([O-])(=O)OCC[N+](C)(C)C	InChI=1S/C21H46NO4P/c1-5-6-7-8-9-10-11-12-13-14-15-16-17-18-20-25-27(23,24)26-21-19-22(2,3)4/h5-21H2,1-4H3		dilirank2_116						4	No	Yes	Yes
OASIS1504	DTXSID9020372	Mitotane	DTXCID30372	53-19-0	JWBOIMRXGHLCPP-UHFFFAOYSA-N	1-Chloro-2-[2,2-dichloro-1-(4-chlorophenyl)ethyl]benzene	ClC(Cl)C(C1=CC=C(Cl)C=C1)C1=C(Cl)C=CC=C1	InChI=1/C14H10Cl4/c15-10-7-5-9(6-8-10)13(14(17)18)11-3-1-2-4-12(11)16/h1-8,13-14H	dilist_585							4	Yes	No	Yes
OASIS984	DTXSID40203270	Hypericin	DTXCID40125761	548-04-9	BTXNYTINYBABQR-UHFFFAOYSA-N	1,3,4,6,8,13-Hexahydroxy-10,11-dimethylphenanthro[1,10,9,8-opqra]perylene-7,14-dione	CC1=CC(O)=C2C(=O)C3=C(O)C=C(O)C4=C3C3=C2C1=C1C(C)=CC(O)=C2C(=O)C5=C(O)C=C(O)C4=C5C3=C12	InChI=1S/C30H16O8/c1-7-3-9(31)19-23-15(7)16-8(2)4-10(32)20-24(16)28-26-18(12(34)6-14(36)22(26)30(20)38)17-11(33)5-13(35)21(29(19)37)25(17)27(23)28/h3-6,31-36H,1-2H3	dilist_305							4	No	No	Yes
OASIS1159	DTXSID5046934	Penicillin G	DTXCID3026934	61-33-6	JGSARLDLIJGVTE-MBNYWOFBSA-N	(2S,5R,6R)-3,3-Dimethyl-7-oxo-6-(2-phenylacetamido)-4-thia-1-azabicyclo[3.2.0]heptane-2-carboxylic acid	[H][C@]12SC(C)(C)[C@@H](N1C(=O)[C@H]2NC(=O)CC1=CC=CC=C1)C(O)=O	InChI=1S/C16H18N2O4S/c1-16(2)12(15(21)22)18-13(20)11(14(18)23-16)17-10(19)8-9-6-4-3-5-7-9/h3-7,11-12,14H,8H2,1-2H3,(H,17,19)(H,21,22)/t11-,12+,14-/m1/s1	dilist_266							4	Yes	No	No
OASIS859	DTXSID2048290	Darifenacin	DTXCID3028265	133099-04-4	HXGBXQDTNZMWGS-RUZDIDTESA-N	2-{(3S)-1-[2-(2,3-Dihydro-1-benzofuran-5-yl)ethyl]pyrrolidin-3-yl}-2,2-diphenylacetamide	NC(=O)C([C@@H]1CCN(CCC2=CC3=C(OCC3)C=C2)C1)(C1=CC=CC=C1)C1=CC=CC=C1	InChI=1S/C28H30N2O2/c29-27(31)28(23-7-3-1-4-8-23,24-9-5-2-6-10-24)25-14-17-30(20-25)16-13-21-11-12-26-22(19-21)15-18-32-26/h1-12,19,25H,13-18,20H2,(H2,29,31)/t25-/m1/s1	dilist_897							4	Yes	No	Yes
OASIS1061	DTXSID4048276	Dolasetron	DTXCID901768521	115956-12-2	UKTAZPQNNNJVKR-MMUVGSQPNA-N	(5s,6R,8r,9aS)-3-Oxooctahydro-2H-2,6-methanoquinolizin-8-yl 1H-indole-3-carboxylate	[H][C@]12C[C@@H](C[C@]3([H])CC(C1)C(=O)CN23)OC(=O)C1=CNC2=C1C=CC=C2	InChI=1/C19H20N2O3/c22-18-10-21-12-5-11(18)6-13(21)8-14(7-12)24-19(23)16-9-20-17-4-2-1-3-15(16)17/h1-4,9,11-14,20H,5-8,10H2/t11?,12-,13+,14+	dilist_5							4	No	Yes	Yes
OASIS773	DTXSID10872412	Mometasone	DTXCID80820066	105102-22-5	QLIIKPVHVRXHRI-CXSFZGCWSA-N	9,21-Dichloro-11beta,17-dihydroxy-16alpha-methylpregna-1,4-diene-3,20-dione	[H][C@@]12C[C@@H](C)[C@](O)(C(=O)CCl)[C@@]1(C)C[C@H](O)[C@@]1(Cl)[C@@]2([H])CCC2=CC(=O)C=C[C@]12C	InChI=1S/C22H28Cl2O4/c1-12-8-16-15-5-4-13-9-14(25)6-7-19(13,2)21(15,24)17(26)10-20(16,3)22(12,28)18(27)11-23/h6-7,9,12,15-17,26,28H,4-5,8,10-11H2,1-3H3/t12-,15+,16+,17+,19+,20+,21+,22+/m1/s1	dilist_367							4	No	No	Yes
OASIS1426	DTXSID8023395	Orlistat	DTXCID40820067	96829-58-2	AHLBNYSZXLDEJQ-FWEHEUNISA-N	(2S)-1-[(2S,3S)-3-Hexyl-4-oxooxetan-2-yl]tridecan-2-yl N-formyl-L-leucinate	CCCCCCCCCCC[C@@H](C[C@@H]1OC(=O)[C@H]1CCCCCC)OC(=O)[C@H](CC(C)C)NC=O	InChI=1S/C29H53NO5/c1-5-7-9-11-12-13-14-15-16-18-24(34-29(33)26(30-22-31)20-23(3)4)21-27-25(28(32)35-27)19-17-10-8-6-2/h22-27H,5-21H2,1-4H3,(H,30,31)/t24-,25-,26-,27-/m0/s1	dilist_480							4	Yes	No	Yes
OASIS1217	DTXSID6023523	Propofol	DTXCID103523	2078-54-8	OLBCVFGFOZPWHH-UHFFFAOYSA-N	2,6-Di(propan-2-yl)phenol	CC(C)C1=CC=CC(C(C)C)=C1O	InChI=1S/C12H18O/c1-8(2)10-6-5-7-11(9(3)4)12(10)13/h5-9,13H,1-4H3	dilist_161							4	Yes	No	Yes
OASIS785	DTXSID2020892	Metronidazole	DTXCID20892	443-48-1	VAOCPAMSLUNLGC-UHFFFAOYSA-N	2-(2-Methyl-5-nitro-1H-imidazol-1-yl)ethan-1-ol	CC1=NC=C(N1CCO)[N+]([O-])=O	InChI=1S/C6H9N3O3/c1-5-7-4-6(9(11)12)8(5)2-3-10/h4,10H,2-3H2,1H3	dilist_330							4	Yes	No	Yes
OASIS1531	DTXSID9023045	Fenoprofen	DTXCID503045	29679-58-1	RDJGLLICXDHJDY-UHFFFAOYSA-N	2-(3-Phenoxyphenyl)propanoic acid	CC(C(O)=O)C1=CC(OC2=CC=CC=C2)=CC=C1	InChI=1/C15H14O3/c1-11(15(16)17)12-6-5-9-14(10-12)18-13-7-3-2-4-8-13/h2-11H,1H3,(H,16,17)	dilist_118							4	Yes	No	Yes
OASIS285	DTXSID9020617	Eugenol	DTXCID90617	97-53-0	RRAFCDWBNXTKKO-UHFFFAOYSA-N	2-Methoxy-4-(prop-2-en-1-yl)phenol	COC1=C(O)C=CC(CC=C)=C1	InChI=1S/C10H12O2/c1-3-4-8-5-6-9(11)10(7-8)12-2/h3,5-7,11H,1,4H2,2H3							toxrefdb_78	1	Yes	No	Yes
OASIS1275	DTXSID701009329	Crizotinib	DTXCID601436157	877399-52-5	KTEIFNKAUNYNJU-GFCCVEGCSA-N	3-[(1R)-1-(2,6-Dichloro-3-fluorophenyl)ethoxy]-5-[1-(piperidin-4-yl)-1H-pyrazol-4-yl]pyridin-2-amine	C[C@@H](OC1=CC(=CN=C1N)C1=CN(N=C1)C1CCNCC1)C1=C(Cl)C=CC(F)=C1Cl	InChI=1S/C21H22Cl2FN5O/c1-12(19-16(22)2-3-17(24)20(19)23)30-18-8-13(9-27-21(18)25)14-10-28-29(11-14)15-4-6-26-7-5-15/h2-3,8-12,15,26H,4-7H2,1H3,(H2,25,27)/t12-/m1/s1	dilist_247	dilirank2_48						4	Yes	No	Yes
OASIS586	DTXSID7031531	Leucomalachite green	DTXCID5011531	129-73-7	WZKXBGJNNCGHIC-UHFFFAOYSA-N	4,4'-(Phenylmethylene)bis(N,N-dimethylaniline)	CN(C)C1=CC=C(C=C1)C(C1=CC=CC=C1)C1=CC=C(C=C1)N(C)C	InChI=1S/C23H26N2/c1-24(2)21-14-10-19(11-15-21)23(18-8-6-5-7-9-18)20-12-16-22(17-13-20)25(3)4/h5-17,23H,1-4H3				fraunhofer_288				3	No	Yes	Yes
OASIS1069	DTXSID4062016	Formic acid, 2-propenyl ester	DTXCID8035843	1838-59-1	ZHHZHHSFKCANOC-UHFFFAOYSA-N	Prop-2-en-1-yl formate	C=CCOC=O	InChI=1S/C4H6O2/c1-2-3-6-4-5/h2,4H,1,3H2	dilist_66							4	Yes	No	No
OASIS1936	DTXSID9046570	Benznidazole	DTXCID7026570	22994-85-0	CULUWZNBISUWAS-UHFFFAOYSA-N	N-Benzyl-2-(2-nitro-1H-imidazol-1-yl)acetamide	[O-][N+](=O)C1=NC=CN1CC(=O)NCC1=CC=CC=C1	InChI=1S/C12H12N4O3/c17-11(14-8-10-4-2-1-3-5-10)9-15-7-6-13-12(15)16(18)19/h1-7H,8-9H2,(H,14,17)		dilirank2_42						4	No	Yes	Yes
OASIS1009	DTXSID4023042	Felodipine	DTXCID303042	72509-76-3	RZTAMFZIAATZDJ-UHFFFAOYSA-N	Ethyl methyl 4-(2,3-dichlorophenyl)-2,6-dimethyl-1,4-dihydropyridine-3,5-dicarboxylate	CCOC(=O)C1=C(C)NC(C)=C(C1C1=CC=CC(Cl)=C1Cl)C(=O)OC	InChI=1/C18H19Cl2NO4/c1-5-25-18(23)14-10(3)21-9(2)13(17(22)24-4)15(14)11-7-6-8-12(19)16(11)20/h6-8,15,21H,5H2,1-4H3	dilist_564							4	Yes	No	Yes
OASIS320	DTXSID2040650	alpha-Naphthoflavone	DTXCID0020650	604-59-1	VFMMPHCGEFXGIP-UHFFFAOYSA-N	2-Phenyl-4H-naphtho[1,2-b]pyran-4-one	O=C1C=C(OC2=C1C=CC1=C2C=CC=C1)C1=CC=CC=C1	InChI=1S/C19H12O2/c20-17-12-18(14-7-2-1-3-8-14)21-19-15-9-5-4-6-13(15)10-11-16(17)19/h1-12H			drugmatrix_18					2	Yes	No	Yes
OASIS1617	DTXSID5020152	Benzyl alcohol	DTXCID70152	100-51-6	WVDDGKGOMKODPV-UHFFFAOYSA-N	Phenylmethanol	OCC1=CC=CC=C1	InChI=1S/C7H8O/c8-6-7-4-2-1-3-5-7/h1-5,8H,6H2					ice_158			3	Yes	No	Yes
OASIS1715	DTXSID0020781	Lofexidine hydrochloride	DTXCID60781	21498-08-8	DWWHMKBNNNZGHF-UHFFFAOYSA-N	2-[1-(2,6-Dichlorophenoxy)ethyl]-4,5-dihydro-1H-imidazole--hydrogen chloride (1/1)	Cl.CC(OC1=C(Cl)C=CC=C1Cl)C1=NCCN1	InChI=1/C11H12Cl2N2O.ClH/c1-7(11-14-5-6-15-11)16-10-8(12)3-2-4-9(10)13;/h2-4,7H,5-6H2,1H3,(H,14,15);1H		dilirank2_138						4	No	Yes	Yes
OASIS322	DTXSID3020966	4-Nitrobenzoic acid	DTXCID90966	62-23-7	OTLNPYWUJOZPPA-UHFFFAOYSA-N	4-Nitrobenzoic acid	OC(=O)C1=CC=C(C=C1)[N+]([O-])=O	InChI=1S/C7H5NO4/c9-7(10)5-1-3-6(4-2-5)8(11)12/h1-4H,(H,9,10)			drugmatrix_11					2	Yes	No	Yes
OASIS110	DTXSID6020721	3-Hydroxy-4-butyrophenetidide	DTXCID40721	1083-57-4	LIAWQASKBFCRNR-UHFFFAOYSA-N	N-(4-Ethoxyphenyl)-3-hydroxybutanamide	CCOC1=CC=C(NC(=O)CC(C)O)C=C1	InChI=1/C12H17NO3/c1-3-16-11-6-4-10(5-7-11)13-12(15)8-9(2)14/h4-7,9,14H,3,8H2,1-2H3,(H,13,15)						tggates_105		2	No	Yes	Yes
OASIS832	DTXSID2040652	Artemisinin	DTXCID40819890	63968-64-9	BLUAFEHZUWYNDE-NNWCWBAJSA-N	(3R,5aS,6R,8aS,9R,12S,12aR)-3,6,9-Trimethyloctahydro-12H-3,12-epoxypyrano[4,3-j][1,2]benzodioxepin-10(3H)-one	[H][C@@]12CC[C@@H](C)[C@]3([H])CC[C@@]4(C)OO[C@@]13[C@]([H])(OC(=O)[C@@H]2C)O4	InChI=1S/C15H22O5/c1-8-4-5-11-9(2)12(16)17-13-15(11)10(8)6-7-14(3,18-13)19-20-15/h8-11,13H,4-7H2,1-3H3/t8-,9-,10+,11+,13-,14-,15-/m1/s1	dilist_370							4	Yes	No	Yes
OASIS145	DTXSID1020807	2-Mercaptobenzothiazole	DTXCID90807	149-30-4	YXIWHUQXZSMYRE-UHFFFAOYSA-N	1,3-Benzothiazole-2-thiol	SC1=NC2=C(S1)C=CC=C2	InChI=1S/C7H5NS2/c9-7-8-5-3-1-2-4-6(5)10-7/h1-4H,(H,8,9)					ice_51		toxrefdb_63	1	Yes	No	Yes
OASIS700	DTXSID1022687	Bromocriptine	DTXCID602687	25614-03-3	OZVBMTJYIDMWIL-AYFBDAFISA-N	2-Bromo-12'-hydroxy-5'alpha-(2-methylpropyl)-3',6',18-trioxo-2'-(propan-2-yl)ergotaman	CC(C)C[C@@H]1N2C(=O)[C@](NC(=O)[C@H]3CN(C)[C@@H]4CC5=C(Br)NC6=CC=CC(=C56)C4=C3)(O[C@@]2(O)[C@@H]2CCCN2C1=O)C(C)C	InChI=1S/C32H40BrN5O5/c1-16(2)12-24-29(40)37-11-7-10-25(37)32(42)38(24)30(41)31(43-32,17(3)4)35-28(39)18-13-20-19-8-6-9-22-26(19)21(27(33)34-22)14-23(20)36(5)15-18/h6,8-9,13,16-18,23-25,34,42H,7,10-12,14-15H2,1-5H3,(H,35,39)/t18-,23-,24+,25+,31-,32+/m1/s1	dilist_175							4	No	Yes	No
OASIS1186	DTXSID6022636	Azatadine	DTXCID702636	3964-81-6	SEBMTIQKRHYNIT-UHFFFAOYSA-N	11-(1-Methylpiperidin-4-ylidene)-6,11-dihydro-5H-benzo[5,6]cyclohepta[1,2-b]pyridine	CN1CCC(CC1)=C1C2=C(CCC3=C1N=CC=C3)C=CC=C2	InChI=1S/C20H22N2/c1-22-13-10-16(11-14-22)19-18-7-3-2-5-15(18)8-9-17-6-4-12-21-20(17)19/h2-7,12H,8-11,13-14H2,1H3	dilist_692							4	Yes	No	No
OASIS004	DTXSID7029879	Ketoconazole	DTXCID301437106	65277-42-1	XMAYWYJOQHXEEK-GRHWAJSLNA-N	1-{4-[4-({(2R,4S)-2-(2,4-Dichlorophenyl)-2-[(1H-imidazol-1-yl)methyl]-1,3-dioxolan-4-yl}methoxy)phenyl]piperazin-1-yl}ethan-1-one	CC(=O)N1CCN(CC1)C1=CC=C(OC[C@H]2CO[C@@](CN3C=CN=C3)(O2)C2=CC=C(Cl)C=C2Cl)C=C1	InChI=1/C26H28Cl2N4O4/c1-19(33)31-10-12-32(13-11-31)21-3-5-22(6-4-21)34-15-23-16-35-26(36-23,17-30-9-8-29-18-30)24-7-2-20(27)14-25(24)28/h2-9,14,18,23H,10-13,15-17H2,1H3/t23-,26-/s2	dilist_84					tggates_3	toxrefdb_82	1	Yes	No	Yes
OASIS157	DTXSID0029761	Sodium dichloroisocyanurate dihydrate	DTXCID509761	51580-86-0	PYILKOIEIHHYGD-UHFFFAOYSA-M	Sodium 3,5-dichloro-2,4,6-trioxo-1,3,5-triazinan-1-ide--water (1/1/2)	O.O.[Na+].ClN1C(=O)[N-]C(=O)N(Cl)C1=O	InChI=1S/C3HCl2N3O3.Na.2H2O/c4-7-1(9)6-2(10)8(5)3(7)11;;;/h(H,6,9,10);;2*1H2/q;+1;;/p-1							toxrefdb_113	1	No	Yes	No
OASIS595	DTXSID8031077	Curcumin	DTXCID901421	458-37-7	VFLDPWHFBUODDF-FCXRPNKRSA-N	(1E,6E)-1,7-Bis(4-hydroxy-3-methoxyphenyl)hepta-1,6-diene-3,5-dione	COC1=CC(\C=C\C(=O)CC(=O)\C=C\C2=CC=C(O)C(OC)=C2)=CC=C1O	InChI=1S/C21H20O6/c1-26-20-11-14(5-9-18(20)24)3-7-16(22)13-17(23)8-4-15-6-10-19(25)21(12-15)27-2/h3-12,24-25H,13H2,1-2H3/b7-3+,8-4+	dilist_787				ice_177			3	Yes	No	Yes
OASIS666	DTXSID0044107	Ibufenac	DTXCID8024107	1553-60-2	CYWFCPPBTWOZSF-UHFFFAOYSA-N	[4-(2-Methylpropyl)phenyl]acetic acid	CC(C)CC1=CC=C(CC(O)=O)C=C1	InChI=1S/C12H16O2/c1-9(2)7-10-3-5-11(6-4-10)8-12(13)14/h3-6,9H,7-8H2,1-2H3,(H,13,14)	dilist_174							4	Yes	No	Yes
OASIS769	DTXSID1049067	Prasugrel hydrochloride	DTXCID6028993	389574-19-0	JALHGCPDPSNJNY-UHFFFAOYSA-N	5-[2-Cyclopropyl-1-(2-fluorophenyl)-2-oxoethyl]-4,5,6,7-tetrahydrothieno[3,2-c]pyridin-2-yl acetate--hydrogen chloride (1/1)	Cl.CC(=O)OC1=CC2=C(CCN(C2)C(C(=O)C2CC2)C2=CC=CC=C2F)S1	InChI=1/C20H20FNO3S.ClH/c1-12(23)25-18-10-14-11-22(9-8-17(14)26-18)19(20(24)13-6-7-13)15-4-2-3-5-16(15)21;/h2-5,10,13,19H,6-9,11H2,1H3;1H	dilist_102							4	No	Yes	Yes
OASIS1505	DTXSID9020615	Etodolac	DTXCID30615	41340-25-4	NNYBQONXHNTVIJ-UHFFFAOYSA-N	(1,8-Diethyl-1,3,4,9-tetrahydropyrano[3,4-b]indol-1-yl)acetic acid	CCC1=CC=CC2=C1NC1=C2CCOC1(CC)CC(O)=O	InChI=1/C17H21NO3/c1-3-11-6-5-7-12-13-8-9-21-17(4-2,10-14(19)20)16(13)18-15(11)12/h5-7,18H,3-4,8-10H2,1-2H3,(H,19,20)	dilist_430							4	Yes	No	Yes
OASIS067	DTXSID7022592	Amiodarone	DTXCID702592	1951-25-3	IYIKLHRQXLHMJQ-UHFFFAOYSA-N	(2-Butyl-1-benzofuran-3-yl){4-[2-(diethylamino)ethoxy]-3,5-diiodophenyl}methanone	CCCCC1=C(C(=O)C2=CC(I)=C(OCCN(CC)CC)C(I)=C2)C2=CC=CC=C2O1	InChI=1S/C25H29I2NO3/c1-4-7-11-22-23(18-10-8-9-12-21(18)31-22)24(29)17-15-19(26)25(20(27)16-17)30-14-13-28(5-2)6-3/h8-10,12,15-16H,4-7,11,13-14H2,1-3H3	dilist_468					tggates_63		2	Yes	No	No
OASIS502	DTXSID4022361	Vinclozolin	DTXCID002361	50471-44-8	FSCWZHGZWWDELK-UHFFFAOYSA-N	3-(3,5-Dichlorophenyl)-5-ethenyl-5-methyl-1,3-oxazolidine-2,4-dione	CC1(OC(=O)N(C1=O)C1=CC(Cl)=CC(Cl)=C1)C=C	InChI=1/C12H9Cl2NO3/c1-3-12(2)10(16)15(11(17)18-12)9-5-7(13)4-8(14)6-9/h3-6H,1H2,2H3				fraunhofer_183				3	No	Yes	No
OASIS143	DTXSID3049049	Axitinib	DTXCID8028975	319460-85-0	RITAVMQDGBJQJZ-FMIVXFBMSA-N	N-Methyl-2-({3-[(E)-2-(pyridin-2-yl)ethenyl]-1H-indazol-6-yl}sulfanyl)benzamide	CNC(=O)C1=C(SC2=CC=C3C(NN=C3\C=C\C3=NC=CC=C3)=C2)C=CC=C1	InChI=1S/C22H18N4OS/c1-23-22(27)18-7-2-3-8-21(18)28-16-10-11-17-19(25-26-20(17)14-16)12-9-15-6-4-5-13-24-15/h2-14H,1H3,(H,23,27)(H,25,26)/b12-9+	dilist_714	dilirank2_165					toxrefdb_158	1	Yes	No	Yes
OASIS204	DTXSID2057861	Butanedioic acid, 2,3-dihydroxy- (2R,3R)-, sodium salt (1:2)	DTXCID808021	868-18-8	HELHAJAZNSDZJO-OLXYHTOASA-L	Disodium (2R,3R)-2,3-dihydroxybutanedioate	[Na+].[Na+].O[C@H]([C@@H](O)C([O-])=O)C([O-])=O	InChI=1S/C4H6O6.2Na/c5-1(3(7)8)2(6)4(9)10;;/h1-2,5-6H,(H,7,8)(H,9,10);;/q;2*+1/p-2/t1-,2-;;/m1../s1							toxrefdb_90	1	Yes	No	Yes
OASIS1137	DTXSID5040750	Beclomethasone	DTXCID3020750	4419-39-0	NBMKJKDGKREAPL-DVTGEIKXSA-N	9-Chloro-11beta,17,21-trihydroxy-16beta-methylpregna-1,4-diene-3,20-dione	C[C@H]1C[C@H]2[C@@H]3CCC4=CC(=O)C=C[C@]4(C)[C@@]3(Cl)[C@@H](O)C[C@]2(C)[C@@]1(O)C(=O)CO	InChI=1S/C22H29ClO5/c1-12-8-16-15-5-4-13-9-14(25)6-7-19(13,2)21(15,23)17(26)10-20(16,3)22(12,28)18(27)11-24/h6-7,9,12,15-17,24,26,28H,4-5,8,10-11H2,1-3H3/t12-,15-,16-,17-,19-,20-,21-,22-/m0/s1	dilist_368							4	No	Yes	Yes
OASIS976	DTXSID40163148	Tasosartan	DTXCID3085639	145733-36-4	ADXGNEYLLLSOAR-UHFFFAOYSA-N	2,4-Dimethyl-8-{[2'-(2H-tetrazol-5-yl)[1,1'-biphenyl]-4-yl]methyl}-5,8-dihydropyrido[2,3-d]pyrimidin-7(6H)-one	CC1=NC(C)=C2CCC(=O)N(CC3=CC=C(C=C3)C3=CC=CC=C3C3=NNN=N3)C2=N1	InChI=1S/C23H21N7O/c1-14-18-11-12-21(31)30(23(18)25-15(2)24-14)13-16-7-9-17(10-8-16)19-5-3-4-6-20(19)22-26-28-29-27-22/h3-10H,11-13H2,1-2H3,(H,26,27,28,29)	dilist_327							4	No	No	Yes
OASIS1898	DTXSID80152697	Duvelisib	DTXCID2075188	1201438-56-3	SJVQHLPISAIATJ-ZDUSSCGKSA-N	8-Chloro-2-phenyl-3-{(1S)-1-[(7H-purin-6-yl)amino]ethyl}isoquinolin-1(2H)-one	C[C@H](NC1=NC=NC2=C1NC=N2)C1=CC2=C(C(Cl)=CC=C2)C(=O)N1C1=CC=CC=C1	InChI=1S/C22H17ClN6O/c1-13(28-21-19-20(25-11-24-19)26-12-27-21)17-10-14-6-5-9-16(23)18(14)22(30)29(17)15-7-3-2-4-8-15/h2-13H,1H3,(H2,24,25,26,27,28)/t13-/m0/s1		dilirank2_54						4	No	No	Yes
OASIS758	DTXSID1046639	Pilsicainide	DTXCID9026639	88069-67-4	BCQTVJKBTWGHCX-UHFFFAOYSA-N	N-(2,6-Dimethylphenyl)-2-(tetrahydro-1H-pyrrolizin-7a(5H)-yl)acetamide	CC1=CC=CC(C)=C1NC(=O)CC12CCCN1CCC2	InChI=1S/C17H24N2O/c1-13-6-3-7-14(2)16(13)18-15(20)12-17-8-4-10-19(17)11-5-9-17/h3,6-7H,4-5,8-12H2,1-2H3,(H,18,20)	dilist_317							4	No	Yes	No
OASIS079	DTXSID9022940	(+)-Diltiazem	DTXCID202940	42399-41-7	HSUGRBWQSSZJOP-RTWAWAEBSA-N	(2S,3S)-5-[2-(Dimethylamino)ethyl]-2-(4-methoxyphenyl)-4-oxo-2,3,4,5-tetrahydro-1,5-benzothiazepin-3-yl acetate	COC1=CC=C(C=C1)[C@@H]1SC2=CC=CC=C2N(CCN(C)C)C(=O)[C@@H]1OC(C)=O	InChI=1S/C22H26N2O4S/c1-15(25)28-20-21(16-9-11-17(27-4)12-10-16)29-19-8-6-5-7-18(19)24(22(20)26)14-13-23(2)3/h5-12,20-21H,13-14H2,1-4H3/t20-,21+/m1/s1	dilist_795					tggates_75		2	Yes	No	Yes
OASIS1331	DTXSID7026368	Salicylic acid	DTXCID206368	69-72-7	YGSDEFSMJLZEOE-UHFFFAOYSA-N	2-Hydroxybenzoic acid	OC(=O)C1=C(O)C=CC=C1	InChI=1S/C7H6O3/c8-6-4-2-1-3-5(6)7(9)10/h1-4,8H,(H,9,10)	dilist_1017							4	Yes	No	Yes
OASIS1690	DTXSID1020063	2-Amino-5-nitrophenol	DTXCID2063	121-88-0	DOPJTDJKZNWLRB-UHFFFAOYSA-N	2-Amino-5-nitrophenol	NC1=C(O)C=C(C=C1)[N+]([O-])=O	InChI=1S/C6H6N2O3/c7-5-2-1-4(8(10)11)3-6(5)9/h1-3,9H,7H2					ice_164			3	Yes	No	No
OASIS1496	DTXSID80892349	Eltrombopag olamine	DTXCID501079506	496775-62-3	PUIAMXBKYPTHIE-UPPMMAIBSA-N	3'-{(2Z)-2-[1-(3,4-Dimethylphenyl)-3-methyl-5-oxo-1,5-dihydro-4H-pyrazol-4-ylidene]hydrazinyl}-2'-hydroxy[1,1'-biphenyl]-3-carboxylic acid--2-aminoethan-1-ol (1/4)	NCCO.NCCO.NCCO.NCCO.CC1=NN(C(=O)\C1=N/NC1=C(O)C(=CC=C1)C1=CC=CC(=C1)C(O)=O)C1=CC=C(C)C(C)=C1	InChI=1S/C25H22N4O4.4C2H7NO/c1-14-10-11-19(12-15(14)2)29-24(31)22(16(3)28-29)27-26-21-9-5-8-20(23(21)30)17-6-4-7-18(13-17)25(32)33;4*3-1-2-4/h4-13,26,30H,1-3H3,(H,32,33);4*4H,1-3H2/b27-22-;;;;	dilist_334							4	No	Yes	Yes
OASIS1122	DTXSID5023615	Sulfamethizole	DTXCID803615	144-82-1	VACCAVUAMIDAGB-UHFFFAOYSA-N	4-Amino-N-(5-methyl-1,3,4-thiadiazol-2-yl)benzene-1-sulfonamide	CC1=NN=C(NS(=O)(=O)C2=CC=C(N)C=C2)S1	InChI=1S/C9H10N4O2S2/c1-6-11-12-9(16-6)13-17(14,15)8-4-2-7(10)3-5-8/h2-5H,10H2,1H3,(H,12,13)	dilist_335							4	Yes	No	Yes
OASIS933	DTXSID3023718	Triprolidine	DTXCID203718	486-12-4	CBEQULMOCCWAQT-WOJGMQOQSA-N	2-[(1E)-1-(4-Methylphenyl)-3-(pyrrolidin-1-yl)prop-1-en-1-yl]pyridine	CC1=CC=C(C=C1)C(=C/CN1CCCC1)\C1=CC=CC=N1	InChI=1S/C19H22N2/c1-16-7-9-17(10-8-16)18(19-6-2-3-12-20-19)11-15-21-13-4-5-14-21/h2-3,6-12H,4-5,13-15H2,1H3/b18-11+	dilist_309							4	Yes	No	No
OASIS009	DTXSID2023278	Methapyrilene	DTXCID003278	91-80-5	HNJJXZKZRAWDPF-UHFFFAOYSA-N	N~1~,N~1~-Dimethyl-N~2~-(pyridin-2-yl)-N~2~-[(thiophen-2-yl)methyl]ethane-1,2-diamine	CN(C)CCN(CC1=CC=CS1)C1=CC=CC=N1	InChI=1S/C14H19N3S/c1-16(2)9-10-17(12-13-6-5-11-18-13)14-7-3-4-8-15-14/h3-8,11H,9-10,12H2,1-2H3	dilist_639		drugmatrix_40			tggates_7		2	No	Yes	No
OASIS1782	DTXSID30154863	ABT-199	DTXCID0077354	1257044-40-8	LQBVNQSMGBZMKD-UHFFFAOYSA-N	4-{4-[(4'-Chloro-5,5-dimethyl-3,4,5,6-tetrahydro[1,1'-biphenyl]-2-yl)methyl]piperazin-1-yl}-N-(3-nitro-4-{[(oxan-4-yl)methyl]amino}benzene-1-sulfonyl)-2-[(1H-pyrrolo[2,3-b]pyridin-5-yl)oxy]benzamide	CC1(C)CCC(CN2CCN(CC2)C2=CC(OC3=CN=C4NC=CC4=C3)=C(C=C2)C(=O)NS(=O)(=O)C2=CC(=C(NCC3CCOCC3)C=C2)[N+]([O-])=O)=C(C1)C1=CC=C(Cl)C=C1	InChI=1S/C45H50ClN7O7S/c1-45(2)15-11-33(39(26-45)31-3-5-34(46)6-4-31)29-51-17-19-52(20-18-51)35-7-9-38(42(24-35)60-36-23-32-12-16-47-43(32)49-28-36)44(54)50-61(57,58)37-8-10-40(41(25-37)53(55)56)48-27-30-13-21-59-22-14-30/h3-10,12,16,23-25,28,30,48H,11,13-15,17-22,26-27,29H2,1-2H3,(H,47,49)(H,50,54)		dilirank2_91						4	No	Yes	Yes
OASIS456	DTXSID4024270	Prochloraz	DTXCID904270	67747-09-5	TVLSRXXIMLFWEO-UHFFFAOYSA-N	N-Propyl-N-[2-(2,4,6-trichlorophenoxy)ethyl]-1H-imidazole-1-carboxamide	CCCN(CCOC1=C(Cl)C=C(Cl)C=C1Cl)C(=O)N1C=CN=C1	InChI=1S/C15H16Cl3N3O2/c1-2-4-20(15(22)21-5-3-19-10-21)6-7-23-14-12(17)8-11(16)9-13(14)18/h3,5,8-10H,2,4,6-7H2,1H3				fraunhofer_135				3	No	Yes	Yes
OASIS150	DTXSID8020759	Isophorone	DTXCID40759	78-59-1	HJOVHMDZYOCNQW-UHFFFAOYSA-N	3,5,5-Trimethylcyclohex-2-en-1-one	CC1=CC(=O)CC(C)(C)C1	InChI=1S/C9H14O/c1-7-4-8(10)6-9(2,3)5-7/h4H,5-6H2,1-3H3					ice_30		toxrefdb_81	1	Yes	No	Yes
OASIS1253	DTXSID6046474	Ampiroxicam	DTXCID4026474	99464-64-9	LSNWBKACGXCGAJ-UHFFFAOYSA-N	Ethyl 1-({2-methyl-1,1-dioxo-3-[(pyridin-2-yl)carbamoyl]-1,2-dihydro-1lambda~6~,2-benzothiazin-4-yl}oxy)ethyl carbonate	CCOC(=O)OC(C)OC1=C(N(C)S(=O)(=O)C2=CC=CC=C12)C(=O)NC1=NC=CC=C1	InChI=1/C20H21N3O7S/c1-4-28-20(25)30-13(2)29-18-14-9-5-6-10-15(14)31(26,27)23(3)17(18)19(24)22-16-11-7-8-12-21-16/h5-13H,4H2,1-3H3,(H,21,22,24)	dilist_572							4	No	Yes	Yes
OASIS365	DTXSID8040727	Flutriafol	DTXCID6020727	76674-21-0	JWUCHKBSVLQQCO-UHFFFAOYSA-N	1-(2-Fluorophenyl)-1-(4-fluorophenyl)-2-(1H-1,2,4-triazol-1-yl)ethan-1-ol	OC(CN1C=NC=N1)(C1=CC=C(F)C=C1)C1=C(F)C=CC=C1	InChI=1/C16H13F2N3O/c17-13-7-5-12(6-8-13)16(22,9-21-11-19-10-20-21)14-3-1-2-4-15(14)18/h1-8,10-11,22H,9H2				fraunhofer_13				3	No	Yes	Yes
OASIS923	DTXSID3023429	Penicillin V	DTXCID303429	87-08-1	BPLBGHOLXOTWMN-MBNYWOFBSA-N	(2S,5R,6R)-3,3-Dimethyl-7-oxo-6-(2-phenoxyacetamido)-4-thia-1-azabicyclo[3.2.0]heptane-2-carboxylic acid	[H][C@]12SC(C)(C)[C@@H](N1C(=O)[C@H]2NC(=O)COC1=CC=CC=C1)C(O)=O	InChI=1S/C16H18N2O5S/c1-16(2)12(15(21)22)18-13(20)11(14(18)24-16)17-10(19)8-23-9-6-4-3-5-7-9/h3-7,11-12,14H,8H2,1-2H3,(H,17,19)(H,21,22)/t11-,12+,14-/m1/s1	dilist_267							4	Yes	No	No
OASIS047	DTXSID4022731	Carbamazepine	DTXCID902731	298-46-4	FFGPTBGBLSHEPO-UHFFFAOYSA-N	5H-Dibenzo[b,f]azepine-5-carboxamide	NC(=O)N1C2=CC=CC=C2C=CC2=CC=CC=C12	InChI=1S/C15H12N2O/c16-15(18)17-13-7-3-1-5-11(13)9-10-12-6-2-4-8-14(12)17/h1-10H,(H2,16,18)	dilist_905					tggates_43		2	Yes	No	Yes
OASIS1083	DTXSID5021170	Piroxicam	DTXCID401170	36322-90-4	QYSPLQLAKJAUJT-UHFFFAOYSA-N	4-Hydroxy-2-methyl-1,1-dioxo-N-(pyridin-2-yl)-1,2-dihydro-1lambda~6~,2-benzothiazine-3-carboxamide	CN1C(C(=O)NC2=NC=CC=C2)=C(O)C2=C(C=CC=C2)S1(=O)=O	InChI=1S/C15H13N3O4S/c1-18-13(15(20)17-12-8-4-5-9-16-12)14(19)10-6-2-3-7-11(10)23(18,21)22/h2-9,19H,1H3,(H,16,17,20)	dilist_660							4	Yes	No	Yes
OASIS1612	DTXSID8031366	Ginkgo biloba extract	N/A	90045-36-6	N/A	N/A	N/A	N/A					ice_144			3	No	No	Yes
OASIS940	DTXSID3040980	Bortezomib	DTXCID1020980	179324-69-7	GXJABQQUPOEUTA-RDJZCZTQSA-N	N-[(1R)-1-Borono-3-methylbutyl]-Nalpha-(pyrazine-2-carbonyl)-L-phenylalaninamide	CC(C)C[C@H](NC(=O)[C@H](CC1=CC=CC=C1)NC(=O)C1=NC=CN=C1)B(O)O	InChI=1S/C19H25BN4O4/c1-13(2)10-17(20(27)28)24-18(25)15(11-14-6-4-3-5-7-14)23-19(26)16-12-21-8-9-22-16/h3-9,12-13,15,17,27-28H,10-11H2,1-2H3,(H,23,26)(H,24,25)/t15-,17-/m0/s1	dilist_170							4	Yes	No	Yes
OASIS807	DTXSID2023145	Indocyanine green	DTXCID703145	3599-32-4	MOFVSTNWEDAEEK-UHFFFAOYSA-M	Sodium 4-(2-{7-[1,1-dimethyl-3-(4-sulfonatobutyl)-1H-benzo[e]indol-3-ium-2-yl]hepta-2,4,6-trien-1-ylidene}-1,1-dimethyl-1,2-dihydro-3H-benzo[e]indol-3-yl)butane-1-sulfonate	[Na+].CC1(C)C(=CC=CC=CC=CC2=[N+](CCCCS([O-])(=O)=O)C3=C(C4=CC=CC=C4C=C3)C2(C)C)N(CCCCS([O-])(=O)=O)C2=C1C1=CC=CC=C1C=C2	InChI=1S/C43H48N2O6S2.Na/c1-42(2)38(44(28-14-16-30-52(46,47)48)36-26-24-32-18-10-12-20-34(32)40(36)42)22-8-6-5-7-9-23-39-43(3,4)41-35-21-13-11-19-33(35)25-27-37(41)45(39)29-15-17-31-53(49,50)51;/h5-13,18-27H,14-17,28-31H2,1-4H3,(H-,46,47,48,49,50,51);/q;+1/p-1	dilist_256							4	Yes	No	Yes
OASIS1789	DTXSID3048944	Selumetinib	DTXCID0028870	606143-52-6	CYOHGALHFOKKQC-UHFFFAOYSA-N	5-(4-Bromo-2-chloroanilino)-4-fluoro-N-(2-hydroxyethoxy)-1-methyl-1H-benzimidazole-6-carboxamide	CN1C=NC2=C1C=C(C(=O)NOCCO)C(NC1=CC=C(Br)C=C1Cl)=C2F	InChI=1S/C17H15BrClFN4O3/c1-24-8-21-16-13(24)7-10(17(26)23-27-5-4-25)15(14(16)20)22-12-3-2-9(18)6-11(12)19/h2-3,6-8,22,25H,4-5H2,1H3,(H,23,26)		dilirank2_156						4	No	Yes	Yes
OASIS640	DTXSID0023406	Oxybutynin	DTXCID503406	5633-20-5	XIQVNETUBQGFHX-UHFFFAOYSA-N	4-(Diethylamino)but-2-yn-1-yl cyclohexyl(hydroxy)phenylacetate	CCN(CC)CC#CCOC(=O)C(O)(C1CCCCC1)C1=CC=CC=C1	InChI=1/C22H31NO3/c1-3-23(4-2)17-11-12-18-26-21(24)22(25,19-13-7-5-8-14-19)20-15-9-6-10-16-20/h5,7-8,13-14,20,25H,3-4,6,9-10,15-18H2,1-2H3	dilist_518							4	Yes	No	Yes
OASIS030	DTXSID1043881	Imipramine	DTXCID9023881	50-49-7	BCGWQEUPMDMJNV-UHFFFAOYSA-N	3-(10,11-Dihydro-5H-dibenzo[b,f]azepin-5-yl)-N,N-dimethylpropan-1-amine	CN(C)CCCN1C2=CC=CC=C2CCC2=CC=CC=C12	InChI=1S/C19H24N2/c1-20(2)14-7-15-21-18-10-5-3-8-16(18)12-13-17-9-4-6-11-19(17)21/h3-6,8-11H,7,12-15H2,1-2H3	dilist_637					tggates_28		2	Yes	No	Yes
OASIS1849	DTXSID601004469	Canagliflozin	DTXCID901431370	842133-18-0	XTNGUQKDFGDXSJ-ZXGKGEBGSA-N	(1S)-1,5-Anhydro-1-(3-{[5-(4-fluorophenyl)thiophen-2-yl]methyl}-4-methylphenyl)-D-glucitol	CC1=C(CC2=CC=C(S2)C2=CC=C(F)C=C2)C=C(C=C1)[C@@H]1O[C@H](CO)[C@@H](O)[C@H](O)[C@H]1O	InChI=1S/C24H25FO5S/c1-13-2-3-15(24-23(29)22(28)21(27)19(12-26)30-24)10-16(13)11-18-8-9-20(31-18)14-4-6-17(25)7-5-14/h2-10,19,21-24,26-29H,11-12H2,1H3/t19-,21-,22+,23-,24+/m1/s1		dilirank2_92						4	No	Yes	Yes
OASIS1014	DTXSID4023179	Isradipine	DTXCID203179	75695-93-1	HMJIYCCIJYRONP-UHFFFAOYSA-N	Methyl propan-2-yl 4-(2,1,3-benzoxadiazol-4-yl)-2,6-dimethyl-1,4-dihydropyridine-3,5-dicarboxylate	COC(=O)C1=C(C)NC(C)=C(C1C1=CC=CC2=NON=C12)C(=O)OC(C)C	InChI=1/C19H21N3O5/c1-9(2)26-19(24)15-11(4)20-10(3)14(18(23)25-5)16(15)12-7-6-8-13-17(12)22-27-21-13/h6-9,16,20H,1-5H3	dilist_745							4	Yes	No	Yes
OASIS253	DTXSID6032514	1,2-Benzenedicarboxaldehyde	DTXCID4012514	643-79-8	ZWLUXSQADUDCSB-UHFFFAOYSA-N	Benzene-1,2-dicarbaldehyde	O=CC1=CC=CC=C1C=O	InChI=1S/C8H6O2/c9-5-7-3-1-2-4-8(7)6-10/h1-6H							toxrefdb_115	1	Yes	No	Yes
OASIS109	DTXSID4022993	Erythromycin ethylsuccinate	DTXCID902993	1264-62-6	NSYZCCDSJNWWJL-YXOIYICCSA-N	(2S,3R,4S,6R)-4-(Dimethylamino)-2-{[(3R,4S,5S,6R,7R,9R,11R,12R,13S,14R)-14-ethyl-7,12,13-trihydroxy-4-{[(2R,4R,5S,6S)-5-hydroxy-4-methoxy-4,6-dimethyloxan-2-yl]oxy}-3,5,7,9,11,13-hexamethyl-2,10-dioxo-1-oxacyclotetradecan-6-yl]oxy}-6-methyloxan-3-yl ethyl butanedioate	CCOC(=O)CCC(=O)O[C@H]1[C@H](O[C@@H]2[C@@H](C)[C@H](O[C@H]3C[C@@](C)(OC)[C@@H](O)[C@H](C)O3)[C@@H](C)C(=O)O[C@H](CC)[C@@](C)(O)[C@H](O)[C@@H](C)C(=O)[C@H](C)C[C@@]2(C)O)O[C@H](C)C[C@@H]1N(C)C	InChI=1S/C43H75NO16/c1-15-29-43(11,52)36(48)24(5)33(47)22(3)20-41(9,51)38(25(6)34(26(7)39(50)57-29)59-32-21-42(10,53-14)37(49)27(8)56-32)60-40-35(28(44(12)13)19-23(4)55-40)58-31(46)18-17-30(45)54-16-2/h22-29,32,34-38,40,48-49,51-52H,15-21H2,1-14H3/t22-,23-,24+,25+,26-,27+,28+,29-,32+,34+,35-,36-,37+,38-,40+,41-,42-,43-/m1/s1						tggates_104		2	Yes	No	Yes
OASIS896	DTXSID3022665	Betahistine	DTXCID202665	5638-76-6	UUQMNUMQCIQDMZ-UHFFFAOYSA-N	N-Methyl-2-(pyridin-2-yl)ethan-1-amine	CNCCC1=NC=CC=C1	InChI=1S/C8H12N2/c1-9-7-5-8-4-2-3-6-10-8/h2-4,6,9H,5,7H2,1H3	dilist_733							4	Yes	No	Yes
OASIS910	DTXSID3023059	Flucytosine	DTXCID403059	2022-85-7	XRECTZIEBJDKEO-UHFFFAOYSA-N	4-Amino-5-fluoropyrimidin-2(1H)-one	NC1=NC(=O)NC=C1F	InChI=1S/C4H4FN3O/c5-2-1-7-4(9)8-3(2)6/h1H,(H3,6,7,8,9)	dilist_954							4	Yes	No	Yes
OASIS023	DTXSID0022808	Chlorpromazine	DTXCID002808	50-53-3	ZPEIMTDSQAKGNT-UHFFFAOYSA-N	3-(2-Chloro-10H-phenothiazin-10-yl)-N,N-dimethylpropan-1-amine	CN(C)CCCN1C2=C(SC3=C1C=C(Cl)C=C3)C=CC=C2	InChI=1S/C17H19ClN2S/c1-19(2)10-5-11-20-14-6-3-4-7-16(14)21-17-9-8-13(18)12-15(17)20/h3-4,6-9,12H,5,10-11H2,1-2H3	dilist_635					tggates_21		2	Yes	No	Yes
OASIS476	DTXSID8024280	Propiconazole	DTXCID204280	60207-90-1	STJLVHWMYQXCPB-UHFFFAOYSA-N	1-{[2-(2,4-Dichlorophenyl)-4-propyl-1,3-dioxolan-2-yl]methyl}-1H-1,2,4-triazole	CCCC1COC(CN2C=NC=N2)(O1)C1=C(Cl)C=C(Cl)C=C1	InChI=1/C15H17Cl2N3O2/c1-2-3-12-7-21-15(22-12,8-20-10-18-9-19-20)13-5-4-11(16)6-14(13)17/h4-6,9-10,12H,2-3,7-8H2,1H3				fraunhofer_156				3	No	Yes	Yes
OASIS1344	DTXSID7044633	Indapamide	DTXCID5024633	26807-65-8	NDDAHWYSQHTHNT-UHFFFAOYSA-N	4-Chloro-N-(2-methyl-2,3-dihydro-1H-indol-1-yl)-3-sulfamoylbenzamide	CC1CC2=C(C=CC=C2)N1NC(=O)C1=CC(=C(Cl)C=C1)S(N)(=O)=O	InChI=1/C16H16ClN3O3S/c1-10-8-11-4-2-3-5-14(11)20(10)19-16(21)12-6-7-13(17)15(9-12)24(18,22)23/h2-7,9-10H,8H2,1H3,(H,19,21)(H2,18,22,23)	dilist_364							4	Yes	No	Yes
OASIS1945	DTXSID40224167	TAK 385	DTXCID40146658	737789-87-6	AOMXMOCNKJTRQP-UHFFFAOYSA-N	N-(4-{1-[(2,6-Difluorophenyl)methyl]-5-[(dimethylamino)methyl]-3-(6-methoxypyridazin-3-yl)-2,4-dioxo-1,2,3,4-tetrahydrothieno[2,3-d]pyrimidin-6-yl}phenyl)-N'-methoxyurea	CONC(=O)NC1=CC=C(C=C1)C1=C(CN(C)C)C2=C(S1)N(CC1=C(F)C=CC=C1F)C(=O)N(C2=O)C1=NN=C(OC)C=C1	InChI=1S/C29H27F2N7O5S/c1-36(2)14-19-24-26(39)38(22-12-13-23(42-3)34-33-22)29(41)37(15-18-20(30)6-5-7-21(18)31)27(24)44-25(19)16-8-10-17(11-9-16)32-28(40)35-43-4/h5-13H,14-15H2,1-4H3,(H2,32,35,40)									No	No	Yes
OASIS1178	DTXSID6020353	Calcium cyanamide	DTXCID20353	156-62-7	MYFXBBAEXORJNB-UHFFFAOYSA-N	N/A	[Ca++].[N--]C#N	InChI=1S/CN2.Ca/c2-1-3;/q-2;+2	dilist_890							4	Yes	No	No
OASIS286	DTXSID9024699	tert-Butyl perbenzoate	DTXCID904699	614-45-9	GJBRNHKUVLOCEB-UHFFFAOYSA-N	tert-Butyl benzenecarboperoxoate	CC(C)(C)OOC(=O)C1=CC=CC=C1	InChI=1S/C11H14O3/c1-11(2,3)14-13-10(12)9-7-5-4-6-8-9/h4-8H,1-3H3							toxrefdb_91	1	Yes	No	No
OASIS1744	DTXSID1046681	Vandetanib	DTXCID9026681	443913-73-3	UHTHHESEBZOYNR-UHFFFAOYSA-N	N-(4-Bromo-2-fluorophenyl)-6-methoxy-7-[(1-methylpiperidin-4-yl)methoxy]quinazolin-4-amine	COC1=CC2=C(NC3=CC=C(Br)C=C3F)N=CN=C2C=C1OCC1CCN(C)CC1	InChI=1S/C22H24BrFN4O2/c1-28-7-5-14(6-8-28)12-30-21-11-19-16(10-20(21)29-2)22(26-13-25-19)27-18-4-3-15(23)9-17(18)24/h3-4,9-11,13-14H,5-8,12H2,1-2H3,(H,25,26,27)		dilirank2_202						4	No	Yes	Yes
OASIS1183	DTXSID6022420	Dopamine	DTXCID602420	51-61-6	VYFYYTLLBUKUHU-UHFFFAOYSA-N	4-(2-Aminoethyl)benzene-1,2-diol	NCCC1=CC(O)=C(O)C=C1	InChI=1S/C8H11NO2/c9-4-3-6-1-2-7(10)8(11)5-6/h1-2,5,10-11H,3-4,9H2	dilist_980							4	Yes	No	No
OASIS711	DTXSID1022974	Dydrogesterone	DTXCID702974	152-62-5	JGMOKGBVKVMRFX-HQZYFCCVSA-N	9beta,10alpha-Pregna-4,6-diene-3,20-dione	[H][C@@]12CC[C@H](C(C)=O)[C@@]1(C)CC[C@]1([H])[C@@]2([H])C=CC2=CC(=O)CC[C@@]12C	InChI=1S/C21H28O2/c1-13(22)17-6-7-18-16-5-4-14-12-15(23)8-10-20(14,2)19(16)9-11-21(17,18)3/h4-5,12,16-19H,6-11H2,1-3H3/t16-,17+,18-,19+,20+,21+/m0/s1	dilist_79							4	No	No	Yes
OASIS982	DTXSID4020113	Atropine	DTXCID20113	51-55-8	RKUNBYITZUJHSG-SPUOUPEWSA-N	(1R,3r,5S)-8-Methyl-8-azabicyclo[3.2.1]octan-3-yl 3-hydroxy-2-phenylpropanoate	CN1[C@H]2CC[C@@H]1C[C@@H](C2)OC(=O)C(CO)C1=CC=CC=C1	InChI=1S/C17H23NO3/c1-18-13-7-8-14(18)10-15(9-13)21-17(20)16(11-19)12-5-3-2-4-6-12/h2-6,13-16,19H,7-11H2,1H3/t13-,14+,15+,16?	dilist_25							4	Yes	No	Yes
OASIS1304	DTXSID7023067	Fluoxetine	DTXCID903067	54910-89-3	RTHCYVBBDHJXIQ-UHFFFAOYSA-N	N-Methyl-3-phenyl-3-[4-(trifluoromethyl)phenoxy]propan-1-amine	CNCCC(OC1=CC=C(C=C1)C(F)(F)F)C1=CC=CC=C1	InChI=1/C17H18F3NO/c1-21-12-11-16(13-5-3-2-4-6-13)22-15-9-7-14(8-10-15)17(18,19)20/h2-10,16,21H,11-12H2,1H3	dilist_730							4	Yes	No	Yes
OASIS1633	DTXSID3037709	Potassium perfluorohexanesulfonate	DTXCID1017709	3871-99-6	RSCGQEBKFSGWJT-UHFFFAOYSA-M	Potassium tridecafluorohexane-1-sulfonate	[K+].[O-]S(=O)(=O)C(F)(F)C(F)(F)C(F)(F)C(F)(F)C(F)(F)C(F)(F)F	InChI=1S/C6HF13O3S.K/c7-1(8,3(11,12)5(15,16)17)2(9,10)4(13,14)6(18,19)23(20,21)22;/h(H,20,21,22);/q;+1/p-1					ice_179			3	No	Yes	Yes
OASIS523	DTXSID2020420	Propyzamide	DTXCID80420	23950-58-5	PHNUZKMIPFFYSO-UHFFFAOYSA-N	3,5-Dichloro-N-(2-methylbut-3-yn-2-yl)benzamide	CC(C)(NC(=O)C1=CC(Cl)=CC(Cl)=C1)C#C	InChI=1S/C12H11Cl2NO/c1-4-12(2,3)15-11(16)8-5-9(13)7-10(14)6-8/h1,5-7H,2-3H3,(H,15,16)				fraunhofer_212				3	No	Yes	Yes
OASIS301	DTXSID9021924	Pyridine	DTXCID101924	110-86-1	JUJWROOIHBZHMG-UHFFFAOYSA-N	Pyridine	C1=CC=NC=C1	InChI=1S/C5H5N/c1-2-4-6-5-3-1/h1-5H			drugmatrix_45	fraunhofer_231				2	Yes	No	No
OASIS945	DTXSID3043734	Cidofovir	DTXCID1023734	113852-37-2	VWFCHDSQECPREK-LURJTMIESA-N	({[(2S)-1-(4-Amino-2-oxopyrimidin-1(2H)-yl)-3-hydroxypropan-2-yl]oxy}methyl)phosphonic acid	NC1=NC(=O)N(C[C@@H](CO)OCP(O)(O)=O)C=C1	InChI=1S/C8H14N3O6P/c9-7-1-2-11(8(13)10-7)3-6(4-12)17-5-18(14,15)16/h1-2,6,12H,3-5H2,(H2,9,10,13)(H2,14,15,16)/t6-/m0/s1	dilist_953							4	No	No	Yes
OASIS522	DTXSID7032688	Phenothrin	DTXCID00196513	26002-80-2	SBNFWQZLDJGRLK-UHFFFAOYSA-N	(3-Phenoxyphenyl)methyl 2,2-dimethyl-3-(2-methylprop-1-en-1-yl)cyclopropane-1-carboxylate	CC(C)=CC1C(C(=O)OCC2=CC=CC(OC3=CC=CC=C3)=C2)C1(C)C	InChI=1/C23H26O3/c1-16(2)13-20-21(23(20,3)4)22(24)25-15-17-9-8-12-19(14-17)26-18-10-6-5-7-11-18/h5-14,20-21H,15H2,1-4H3				fraunhofer_210				3	No	Yes	Yes
OASIS125	DTXSID1024097	2-Butoxyethanol	DTXCID904097	111-76-2	POAOYUHQDCAZBD-UHFFFAOYSA-N	2-Butoxyethan-1-ol	CCCCOCCO	InChI=1S/C6H14O2/c1-2-3-5-8-6-4-7/h7H,2-6H2,1H3				fraunhofer_278			toxrefdb_61	1	Yes	No	No
OASIS1120	DTXSID5023582	Sirolimus	DTXCID503582	53123-88-9	QFJCIRLUMZQUOT-HPLJOQBZSA-N	(3S,6R,7E,9R,10R,12R,14S,15E,17E,19E,21S,23S,26R,27R,34aS)-9,27-Dihydroxy-3-{(2R)-1-[(1S,3R,4R)-4-hydroxy-3-methoxycyclohexyl]propan-2-yl}-10,21-dimethoxy-6,8,12,14,20,26-hexamethyl-9,10,12,13,14,21,22,23,24,25,26,27,32,33,34,34a-hexadecahydro-3H-23,27-epoxypyrido[2,1-c][1,4]oxazacyclohentriacontine-1,5,11,28,29(4H,6H,31H)-pentone	[H][C@@]12CC[C@@H](C)[C@@](O)(O1)C(=O)C(=O)N1CCCC[C@@]1([H])C(=O)O[C@@]([H])(CC(=O)[C@H](C)\C=C(C)\[C@@H](O)[C@@H](OC)C(=O)[C@H](C)C[C@H](C)\C=C\C=C\C=C(C)\[C@H](C2)OC)[C@H](C)C[C@@H]1CC[C@@H](O)[C@@H](C1)OC	InChI=1S/C51H79NO13/c1-30-16-12-11-13-17-31(2)42(61-8)28-38-21-19-36(7)51(60,65-38)48(57)49(58)52-23-15-14-18-39(52)50(59)64-43(33(4)26-37-20-22-40(53)44(27-37)62-9)29-41(54)32(3)25-35(6)46(56)47(63-10)45(55)34(5)24-30/h11-13,16-17,25,30,32-34,36-40,42-44,46-47,53,56,60H,14-15,18-24,26-29H2,1-10H3/b13-11+,16-12+,31-17+,35-25+/t30-,32-,33-,34-,36-,37+,38+,39+,40-,42+,43+,44-,46-,47+,51-/m1/s1	dilist_835							4	Yes	No	Yes
OASIS1362	DTXSID7048534	Ritodrine	DTXCID801508631	26652-09-5	IOVGROKTTNBUGK-BZXXZZNZNA-N	4-[(1R,2S)-1-Hydroxy-2-{[2-(4-hydroxyphenyl)ethyl]amino}propyl]phenol	C[C@H](NCCC1=CC=C(O)C=C1)[C@H](O)C1=CC=C(O)C=C1	InChI=1/C17H21NO3/c1-12(17(21)14-4-8-16(20)9-5-14)18-11-10-13-2-6-15(19)7-3-13/h2-9,12,17-21H,10-11H2,1H3/t12-,17-/s2	dilist_234							4	No	Yes	No
OASIS539	DTXSID1024912	Decalin	DTXCID304912	91-17-8	NNBZCPXTIHJBJL-UHFFFAOYSA-N	Decahydronaphthalene	C1CCC2CCCCC2C1	InChI=1S/C10H18/c1-2-6-10-8-4-3-7-9(10)5-1/h9-10H,1-8H2				fraunhofer_232				3	No	Yes	No
OASIS1037	DTXSID4025371	Halothane	DTXCID605371	151-67-7	BCQZXOMGPXTTIC-UHFFFAOYSA-N	2-Bromo-2-chloro-1,1,1-trifluoroethane	FC(F)(F)C(Cl)Br	InChI=1/C2HBrClF3/c3-1(4)2(5,6)7/h1H	dilist_874							4	Yes	No	Yes
OASIS1049	DTXSID4045636	Diacerein	DTXCID2025636	13739-02-1	TYNLGDBUJLVSMA-UHFFFAOYSA-N	4,5-Bis(acetyloxy)-9,10-dioxo-9,10-dihydroanthracene-2-carboxylic acid	CC(=O)OC1=CC=CC2=C1C(=O)C1=C(OC(C)=O)C=C(C=C1C2=O)C(O)=O	InChI=1S/C19H12O8/c1-8(20)26-13-5-3-4-11-15(13)18(23)16-12(17(11)22)6-10(19(24)25)7-14(16)27-9(2)21/h3-7H,1-2H3,(H,24,25)	dilist_101							4	No	Yes	Yes
OASIS1240	DTXSID6044226	Valdecoxib	DTXCID4024226	181695-72-7	LNPDTQAFDNKSHK-UHFFFAOYSA-N	4-(5-Methyl-3-phenyl-1,2-oxazol-4-yl)benzene-1-sulfonamide	CC1=C(C(=NO1)C1=CC=CC=C1)C1=CC=C(C=C1)S(N)(=O)=O	InChI=1S/C16H14N2O3S/c1-11-15(12-7-9-14(10-8-12)22(17,19)20)16(18-21-11)13-5-3-2-4-6-13/h2-10H,1H3,(H2,17,19,20)	dilist_274							4	Yes	No	Yes
OASIS836	DTXSID2041094	Phenelzine	DTXCID0021094	51-71-8	RMUCZJUITONUFY-UHFFFAOYSA-N	(2-Phenylethyl)hydrazine	NNCCC1=CC=CC=C1	InChI=1S/C8H12N2/c9-10-7-6-8-4-2-1-3-5-8/h1-5,10H,6-7,9H2	dilist_989							4	Yes	No	No
OASIS445	DTXSID7032393	Fenoxycarb	DTXCID5012393	72490-01-8	HJUFTIJOISQSKQ-UHFFFAOYSA-N	Ethyl [2-(4-phenoxyphenoxy)ethyl]carbamate	CCOC(=O)NCCOC1=CC=C(OC2=CC=CC=C2)C=C1	InChI=1S/C17H19NO4/c1-2-20-17(19)18-12-13-21-14-8-10-16(11-9-14)22-15-6-4-3-5-7-15/h3-11H,2,12-13H2,1H3,(H,18,19)				fraunhofer_120				3	No	Yes	No
OASIS1236	DTXSID6041056	L-Arginine	DTXCID4021056	74-79-3	ODKSFYDXXFIFQN-BYPYZUCNSA-N	L-Arginine	N[C@@H](CCCNC(N)=N)C(O)=O	InChI=1S/C6H14N4O2/c7-4(5(11)12)2-1-3-10-6(8)9/h4H,1-3,7H2,(H,11,12)(H4,8,9,10)/t4-/m0/s1	dilist_919							4	Yes	No	Yes
OASIS1530	DTXSID9023041	Felbamate	DTXCID903041	25451-15-4	WKGXYQFOCVYPAC-UHFFFAOYSA-N	2-Phenylpropane-1,3-diyl dicarbamate	NC(=O)OCC(COC(N)=O)C1=CC=CC=C1	InChI=1S/C11H14N2O4/c12-10(14)16-6-9(7-17-11(13)15)8-4-2-1-3-5-8/h1-5,9H,6-7H2,(H2,12,14)(H2,13,15)	dilist_909							4	Yes	No	Yes
OASIS603	DTXSID0020369	Dacarbazine	DTXCID20369	1942-03-04	FDKXTQMXEQVLRF-UHFFFAOYSA-N	4-(3,3-Dimethyltriaz-1-en-1-yl)-1H-imidazole-5-carboxamide	CN(C)N=NC1=C(NC=N1)C(N)=O	InChI=1S/C6H10N6O/c1-12(2)11-10-6-4(5(7)13)8-3-9-6/h3H,1-2H3,(H2,7,13)(H,8,9)	dilist_645							4	Yes	No	No
OASIS1933	DTXSID9020378	Deflazacort	DTXCID10378	14484-47-0	FBHSPRKOSMHSIF-GRMWVWQJSA-N	2-[(4aR,4bS,5S,6aS,6bS,9aR,10aS,10bS)-5-Hydroxy-4a,6a,8-trimethyl-2-oxo-2,4a,4b,5,6,6a,9a,10,10a,10b,11,12-dodecahydro-6bH-naphtho[2',1':4,5]indeno[1,2-d][1,3]oxazol-6b-yl]-2-oxoethyl acetate	[H][C@@]12C[C@@]3([H])[C@]4([H])CCC5=CC(=O)C=C[C@]5(C)[C@@]4([H])[C@@H](O)C[C@]3(C)[C@@]1(N=C(C)O2)C(=O)COC(C)=O	InChI=1S/C25H31NO6/c1-13-26-25(20(30)12-31-14(2)27)21(32-13)10-18-17-6-5-15-9-16(28)7-8-23(15,3)22(17)19(29)11-24(18,25)4/h7-9,17-19,21-22,29H,5-6,10-12H2,1-4H3/t17-,18-,19-,21+,22+,23-,24-,25+/m0/s1		dilirank2_14						4	No	Yes	Yes
OASIS601	DTXSID0020074	Gabapentin	DTXCID5074	60142-96-3	UGJMXCAKCUNAIE-UHFFFAOYSA-N	[1-(Aminomethyl)cyclohexyl]acetic acid	NCC1(CC(O)=O)CCCCC1	InChI=1S/C9H17NO2/c10-7-9(6-8(11)12)4-2-1-3-5-9/h1-7,10H2,(H,11,12)	dilist_972							4	Yes	No	Yes
OASIS1482	DTXSID8048361	Oxytocin	DTXCID4028335	50-56-6	XNOPRXBHLZRZKH-DSZYJQQASA-N	1-{(4R,7S,10S,13S,16S,19R)-19-Amino-7-(2-amino-2-oxoethyl)-10-(3-amino-3-oxopropyl)-13-[(2S)-butan-2-yl]-16-[(4-hydroxyphenyl)methyl]-6,9,12,15,18-pentaoxo-1,2-dithia-5,8,11,14,17-pentaazacycloicosane-4-carbonyl}-L-prolyl-L-leucylglycinamide	[H][C@]1(NC(=O)[C@H](CC2=CC=C(O)C=C2)NC(=O)[C@@H](N)CSSC[C@H](NC(=O)[C@H](CC(N)=O)NC(=O)[C@H](CCC(N)=O)NC1=O)C(=O)N1CCC[C@H]1C(=O)N[C@@H](CC(C)C)C(=O)NCC(N)=O)[C@@H](C)CC	InChI=1S/C43H66N12O12S2/c1-5-22(4)35-42(66)49-26(12-13-32(45)57)38(62)51-29(17-33(46)58)39(63)53-30(20-69-68-19-25(44)36(60)50-28(40(64)54-35)16-23-8-10-24(56)11-9-23)43(67)55-14-6-7-31(55)41(65)52-27(15-21(2)3)37(61)48-18-34(47)59/h8-11,21-22,25-31,35,56H,5-7,12-20,44H2,1-4H3,(H2,45,57)(H2,46,58)(H2,47,59)(H,48,61)(H,49,66)(H,50,60)(H,51,62)(H,52,65)(H,53,63)(H,54,64)/t22-,25-,26-,27-,28-,29-,30…	dilist_404							4	No	Yes	Yes
OASIS1301	DTXSID7023019	Ethosuximide	DTXCID203019	77-67-8	HAPOVYFOVVWLRS-UHFFFAOYSA-N	3-Ethyl-3-methylpyrrolidine-2,5-dione	CCC1(C)CC(=O)NC1=O	InChI=1/C7H11NO2/c1-3-7(2)4-5(9)8-6(7)10/h3-4H2,1-2H3,(H,8,9,10)	dilist_418							4	Yes	No	Yes
OASIS1823	DTXSID40972590	Palbociclib	DTXCID80207212	571190-30-2	AHJRHEGDXFFMBM-UHFFFAOYSA-N	6-Acetyl-8-cyclopentyl-5-methyl-2-{[5-(piperazin-1-yl)pyridin-2-yl]amino}pyrido[2,3-d]pyrimidin-7(8H)-one	CC(=O)C1=C(C)C2=CN=C(NC3=NC=C(C=C3)N3CCNCC3)N=C2N(C2CCCC2)C1=O	InChI=1S/C24H29N7O2/c1-15-19-14-27-24(28-20-8-7-18(13-26-20)30-11-9-25-10-12-30)29-22(19)31(17-5-3-4-6-17)23(33)21(15)16(2)32/h7-8,13-14,17,25H,3-6,9-12H2,1-2H3,(H,26,27,28,29)		dilirank2_61						4	No	Yes	Yes
OASIS1330	DTXSID7025556	Methoxyflurane	DTXCID405556	76-38-0	RFKMCNOHBTXSMU-UHFFFAOYSA-N	2,2-Dichloro-1,1-difluoro-1-methoxyethane	COC(F)(F)C(Cl)Cl	InChI=1S/C3H4Cl2F2O/c1-8-3(6,7)2(4)5/h2H,1H3	dilist_757							4	Yes	No	Yes
OASIS297	DTXSID4020298	Chlorobenzene	DTXCID40298	108-90-7	MVPPADPHJFYWMZ-UHFFFAOYSA-N	Chlorobenzene	ClC1=CC=CC=C1	InChI=1S/C6H5Cl/c7-6-4-2-1-3-5-6/h1-5H			drugmatrix_23	fraunhofer_96	ice_111			2	Yes	No	No
OASIS1887	DTXSID70235483	Azilsartan kamedoxomil	DTXCID70157974	863031-24-7	IHWFKDWIUSZLCJ-UHFFFAOYSA-M	Potassium 3-{4'-[(2-ethoxy-7-{[(5-methyl-2-oxo-2H-1,3-dioxol-4-yl)methoxy]carbonyl}-1H-benzimidazol-1-yl)methyl][1,1'-biphenyl]-2-yl}-5-oxo-5H-1,2,4-oxadiazol-4-ide	[K+].CCOC1=NC2=CC=CC(C(=O)OCC3=C(C)OC(=O)O3)=C2N1CC1=CC=C(C=C1)C1=CC=CC=C1C1=NOC(=O)[N-]1	InChI=1S/C30H24N4O8.K/c1-3-38-28-31-23-10-6-9-22(27(35)39-16-24-17(2)40-30(37)41-24)25(23)34(28)15-18-11-13-19(14-12-18)20-7-4-5-8-21(20)26-32-29(36)42-33-26;/h4-14H,3,15-16H2,1-2H3,(H,32,33,36);/q;+1/p-1		dilirank2_40						4	No	Yes	No
OASIS107	DTXSID9020902	Monocrotaline	DTXCID50902	315-22-0	QVCMHGGNRFRMAD-XFGHUUIASA-N	(3R,4R,5R,13aR,13bR)-4,5-Dihydroxy-3,4,5-trimethyl-4,5,8,10,12,13,13a,13b-octahydro-2H-[1,6]dioxacycloundecino[2,3,4-gh]pyrrolizine-2,6(3H)-dione	C[C@H]1C(=O)O[C@@H]2CCN3CC=C(COC(=O)[C@](C)(O)[C@]1(C)O)[C@H]23	InChI=1S/C16H23NO6/c1-9-13(18)23-11-5-7-17-6-4-10(12(11)17)8-22-14(19)16(3,21)15(9,2)20/h4,9,11-12,20-21H,5-8H2,1-3H3/t9-,11+,12+,15+,16-/m0/s1						tggates_102		2	No	Yes	Yes
OASIS980	DTXSID40193304	Telaprevir	DTXCID10115795	402957-28-2	BBAWEDCPNXPBQM-GDEBMMAJSA-N	(1S,3aR,6aS)-2-[(2S)-2-({(2S)-2-Cyclohexyl-2-[(pyrazine-2-carbonyl)amino]acetyl}amino)-3,3-dimethylbutanoyl]-N-[(3S)-1-(cyclopropylamino)-1,2-dioxohexan-3-yl]octahydrocyclopenta[c]pyrrole-1-carboxamide	CCC[C@H](NC(=O)[C@@H]1[C@H]2CCC[C@H]2CN1C(=O)[C@@H](NC(=O)[C@@H](NC(=O)C1=NC=CN=C1)C1CCCCC1)C(C)(C)C)C(=O)C(=O)NC1CC1	InChI=1S/C36H53N7O6/c1-5-10-25(29(44)34(48)39-23-15-16-23)40-33(47)28-24-14-9-13-22(24)20-43(28)35(49)30(36(2,3)4)42-32(46)27(21-11-7-6-8-12-21)41-31(45)26-19-37-17-18-38-26/h17-19,21-25,27-28,30H,5-16,20H2,1-4H3,(H,39,48)(H,40,47)(H,41,45)(H,42,46)/t22-,24-,25-,27-,28-,30+/m0/s1	dilist_454							4	Yes	No	Yes
OASIS1824	DTXSID501009335	Sonidegib	DTXCID101436164	956697-53-3	VZZJRYRQSPEMTK-CALCHBBNSA-N	N-{6-[(2R,6S)-2,6-Dimethylmorpholin-4-yl]pyridin-3-yl}-2-methyl-4'-(trifluoromethoxy)[1,1'-biphenyl]-3-carboxamide	C[C@H]1CN(C[C@@H](C)O1)C1=NC=C(NC(=O)C2=C(C)C(=CC=C2)C2=CC=C(OC(F)(F)F)C=C2)C=C1	InChI=1S/C26H26F3N3O3/c1-16-14-32(15-17(2)34-16)24-12-9-20(13-30-24)31-25(33)23-6-4-5-22(18(23)3)19-7-10-21(11-8-19)35-26(27,28)29/h4-13,16-17H,14-15H2,1-3H3,(H,31,33)/t16-,17+		dilirank2_55						4	No	Yes	Yes
OASIS505	DTXSID601029647	(5E)-5-[(4-Chlorophenyl)methylene]-2,2-dimethyl-1-(1H-1,2,4-triazol-1-ylmethyl)cyclopentanol	DTXCID90209500	138182-18-0	PPDBOQMNKNNODG-NTEUORMPSA-N	N/A	CC1(C)CC\C(=C/C2=CC=C(Cl)C=C2)C1(O)CN1C=NC=N1	InChI=1/C17H20ClN3O/c1-16(2)8-7-14(9-13-3-5-15(18)6-4-13)17(16,22)10-21-12-19-11-20-21/h3-6,9,11-12,22H,7-8,10H2,1-2H3/b14-9+				fraunhofer_186				3	No	Yes	No
OASIS310	DTXSID1020198	Bromodichloromethane	DTXCID30198	75-27-4	FMWLUWPQPKEARP-UHFFFAOYSA-N	Bromo(dichloro)methane	ClC(Cl)Br	InChI=1S/CHBrCl2/c2-1(3)4/h1H			drugmatrix_22		ice_41			2	Yes	No	No
OASIS252	DTXSID6032354	Clodinafop-propargyl	DTXCID4012354	105512-06-9	JBDHZKLJNAIJNC-LLVKDONJSA-N	Prop-2-yn-1-yl (2R)-2-{4-[(5-chloro-3-fluoropyridin-2-yl)oxy]phenoxy}propanoate	C[C@@H](OC1=CC=C(OC2=NC=C(Cl)C=C2F)C=C1)C(=O)OCC#C	InChI=1S/C17H13ClFNO4/c1-3-8-22-17(21)11(2)23-13-4-6-14(7-5-13)24-16-15(19)9-12(18)10-20-16/h1,4-7,9-11H,8H2,2H3/t11-/m1/s1							toxrefdb_0	1	No	Yes	Yes
OASIS1127	DTXSID5023746	Zafirlukast	DTXCID303746	107753-78-6	YEEZWCHGZNKEEK-UHFFFAOYSA-N	Cyclopentyl [3-({2-methoxy-4-[(2-methylbenzene-1-sulfonyl)carbamoyl]phenyl}methyl)-1-methyl-1H-indol-5-yl]carbamate	COC1=C(CC2=CN(C)C3=C2C=C(NC(=O)OC2CCCC2)C=C3)C=CC(=C1)C(=O)NS(=O)(=O)C1=CC=CC=C1C	InChI=1S/C31H33N3O6S/c1-20-8-4-7-11-29(20)41(37,38)33-30(35)22-13-12-21(28(17-22)39-3)16-23-19-34(2)27-15-14-24(18-26(23)27)32-31(36)40-25-9-5-6-10-25/h4,7-8,11-15,17-19,25H,5-6,9-10,16H2,1-3H3,(H,32,36)(H,33,35)	dilist_766							4	Yes	No	Yes
OASIS385	DTXSID10195077	Benzenamine, 4,4'-methylenebis(2,3-dichloro-	DTXCID20117568	42240-73-3	PPUHQXZSLCCTAN-UHFFFAOYSA-N	4,4'-Methylenebis(2,3-dichloroaniline)	NC1=C(Cl)C(Cl)=C(CC2=C(Cl)C(Cl)=C(N)C=C2)C=C1	InChI=1S/C13H10Cl4N2/c14-10-6(1-3-8(18)12(10)16)5-7-2-4-9(19)13(17)11(7)15/h1-4H,5,18-19H2				fraunhofer_40				3	No	Yes	No
OASIS442	DTXSID7024241	Oxyfluorfen	DTXCID404241	42874-03-3	OQMBBFQZGJFLBU-UHFFFAOYSA-N	2-Chloro-1-(3-ethoxy-4-nitrophenoxy)-4-(trifluoromethyl)benzene	CCOC1=CC(OC2=CC=C(C=C2Cl)C(F)(F)F)=CC=C1[N+]([O-])=O	InChI=1S/C15H11ClF3NO4/c1-2-23-14-8-10(4-5-12(14)20(21)22)24-13-6-3-9(7-11(13)16)15(17,18)19/h3-8H,2H2,1H3				fraunhofer_117				3	No	Yes	Yes
OASIS682	DTXSID0048478	Foscarnet	DTXCID0028452	4428-95-9	ZJAOAACCNHFJAH-UHFFFAOYSA-N	Dihydroxy(oxo)-lambda~5~-phosphanecarboxylic acid	OC(=O)P(O)(O)=O	InChI=1S/CH3O5P/c2-1(3)7(4,5)6/h(H,2,3)(H2,4,5,6)	dilist_1039							4	Yes	No	No
OASIS1473	DTXSID8046456	Lopinavir	DTXCID6026456	192725-17-0	KJHKTHWMRKYKJE-SUGCFTRWSA-N	(2S)-N-{(2S,4S,5S)-5-[2-(2,6-Dimethylphenoxy)acetamido]-4-hydroxy-1,6-diphenylhexan-2-yl}-3-methyl-2-(2-oxo-1,3-diazinan-1-yl)butanamide	CC(C)[C@H](N1CCCNC1=O)C(=O)N[C@H](C[C@H](O)[C@H](CC1=CC=CC=C1)NC(=O)COC1=C(C)C=CC=C1C)CC1=CC=CC=C1	InChI=1S/C37H48N4O5/c1-25(2)34(41-20-12-19-38-37(41)45)36(44)39-30(21-28-15-7-5-8-16-28)23-32(42)31(22-29-17-9-6-10-18-29)40-33(43)24-46-35-26(3)13-11-14-27(35)4/h5-11,13-18,25,30-32,34,42H,12,19-24H2,1-4H3,(H,38,45)(H,39,44)(H,40,43)/t30-,31-,32-,34-/m0/s1	dilist_157							4	Yes	No	Yes
OASIS478	DTXSID0029210	Butyltin trichloride	DTXCID609210	1118-46-3	YMLFYGFCXGNERH-UHFFFAOYSA-K	Butyl(trichloro)stannane	CCCC[Sn](Cl)(Cl)Cl	InChI=1S/C4H9.3ClH.Sn/c1-3-4-2;;;;/h1,3-4H2,2H3;3*1H;/q;;;;+3/p-3				fraunhofer_158				3	No	Yes	No
OASIS1636	DTXSID1022057	1,3-Dichloropropene	DTXCID501307	542-75-6	UOORRWUZONOOLO-UHFFFAOYSA-N	1,3-Dichloroprop-1-ene	ClCC=CCl	InChI=1S/C3H4Cl2/c4-2-1-3-5/h1-2H,3H2					ice_153			3	Yes	No	No
OASIS638	DTXSID0023373	Nitrendipine	DTXCID203373	39562-70-4	PVHUJELLJLJGLN-UHFFFAOYSA-N	Ethyl methyl 2,6-dimethyl-4-(3-nitrophenyl)-1,4-dihydropyridine-3,5-dicarboxylate	CCOC(=O)C1=C(C)NC(C)=C(C1C1=CC(=CC=C1)[N+]([O-])=O)C(=O)OC	InChI=1/C18H20N2O6/c1-5-26-18(22)15-11(3)19-10(2)14(17(21)25-4)16(15)12-7-6-8-13(9-12)20(23)24/h6-9,16,19H,5H2,1-4H3	dilist_559							4	Yes	No	Yes
OASIS1135	DTXSID5040671	Eperisone	DTXCID3020671	64840-90-0	SQUNAWUMZGQQJD-UHFFFAOYSA-N	1-(4-Ethylphenyl)-2-methyl-3-(piperidin-1-yl)propan-1-one	CCC1=CC=C(C=C1)C(=O)C(C)CN1CCCCC1	InChI=1/C17H25NO/c1-3-15-7-9-16(10-8-15)17(19)14(2)13-18-11-5-4-6-12-18/h7-10,14H,3-6,11-13H2,1-2H3	dilist_429							4	No	Yes	No
OASIS1291	DTXSID70227388	Divalproex sodium [USAN:USP]	DTXCID70149879	76584-70-8	MSRILKIQRXUYCT-UHFFFAOYSA-M	Sodium 2-propylpentanoate--2-propylpentanoic acid (1/1/1)	[Na+].CCCC(CCC)C(O)=O.CCCC(CCC)C([O-])=O	InChI=1S/2C8H16O2.Na/c2*1-3-5-7(6-4-2)8(9)10;/h2*7H,3-6H2,1-2H3,(H,9,10);/q;;+1/p-1	dilist_37							4	No	Yes	No
OASIS1553	DTXSID9023546	Quetiapine	DTXCID903546	111974-69-7	URKOMYMAXPYINW-UHFFFAOYSA-N	2-{2-[4-(Dibenzo[b,f][1,4]thiazepin-11-yl)piperazin-1-yl]ethoxy}ethan-1-ol	OCCOCCN1CCN(CC1)C1=NC2=C(SC3=C1C=CC=C3)C=CC=C2	InChI=1S/C21H25N3O2S/c25-14-16-26-15-13-23-9-11-24(12-10-23)21-17-5-1-3-7-19(17)27-20-8-4-2-6-18(20)22-21/h1-8,25H,9-16H2	dilist_1095							4	Yes	No	Yes
OASIS362	DTXSID5032498	Triclosan	DTXCID3012498	3380-34-5	XEFQLINVKFYRCS-UHFFFAOYSA-N	5-Chloro-2-(2,4-dichlorophenoxy)phenol	OC1=C(OC2=CC=C(Cl)C=C2Cl)C=CC(Cl)=C1	InChI=1S/C12H7Cl3O2/c13-7-1-3-11(9(15)5-7)17-12-4-2-8(14)6-10(12)16/h1-6,16H				fraunhofer_9				3	No	Yes	Yes
OASIS1776	DTXSID20963865	Tivozanib	DTXCID60205690	475108-18-0	SPMVMDHWKHCIDT-UHFFFAOYSA-N	N-{2-Chloro-4-[(6,7-dimethoxyquinolin-4-yl)oxy]phenyl}-N'-(5-methyl-1,2-oxazol-3-yl)urea	COC1=C(OC)C=C2C(OC3=CC(Cl)=C(NC(=O)NC4=NOC(C)=C4)C=C3)=CC=NC2=C1	InChI=1S/C22H19ClN4O5/c1-12-8-21(27-32-12)26-22(28)25-16-5-4-13(9-15(16)23)31-18-6-7-24-17-11-20(30-3)19(29-2)10-14(17)18/h4-11H,1-3H3,(H2,25,26,27,28)		dilirank2_191						4	No	No	Yes
OASIS1668	DTXSID0021383	Trichloroethylene	DTXCID901382	79-01-6	XSTXAVWGXDQKEL-UHFFFAOYSA-N	1,1,2-Trichloroethene	ClC=C(Cl)Cl	InChI=1S/C2HCl3/c3-1-2(4)5/h1H					ice_83			3	Yes	No	No
OASIS1683	DTXSID6026298	m-Xylene	DTXCID501446	108-38-3	IVSZLXZYQVIEFR-UHFFFAOYSA-N	1,3-Xylene	CC1=CC(C)=CC=C1	InChI=1S/C8H10/c1-7-4-3-5-8(2)6-7/h3-6H,1-2H3					ice_130			3	Yes	No	No
OASIS465	DTXSID0028038	3-Iodo-2-propynyl-N-butylcarbamate	DTXCID908038	55406-53-6	WYVVKGNFXHOCQV-UHFFFAOYSA-N	3-Iodoprop-2-yn-1-yl butylcarbamate	CCCCNC(=O)OCC#CI	InChI=1S/C8H12INO2/c1-2-3-6-10-8(11)12-7-4-5-9/h2-3,6-7H2,1H3,(H,10,11)				fraunhofer_145				3	No	Yes	Yes
OASIS1020	DTXSID4023339	Moxisylyte	DTXCID403339	54-32-0	VRYMTAVOXVTQEF-UHFFFAOYSA-N	4-[2-(Dimethylamino)ethoxy]-2-methyl-5-(propan-2-yl)phenyl acetate	CC(C)C1=CC(OC(C)=O)=C(C)C=C1OCCN(C)C	InChI=1S/C16H25NO3/c1-11(2)14-10-15(20-13(4)18)12(3)9-16(14)19-8-7-17(5)6/h9-11H,7-8H2,1-6H3	dilist_160							4	No	Yes	No
OASIS1299	DTXSID7022964	Doxazosin	DTXCID402964	74191-85-8	RUZYUOTYCVRMRZ-UHFFFAOYSA-N	[4-(4-Amino-6,7-dimethoxyquinazolin-2-yl)piperazin-1-yl](2,3-dihydro-1,4-benzodioxin-2-yl)methanone	COC1=C(OC)C=C2C(N)=NC(=NC2=C1)N1CCN(CC1)C(=O)C1COC2=C(O1)C=CC=C2	InChI=1/C23H25N5O5/c1-30-18-11-14-15(12-19(18)31-2)25-23(26-21(14)24)28-9-7-27(8-10-28)22(29)20-13-32-16-5-3-4-6-17(16)33-20/h3-6,11-12,20H,7-10,13H2,1-2H3,(H2,24,25,26)	dilist_773							4	Yes	No	No
OASIS971	DTXSID3057800	Propacetamol	DTXCID7031589	66532-85-2	QTGAJCQTLIRCFL-UHFFFAOYSA-N	4-Acetamidophenyl N,N-diethylglycinate	CCN(CC)CC(=O)OC1=CC=C(NC(C)=O)C=C1	InChI=1S/C14H20N2O3/c1-4-16(5-2)10-14(18)19-13-8-6-12(7-9-13)15-11(3)17/h6-9H,4-5,10H2,1-3H3,(H,15,17)	dilist_520							4	No	Yes	Yes
OASIS1327	DTXSID7023693	N-(3‚Ä≤,4‚Ä≤-Dimethoxycinnamoyl)anthranilic acid	DTXCID80810189	53902-12-8	NZHGWWWHIYHZNX-UHFFFAOYSA-N	2-{[3-(3,4-Dimethoxyphenyl)prop-2-enoyl]amino}benzoic acid	COC1=CC=C(C=CC(=O)NC2=C(C=CC=C2)C(O)=O)C=C1OC	InChI=1S/C18H17NO5/c1-23-15-9-7-12(11-16(15)24-2)8-10-17(20)19-14-6-4-3-5-13(14)18(21)22/h3-11H,1-2H3,(H,19,20)(H,21,22)	dilist_796							4	No	Yes	Yes
OASIS1474	DTXSID8046458	Estramustine	DTXCID6026458	2998-57-4	FRPJXPJMRWBBIH-RBRWEJTLSA-N	17beta-Hydroxyestra-1,3,5(10)-trien-3-yl bis(2-chloroethyl)carbamate	C[C@]12CC[C@H]3[C@@H](CCC4=C3C=CC(OC(=O)N(CCCl)CCCl)=C4)[C@@H]1CC[C@@H]2O	InChI=1S/C23H31Cl2NO3/c1-23-9-8-18-17-5-3-16(29-22(28)26(12-10-24)13-11-25)14-15(17)2-4-19(18)20(23)6-7-21(23)27/h3,5,14,18-21,27H,2,4,6-13H2,1H3/t18-,19-,20+,21+,23+/m1/s1	dilist_351							4	No	Yes	Yes
OASIS384	DTXSID7052319	4-Chloro-3-nitroaniline	DTXCID8030891	635-22-3	FOHHWGVAOVDVLP-UHFFFAOYSA-N	4-Chloro-3-nitroaniline	NC1=CC(=C(Cl)C=C1)[N+]([O-])=O	InChI=1S/C6H5ClN2O2/c7-5-2-1-4(8)3-6(5)9(10)11/h1-3H,8H2				fraunhofer_39				3	No	Yes	Yes
OASIS088	DTXSID4040686	Naproxen	DTXCID2020686	22204-53-1	CMWTZPSULFXXJA-VIFPVBQESA-N	(2S)-2-(6-Methoxynaphthalen-2-yl)propanoic acid	COC1=CC2=CC=C(C=C2C=C1)[C@H](C)C(O)=O	InChI=1S/C14H14O3/c1-9(14(15)16)10-3-4-12-8-13(17-2)6-5-11(12)7-10/h3-9H,1-2H3,(H,15,16)/t9-/m0/s1	dilist_823					tggates_84		2	Yes	No	Yes
OASIS513	DTXSID9032329	Bensulide	DTXCID7012329	741-58-2	RRNIZKPFKNDSRS-UHFFFAOYSA-N	S-{2-[(Benzenesulfonyl)amino]ethyl} O,O-dipropan-2-yl phosphorodithioate	CC(C)OP(=S)(OC(C)C)SCCNS(=O)(=O)C1=CC=CC=C1	InChI=1S/C14H24NO4PS3/c1-12(2)18-20(21,19-13(3)4)22-11-10-15-23(16,17)14-8-6-5-7-9-14/h5-9,12-13,15H,10-11H2,1-4H3				fraunhofer_198				3	No	Yes	No
OASIS1573	DTXSID9044950	Exifone	DTXCID7024950	52479-85-3	XEDWWPGWIXPVRQ-UHFFFAOYSA-N	(2,3,4-Trihydroxyphenyl)(3,4,5-trihydroxyphenyl)methanone	OC1=CC=C(C(=O)C2=CC(O)=C(O)C(O)=C2)C(O)=C1O	InChI=1S/C13H10O7/c14-7-2-1-6(11(18)13(7)20)10(17)5-3-8(15)12(19)9(16)4-5/h1-4,14-16,18-20H	dilist_1057							4	No	Yes	No
OASIS584	DTXSID0034308	1,4-Bis(bromoacetoxy)-2-butene	DTXCID40810049	20679-58-7	SIHKVAXULDBIIY-UHFFFAOYSA-N	But-2-ene-1,4-diyl bis(bromoacetate)	BrCC(=O)OCC=CCOC(=O)CBr	InChI=1S/C8H10Br2O4/c9-5-7(11)13-3-1-2-4-14-8(12)6-10/h1-2H,3-6H2				fraunhofer_286				3	No	Yes	No
OASIS375	DTXSID0021961	Benzophenone	DTXCID101961	119-61-9	RWCCWEUUXYIKHB-UHFFFAOYSA-N	Diphenylmethanone	O=C(C1=CC=CC=C1)C1=CC=CC=C1	InChI=1S/C13H10O/c14-13(11-7-3-1-4-8-11)12-9-5-2-6-10-12/h1-10H				fraunhofer_28				3	No	Yes	Yes
OASIS1818	DTXSID4060787	Dimethyl fumarate	DTXCID20209679	624-49-7	LDCRTTXIJACKKU-ONEGZZNKSA-N	Dimethyl (2E)-but-2-enedioate	COC(=O)\C=C\C(=O)OC	InChI=1S/C6H8O4/c1-9-5(7)3-4-6(8)10-2/h3-4H,1-2H3/b4-3+		dilirank2_176						4	No	Yes	Yes
OASIS531	DTXSID2037502	Bitertanol	DTXCID0017502	55179-31-2	VGPIBGGRCVEHQZ-UHFFFAOYSA-N	1-[([1,1'-Biphenyl]-4-yl)oxy]-3,3-dimethyl-1-(1H-1,2,4-triazol-1-yl)butan-2-ol	CC(C)(C)C(O)C(OC1=CC=C(C=C1)C1=CC=CC=C1)N1C=NC=N1	InChI=1/C20H23N3O2/c1-20(2,3)18(24)19(23-14-21-13-22-23)25-17-11-9-16(10-12-17)15-7-5-4-6-8-15/h4-14,18-19,24H,1-3H3				fraunhofer_220				3	No	Yes	No
OASIS1555	DTXSID9023679	Tizanidine	DTXCID203679	51322-75-9	XFYDIVBRZNQMJC-UHFFFAOYSA-N	5-Chloro-N-(4,5-dihydro-1H-imidazol-2-yl)-2,1,3-benzothiadiazol-4-amine	ClC1=C(NC2=NCCN2)C2=NSN=C2C=C1	InChI=1S/C9H8ClN5S/c10-5-1-2-6-8(15-16-14-6)7(5)13-9-11-3-4-12-9/h1-2H,3-4H2,(H2,11,12,13)	dilist_588							4	Yes	No	Yes
OASIS1160	DTXSID5048265	Propiverine	DTXCID0028240	60569-19-9	QPCVHQBVMYCJOM-UHFFFAOYSA-N	1-Methylpiperidin-4-yl diphenyl(propoxy)acetate	CCCOC(C(=O)OC1CCN(C)CC1)(C1=CC=CC=C1)C1=CC=CC=C1	InChI=1S/C23H29NO3/c1-3-18-26-23(19-10-6-4-7-11-19,20-12-8-5-9-13-20)22(25)27-21-14-16-24(2)17-15-21/h4-13,21H,3,14-18H2,1-2H3	dilist_506							4	No	Yes	No
OASIS306	DTXSID7022883	Daunorubicin	DTXCID402883	20830-81-3	STQGQHZAVUOBTE-VGBVRHCVSA-N	(1S,3S)-3-Acetyl-3,5,12-trihydroxy-10-methoxy-6,11-dioxo-1,2,3,4,6,11-hexahydrotetracen-1-yl 3-amino-2,3,6-trideoxy-alpha-L-lyxo-hexopyranoside	COC1=C2C(=O)C3=C(O)C4=C(C[C@](O)(C[C@@H]4O[C@H]4C[C@H](N)[C@H](O)[C@H](C)O4)C(C)=O)C(O)=C3C(=O)C2=CC=C1	InChI=1S/C27H29NO10/c1-10-22(30)14(28)7-17(37-10)38-16-9-27(35,11(2)29)8-13-19(16)26(34)21-20(24(13)32)23(31)12-5-4-6-15(36-3)18(12)25(21)33/h4-6,10,14,16-17,22,30,32,34-35H,7-9,28H2,1-3H3/t10-,14-,16-,17-,22+,27-/m0/s1	dilist_812		drugmatrix_26					2	No	Yes	No
OASIS1433	DTXSID8023476	Pindolol	DTXCID603476	13523-86-9	JZQKKSLKJUAGIC-UHFFFAOYSA-N	1-[(1H-Indol-4-yl)oxy]-3-[(propan-2-yl)amino]propan-2-ol	CC(C)NCC(O)COC1=C2C=CNC2=CC=C1	InChI=1/C14H20N2O2/c1-10(2)16-8-11(17)9-18-14-5-3-4-13-12(14)6-7-15-13/h3-7,10-11,15-17H,8-9H2,1-2H3	dilist_193							4	No	Yes	Yes
OASIS1911	DTXSID80942414	Safinamide mesylate	DTXCID401513442	202825-46-5	YKOCHIUQOBQIAC-YDALLXLXSA-N	Methanesulfonic acid--N~2~-({4-[(3-fluorophenyl)methoxy]phenyl}methyl)-L-alaninamide (1/1)	CS(O)(=O)=O.C[C@H](NCC1=CC=C(OCC2=CC=CC(F)=C2)C=C1)C(N)=O	InChI=1S/C17H19FN2O2.CH4O3S/c1-12(17(19)21)20-10-13-5-7-16(8-6-13)22-11-14-3-2-4-15(18)9-14;1-5(2,3)4/h2-9,12,20H,10-11H2,1H3,(H2,19,21);1H3,(H,2,3,4)/t12-;/m0./s1		dilirank2_209						4	No	Yes	Yes
OASIS1386	DTXSID8021430	Vinblastine	DTXCID801430	865-21-4	JXLYSJRDGCGARV-CFWMRBGOSA-N	2alpha,3alpha,4alpha,5beta,19beta-Vincaleukoblastine	[H][C@@]12N(C)C3=CC(OC)=C(C=C3[C@@]11CCN3CC=C[C@@](CC)([C@@H](OC(C)=O)[C@]2(O)C(=O)OC)[C@@]13[H])[C@]1(C[C@@]2([H])C[N@](C[C@](O)(CC)C2)CCC2=C1NC1=CC=CC=C21)C(=O)OC	InChI=1S/C46H58N4O9/c1-8-42(54)23-28-24-45(40(52)57-6,36-30(15-19-49(25-28)26-42)29-13-10-11-14-33(29)47-36)32-21-31-34(22-35(32)56-5)48(4)38-44(31)17-20-50-18-12-16-43(9-2,37(44)50)39(59-27(3)51)46(38,55)41(53)58-7/h10-14,16,21-22,28,37-39,47,54-55H,8-9,15,17-20,23-26H2,1-7H3/t28-,37-,38+,39+,42-,43+,44+,45-,46-/m0/s1	dilist_33							4	No	Yes	No
OASIS937	DTXSID3037125	Imatinib	DTXCID1017125	152459-95-5	KTUFNOKKBVMGRW-UHFFFAOYSA-N	4-[(4-Methylpiperazin-1-yl)methyl]-N-(4-methyl-3-{[4-(pyridin-3-yl)pyrimidin-2-yl]amino}phenyl)benzamide	CN1CCN(CC2=CC=C(C=C2)C(=O)NC2=CC(NC3=NC=CC(=N3)C3=CC=CN=C3)=C(C)C=C2)CC1	InChI=1S/C29H31N7O/c1-21-5-10-25(18-27(21)34-29-31-13-11-26(33-29)24-4-3-12-30-19-24)32-28(37)23-8-6-22(7-9-23)20-36-16-14-35(2)15-17-36/h3-13,18-19H,14-17,20H2,1-2H3,(H,32,37)(H,31,33,34)	dilist_704							4	Yes	No	Yes
OASIS1202	DTXSID6022927	Didanosine	DTXCID402927	69655-05-6	BXZVVICBKDXVGW-NKWVEPMBSA-N	9-[(2R,5S)-5-(Hydroxymethyl)oxolan-2-yl]-1,9-dihydro-6H-purin-6-one	OC[C@@H]1CC[C@@H](O1)N1C=NC2=C1N=CNC2=O	InChI=1S/C10H12N4O3/c15-3-6-1-2-7(17-6)14-5-13-8-9(14)11-4-12-10(8)16/h4-7,15H,1-3H2,(H,11,12,16)/t6-,7+/m0/s1	dilist_1080							4	Yes	No	Yes
OASIS920	DTXSID3023396	Orphenadrine	DTXCID003396	83-98-7	QVYRGXJJSLMXQH-UHFFFAOYSA-N	N,N-Dimethyl-2-[(2-methylphenyl)(phenyl)methoxy]ethan-1-amine	CN(C)CCOC(C1=CC=CC=C1)C1=C(C)C=CC=C1	InChI=1/C18H23NO/c1-15-9-7-8-12-17(15)18(20-14-13-19(2)3)16-10-5-4-6-11-16/h4-12,18H,13-14H2,1-3H3	dilist_643							4	Yes	No	No
OASIS1697	DTXSID6026086	3,3',4,4'-Tetrachloroazobenzene	DTXCID406086	14047-09-7	SOBGIMQKWDUEPY-ISLYRVAYSA-N	(E)-Bis(3,4-dichlorophenyl)diazene	ClC1=CC=C(C=C1Cl)\N=N\C1=CC(Cl)=C(Cl)C=C1	InChI=1S/C12H6Cl4N2/c13-9-3-1-7(5-11(9)15)17-18-8-2-4-10(14)12(16)6-8/h1-6H/b18-17+					ice_126			3	No	Yes	No
OASIS506	DTXSID5035957	Cyfluthrin	DTXCID6028078	68359-37-5	QQODLKZGRKWIFG-UHFFFAOYSA-N	Cyano(4-fluoro-3-phenoxyphenyl)methyl 3-(2,2-dichloroethenyl)-2,2-dimethylcyclopropane-1-carboxylate	CC1(C)C(C=C(Cl)Cl)C1C(=O)OC(C#N)C1=CC=C(F)C(OC2=CC=CC=C2)=C1	InChI=1/C22H18Cl2FNO3/c1-22(2)15(11-19(23)24)20(22)21(27)29-18(12-26)13-8-9-16(25)17(10-13)28-14-6-4-3-5-7-14/h3-11,15,18,20H,1-2H3				fraunhofer_187				3	No	Yes	No
OASIS374	DTXSID8052566	Benz[de]anthracen-7-one	DTXCID5031139	82-05-3	HUKPVYBUJRAUAG-UHFFFAOYSA-N	7H-Benzo[de]anthracen-7-one	O=C1C2=CC=CC=C2C2=C3C(C=CC=C13)=CC=C2	InChI=1S/C17H10O/c18-17-14-8-2-1-7-12(14)13-9-3-5-11-6-4-10-15(17)16(11)13/h1-10H				fraunhofer_27				3	No	Yes	No
OASIS415	DTXSID3022405	2-Hydroxy-4-methoxybenzophenone	DTXCID002405	131-57-7	DXGLGDHPHMLXJC-UHFFFAOYSA-N	(2-Hydroxy-4-methoxyphenyl)(phenyl)methanone	COC1=CC=C(C(=O)C2=CC=CC=C2)C(O)=C1	InChI=1S/C14H12O3/c1-17-11-7-8-12(13(15)9-11)14(16)10-5-3-2-4-6-10/h2-9,15H,1H3				fraunhofer_73				3	No	Yes	Yes
OASIS298	DTXSID7020689	Hexachloroethane	DTXCID90689	67-72-1	VHHHONWQHHHLTI-UHFFFAOYSA-N	Hexachloroethane	ClC(Cl)(Cl)C(Cl)(Cl)Cl	InChI=1S/C2Cl6/c3-1(4,5)2(6,7)8			drugmatrix_37	fraunhofer_109	ice_10			2	Yes	No	No
OASIS543	DTXSID5022017	Adamantane	DTXCID302017	281-23-2	ORILYTVJVMAKLC-UHFFFAOYSA-N	Adamantane	C1C2CC3CC1CC(C2)C3	InChI=1S/C10H16/c1-7-2-9-4-8(1)5-10(3-7)6-9/h7-10H,1-6H2				fraunhofer_236				3	No	Yes	Yes
OASIS1369	DTXSID7049059	Paliperidone	DTXCID30210372	144598-75-4	PMXMIIMHBWHSKN-UHFFFAOYSA-N	3-{2-[4-(6-Fluoro-1,2-benzoxazol-3-yl)piperidin-1-yl]ethyl}-9-hydroxy-2-methyl-6,7,8,9-tetrahydro-4H-pyrido[1,2-a]pyrimidin-4-one	CC1=C(CCN2CCC(CC2)C2=NOC3=CC(F)=CC=C23)C(=O)N2CCCC(O)C2=N1	InChI=1/C23H27FN4O3/c1-14-17(23(30)28-9-2-3-19(29)22(28)25-14)8-12-27-10-6-15(7-11-27)21-18-5-4-16(24)13-20(18)31-26-21/h4-5,13,15,19,29H,2-3,6-12H2,1H3	dilist_286							4	Yes	No	Yes
OASIS1320	DTXSID7023481	Piperacetazine	DTXCID903481	3819-00-9	BTFMCMVEUCGQDX-UHFFFAOYSA-N	1-(10-{3-[4-(2-Hydroxyethyl)piperidin-1-yl]propyl}-10H-phenothiazin-2-yl)ethan-1-one	CC(=O)C1=CC2=C(SC3=CC=CC=C3N2CCCN2CCC(CCO)CC2)C=C1	InChI=1S/C24H30N2O2S/c1-18(28)20-7-8-24-22(17-20)26(21-5-2-3-6-23(21)29-24)13-4-12-25-14-9-19(10-15-25)11-16-27/h2-3,5-8,17,19,27H,4,9-16H2,1H3	dilist_78							4	Yes	No	Yes
OASIS154	DTXSID0021125	Phenolphthalein	DTXCID901125	77-09-8	KJFMBFZCATUALV-UHFFFAOYSA-N	3,3-Bis(4-hydroxyphenyl)-2-benzofuran-1(3H)-one	OC1=CC=C(C=C1)C1(OC(=O)C2=C1C=CC=C2)C1=CC=C(O)C=C1	InChI=1S/C20H14O4/c21-15-9-5-13(6-10-15)20(14-7-11-16(22)12-8-14)18-4-2-1-3-17(18)19(23)24-20/h1-12,21-22H							toxrefdb_88	1	Yes	No	No
OASIS573	DTXSID9032537	Didecyldimethylammonium chloride	DTXCID7012537	7173-51-5	RUPBZQFQVRMKDG-UHFFFAOYSA-M	N-Decyl-N,N-dimethyldecan-1-aminium chloride	[Cl-].CCCCCCCCCC[N+](C)(C)CCCCCCCCCC	InChI=1S/C22H48N.ClH/c1-5-7-9-11-13-15-17-19-21-23(3,4)22-20-18-16-14-12-10-8-6-2;/h5-22H2,1-4H3;1H/q+1;/p-1				fraunhofer_271				3	No	Yes	Yes
OASIS748	DTXSID1044223	Ezetimibe	DTXCID9024223	163222-33-1	OLNTVTPDXPETLC-XPWALMASSA-N	(3R,4S)-1-(4-Fluorophenyl)-3-[(3S)-3-(4-fluorophenyl)-3-hydroxypropyl]-4-(4-hydroxyphenyl)azetidin-2-one	O[C@@H](CC[C@@H]1[C@H](N(C1=O)C1=CC=C(F)C=C1)C1=CC=C(O)C=C1)C1=CC=C(F)C=C1	InChI=1S/C24H21F2NO3/c25-17-5-1-15(2-6-17)22(29)14-13-21-23(16-3-11-20(28)12-4-16)27(24(21)30)19-9-7-18(26)8-10-19/h1-12,21-23,28-29H,13-14H2/t21-,22+,23-/m1/s1	dilist_1042							4	Yes	No	Yes
OASIS819	DTXSID2023563	Risedronic acid	DTXCID303563	105462-24-6	IIDJRNMFWXDHID-UHFFFAOYSA-N	[1-Hydroxy-2-(pyridin-3-yl)ethane-1,1-diyl]bis(phosphonic acid)	OC(CC1=CC=CN=C1)(P(O)(O)=O)P(O)(O)=O	InChI=1S/C7H11NO7P2/c9-7(16(10,11)12,17(13,14)15)4-6-2-1-3-8-5-6/h1-3,5,9H,4H2,(H2,10,11,12)(H2,13,14,15)	dilist_1041							4	Yes	No	Yes
OASIS987	DTXSID4020614	Ethynodiol diacetate	DTXCID00614	297-76-7	ONKUMRGIYFNPJW-KIEAKMPYSA-N	3beta,17alpha-19-Norpregn-4-en-20-yne-3,17-diyl diacetate	[H][C@@]12CC[C@@](OC(C)=O)(C#C)[C@@]1(C)CC[C@]1([H])[C@@]3([H])CC[C@H](OC(C)=O)C=C3CC[C@@]21[H]	InChI=1S/C24H32O4/c1-5-24(28-16(3)26)13-11-22-21-8-6-17-14-18(27-15(2)25)7-9-19(17)20(21)10-12-23(22,24)4/h1,14,18-22H,6-13H2,2-4H3/t18-,19-,20+,21+,22-,23-,24-/m0/s1	dilist_108							4	Yes	No	Yes
OASIS025	DTXSID0037237	Glybenclamide	DTXCID8017237	10238-21-8	ZNNLBTZKUZBEKO-UHFFFAOYSA-N	5-Chloro-N-(2-{4-[(cyclohexylcarbamoyl)sulfamoyl]phenyl}ethyl)-2-methoxybenzamide	COC1=C(C=C(Cl)C=C1)C(=O)NCCC1=CC=C(C=C1)S(=O)(=O)NC(=O)NC1CCCCC1	InChI=1S/C23H28ClN3O5S/c1-32-21-12-9-17(24)15-20(21)22(28)25-14-13-16-7-10-19(11-8-16)33(30,31)27-23(29)26-18-5-3-2-4-6-18/h7-12,15,18H,2-6,13-14H2,1H3,(H,25,28)(H2,26,27,29)	dilist_763					tggates_23		2	Yes	No	Yes
OASIS1188	DTXSID6022682	Bisoprolol	DTXCID602682	66722-44-9	VHYCDWMUTMEGQY-UHFFFAOYSA-N	1-[(Propan-2-yl)amino]-3-[4-({2-[(propan-2-yl)oxy]ethoxy}methyl)phenoxy]propan-2-ol	CC(C)NCC(O)COC1=CC=C(COCCOC(C)C)C=C1	InChI=1/C18H31NO4/c1-14(2)19-11-17(20)13-23-18-7-5-16(6-8-18)12-21-9-10-22-15(3)4/h5-8,14-15,17,19-20H,9-13H2,1-4H3	dilist_196							4	No	Yes	No
OASIS076	DTXSID8046034	Acarbose	DTXCID301508448	56180-94-0	CEMXHAPUFJOOSV-XGWNLRGSSA-N	4,6-Dideoxy-4-{[(1S,4R,5S,6S)-4,5,6-trihydroxy-3-(hydroxymethyl)cyclohex-2-en-1-yl]amino}-alpha-D-glucopyranosyl-(1->4)-alpha-D-glucopyranosyl-(1->4)-D-glucose	C[C@H]1O[C@H](O[C@@H]2[C@@H](CO)O[C@H](O[C@H]([C@H](O)CO)[C@H](O)[C@@H](O)C=O)[C@H](O)[C@H]2O)[C@H](O)[C@@H](O)[C@@H]1N[C@H]1C=C(CO)[C@@H](O)[C@H](O)[C@H]1O	InChI=1S/C25H43NO18/c1-7-13(26-9-2-8(3-27)14(33)18(37)15(9)34)17(36)20(39)24(41-7)44-23-12(6-30)42-25(21(40)19(23)38)43-22(11(32)5-29)16(35)10(31)4-28/h2,4,7,9-27,29-40H,3,5-6H2,1H3/t7-,9+,10+,11-,12-,13-,14-,15+,16-,17+,18+,19-,20-,21-,22-,23-,24-,25-/m1/s1	dilist_384					tggates_72		2	No	Yes	Yes
OASIS705	DTXSID1022893	Demeclocycline	DTXCID702893	127-33-3	FMTDIUIBLCQGJB-SEYHBJAFSA-N	(4S,4aS,5aS,6S,12aS)-7-Chloro-4-(dimethylamino)-3,6,10,12,12a-pentahydroxy-1,11-dioxo-1,4,4a,5,5a,6,11,12a-octahydrotetracene-2-carboxamide	CN(C)[C@H]1[C@@H]2C[C@@H]3[C@H](O)C4=C(C(O)=CC=C4Cl)C(=O)C3=C(O)[C@]2(O)C(=O)C(C(N)=O)=C1O	InChI=1S/C21H21ClN2O8/c1-24(2)14-7-5-6-10(16(27)12-9(25)4-3-8(22)11(12)15(6)26)18(29)21(7,32)19(30)13(17(14)28)20(23)31/h3-4,6-7,14-15,25-26,28-29,32H,5H2,1-2H3,(H2,23,31)/t6-,7-,14-,15-,21-/m0/s1	dilist_621							4	No	No	Yes
OASIS1187	DTXSID6022680	Biperiden	DTXCID802680	514-65-8	YSXKPIUOCJLQIE-UHFFFAOYSA-N	1-(Bicyclo[2.2.1]hept-5-en-2-yl)-1-phenyl-3-(piperidin-1-yl)propan-1-ol	OC(CCN1CCCCC1)(C1CC2CC1C=C2)C1=CC=CC=C1	InChI=1/C21H29NO/c23-21(19-7-3-1-4-8-19,11-14-22-12-5-2-6-13-22)20-16-17-9-10-18(20)15-17/h1,3-4,7-10,17-18,20,23H,2,5-6,11-16H2	dilist_1044							4	No	Yes	Yes
OASIS1558	DTXSID9023754	Zomepirac	DTXCID803754	33369-31-2	ZXVNMYWKKDOREA-UHFFFAOYSA-N	[5-(4-Chlorobenzoyl)-1,4-dimethyl-1H-pyrrol-2-yl]acetic acid	CN1C(CC(O)=O)=CC(C)=C1C(=O)C1=CC=C(Cl)C=C1	InChI=1S/C15H14ClNO3/c1-9-7-12(8-13(18)19)17(2)14(9)15(20)10-3-5-11(16)6-4-10/h3-7H,8H2,1-2H3,(H,18,19)	dilist_664							4	No	Yes	No
OASIS1210	DTXSID6023286	Methocarbamol	DTXCID503286	532-03-6	GNXFOGHNGIVQEH-UHFFFAOYSA-N	2-Hydroxy-3-(2-methoxyphenoxy)propyl carbamate	COC1=CC=CC=C1OCC(O)COC(N)=O	InChI=1/C11H15NO5/c1-15-9-4-2-3-5-10(9)16-6-8(13)7-17-11(12)14/h2-5,8,13H,6-7H2,1H3,(H2,12,14)	dilist_811							4	Yes	No	Yes
OASIS1754	DTXSID201025831	Tazemetostat	DTXCID601510082	1403254-99-8	NSQSAUGJQHDYNO-UHFFFAOYSA-N	N/A	CCN(C1CCOCC1)C1=C(C)C(=CC(=C1)C1=CC=C(CN2CCOCC2)C=C1)C(=O)NCC1=C(C)C=C(C)NC1=O	InChI=1S/C34H44N4O4/c1-5-38(29-10-14-41-15-11-29)32-20-28(27-8-6-26(7-9-27)22-37-12-16-42-17-13-37)19-30(25(32)4)33(39)35-21-31-23(2)18-24(3)36-34(31)40/h6-9,18-20,29H,5,10-17,21-22H2,1-4H3,(H,35,39)(H,36,40)		dilirank2_121						4	No	Yes	Yes
OASIS799	DTXSID2022759	Cefoperazone	DTXCID702759	62893-19-0	GCFBRXLSHGKWDP-XCGNWRKASA-N	(6R,7R)-7-{[(2R)-2-[(4-Ethyl-2,3-dioxopiperazine-1-carbonyl)amino]-2-(4-hydroxyphenyl)acetyl]amino}-3-{[(1-methyl-1H-tetrazol-5-yl)sulfanyl]methyl}-8-oxo-5-thia-1-azabicyclo[4.2.0]oct-2-ene-2-carboxylic acid	CCN1CCN(C(=O)N[C@@H](C(=O)N[C@H]2[C@H]3SCC(CSC4=NN=NN4C)=C(N3C2=O)C(O)=O)C2=CC=C(O)C=C2)C(=O)C1=O	InChI=1S/C25H27N9O8S2/c1-3-32-8-9-33(21(39)20(32)38)24(42)27-15(12-4-6-14(35)7-5-12)18(36)26-16-19(37)34-17(23(40)41)13(10-43-22(16)34)11-44-25-28-29-30-31(25)2/h4-7,15-16,22,35H,3,8-11H2,1-2H3,(H,26,36)(H,27,42)(H,40,41)/t15-,16-,22-/m1/s1	dilist_539							4	Yes	No	Yes
OASIS499	DTXSID2032637	Pymetrozine	DTXCID0012637	123312-89-0	QHMTXANCGGJZRX-WUXMJOGZSA-N	6-Methyl-4-{(E)-[(pyridin-3-yl)methylidene]amino}-4,5-dihydro-1,2,4-triazin-3(2H)-one	CC1=NNC(=O)N(C1)\N=C\C1=CC=CN=C1	InChI=1S/C10H11N5O/c1-8-7-15(10(16)14-13-8)12-6-9-3-2-4-11-5-9/h2-6H,7H2,1H3,(H,14,16)/b12-6+				fraunhofer_180				3	No	Yes	Yes
OASIS467	DTXSID6027395	Sorbitan monododecanoate	N/A	1338-39-2	N/A	N/A	N/A	N/A				fraunhofer_147				3	No	Yes	No
OASIS520	DTXSID7025502	Linalool	DTXCID305502	78-70-6	CDOSHBSSFJOMGT-UHFFFAOYSA-N	3,7-Dimethylocta-1,6-dien-3-ol	CC(C)=CCCC(C)(O)C=C	InChI=1/C10H18O/c1-5-10(4,11)8-6-7-9(2)3/h5,7,11H,1,6,8H2,2-4H3				fraunhofer_208				3	No	Yes	Yes
OASIS1222	DTXSID6023577	Sertraline	DTXCID203577	79617-96-2	VGKDLMBJGBXTGI-SJCJKPOMSA-N	(1S,4S)-4-(3,4-Dichlorophenyl)-N-methyl-1,2,3,4-tetrahydronaphthalen-1-amine	CN[C@H]1CC[C@@H](C2=CC(Cl)=C(Cl)C=C2)C2=C1C=CC=C2	InChI=1S/C17H17Cl2N/c1-20-17-9-7-12(13-4-2-3-5-14(13)17)11-6-8-15(18)16(19)10-11/h2-6,8,10,12,17,20H,7,9H2,1H3/t12-,17-/m0/s1	dilist_725							4	Yes	No	No
OASIS1026	DTXSID4023547	Quinapril	DTXCID303547	85441-61-8	JSDRRTOADPPCHY-HSQYWUDLSA-N	(3S)-2-{N-[(2S)-1-Ethoxy-1-oxo-4-phenylbutan-2-yl]-L-alanyl}-1,2,3,4-tetrahydroisoquinoline-3-carboxylic acid	CCOC(=O)[C@H](CCC1=CC=CC=C1)N[C@@H](C)C(=O)N1CC2=C(C[C@H]1C(O)=O)C=CC=C2	InChI=1S/C25H30N2O5/c1-3-32-25(31)21(14-13-18-9-5-4-6-10-18)26-17(2)23(28)27-16-20-12-8-7-11-19(20)15-22(27)24(29)30/h4-12,17,21-22,26H,3,13-16H2,1-2H3,(H,29,30)/t17-,21-,22-/m0/s1	dilist_549							4	Yes	No	No
OASIS892	DTXSID3021358	Tolazamide	DTXCID401358	1156-19-0	OUDSBRTVNLOZBN-UHFFFAOYSA-N	N-[(Azepan-1-yl)carbamoyl]-4-methylbenzene-1-sulfonamide	CC1=CC=C(C=C1)S(=O)(=O)NC(=O)NN1CCCCCC1	InChI=1S/C14H21N3O3S/c1-12-6-8-13(9-7-12)21(19,20)16-14(18)15-17-10-4-2-3-5-11-17/h6-9H,2-5,10-11H2,1H3,(H2,15,16,18)	dilist_315							4	Yes	No	Yes
OASIS810	DTXSID2023272	Methacycline	DTXCID603272	914-00-1	MHIGBKBJSQVXNH-IWVLMIASSA-N	(4S,4aR,5S,5aR,12aS)-4-(Dimethylamino)-3,5,10,12,12a-pentahydroxy-6-methylidene-1,11-dioxo-1,4,4a,5,5a,6,11,12a-octahydrotetracene-2-carboxamide	CN(C)[C@H]1[C@@H]2[C@@H](O)[C@@H]3C(=C)C4=C(C(O)=CC=C4)C(=O)C3=C(O)[C@]2(O)C(=O)C(C(N)=O)=C1O	InChI=1S/C22H22N2O8/c1-7-8-5-4-6-9(25)11(8)16(26)12-10(7)17(27)14-15(24(2)3)18(28)13(21(23)31)20(30)22(14,32)19(12)29/h4-6,10,14-15,17,25,27-29,32H,1H2,2-3H3,(H2,23,31)/t10-,14-,15+,17+,22+/m1/s1	dilist_619							4	No	Yes	No
OASIS412	DTXSID9020827	Methoxychlor	DTXCID30827	72-43-5	IAKOZHOLGAGEJT-UHFFFAOYSA-N	1,1'-(2,2,2-Trichloroethane-1,1-diyl)bis(4-methoxybenzene)	COC1=CC=C(C=C1)C(C1=CC=C(OC)C=C1)C(Cl)(Cl)Cl	InChI=1S/C16H15Cl3O2/c1-20-13-7-3-11(4-8-13)15(16(17,18)19)12-5-9-14(21-2)10-6-12/h3-10,15H,1-2H3				fraunhofer_70				3	No	Yes	No
OASIS1485	DTXSID8048571	Oxyphenonium	DTXCID9028203	14214-84-7	GFRUPHOKLBPHTQ-UHFFFAOYSA-N	2-{[Cyclohexyl(hydroxy)phenylacetyl]oxy}-N,N-diethyl-N-methylethan-1-aminium	CC[N+](C)(CC)CCOC(=O)C(O)(C1CCCCC1)C1=CC=CC=C1	InChI=1/C21H34NO3/c1-4-22(3,5-2)16-17-25-20(23)21(24,18-12-8-6-9-13-18)19-14-10-7-11-15-19/h6,8-9,12-13,19,24H,4-5,7,10-11,14-17H2,1-3H3/q+1	dilist_251							4	No	Yes	No
OASIS996	DTXSID4022650	Benoxaprofen	DTXCID902650	51234-28-7	MITFXPHMIHQXPI-UHFFFAOYSA-N	2-[2-(4-Chlorophenyl)-1,3-benzoxazol-5-yl]propanoic acid	CC(C(O)=O)C1=CC=C2OC(=NC2=C1)C1=CC=C(Cl)C=C1	InChI=1/C16H12ClNO3/c1-9(16(19)20)11-4-7-14-13(8-11)18-15(21-14)10-2-5-12(17)6-3-10/h2-9H,1H3,(H,19,20)	dilist_121							4	No	No	Yes
OASIS1679	DTXSID0021832	N,N,4-Trimethylaniline	DTXCID401832	99-97-8	GYVGXEWAOAAJEU-UHFFFAOYSA-N	N,N,4-Trimethylaniline	CN(C)C1=CC=C(C)C=C1	InChI=1S/C9H13N/c1-8-4-6-9(7-5-8)10(2)3/h4-7H,1-3H3					ice_44			3	Yes	No	Yes
OASIS869	DTXSID2048660	Raltegravir	DTXCID5028586	518048-05-0	CZFFBEXEKNGXKS-UHFFFAOYSA-N	N-[(4-Fluorophenyl)methyl]-5-hydroxy-1-methyl-2-{2-[(5-methyl-1,3,4-oxadiazole-2-carbonyl)amino]propan-2-yl}-6-oxo-1,6-dihydropyrimidine-4-carboxamide	CN1C(=O)C(O)=C(N=C1C(C)(C)NC(=O)C1=NN=C(C)O1)C(=O)NCC1=CC=C(F)C=C1	InChI=1S/C20H21FN6O5/c1-10-25-26-17(32-10)16(30)24-20(2,3)19-23-13(14(28)18(31)27(19)4)15(29)22-9-11-5-7-12(21)8-6-11/h5-8,28H,9H2,1-4H3,(H,22,29)(H,24,30)	dilist_658							4	Yes	No	Yes
OASIS1361	DTXSID7048532	Cloperastine	DTXCID4027999	3703-76-2	FLNXBVJLPJNOSI-UHFFFAOYSA-N	1-{2-[(4-Chlorophenyl)(phenyl)methoxy]ethyl}piperidine	ClC1=CC=C(C=C1)C(OCCN1CCCCC1)C1=CC=CC=C1	InChI=1/C20H24ClNO/c21-19-11-9-18(10-12-19)20(17-7-3-1-4-8-17)23-16-15-22-13-5-2-6-14-22/h1,3-4,7-12,20H,2,5-6,13-16H2	dilist_589							4	Yes	No	No
OASIS686	DTXSID00904918	Simethicone	N/A	8050-81-5	N/A	N/A	N/A	N/A	dilist_739							4	No	No	Yes
OASIS1213	DTXSID6023363	Nicardipine	DTXCID903363	55985-32-5	ZBBHBTPTTSWHBA-UHFFFAOYSA-N	2-[Benzyl(methyl)amino]ethyl methyl 2,6-dimethyl-4-(3-nitrophenyl)-1,4-dihydropyridine-3,5-dicarboxylate	COC(=O)C1=C(C)NC(C)=C(C1C1=CC=CC(=C1)[N+]([O-])=O)C(=O)OCCN(C)CC1=CC=CC=C1	InChI=1/C26H29N3O6/c1-17-22(25(30)34-4)24(20-11-8-12-21(15-20)29(32)33)23(18(2)27-17)26(31)35-14-13-28(3)16-19-9-6-5-7-10-19/h5-12,15,24,27H,13-14,16H2,1-4H3	dilist_747							4	Yes	No	Yes
OASIS809	DTXSID2023195	Lamotrigine	DTXCID203195	84057-84-1	PYZRQGJRPPTADH-UHFFFAOYSA-N	6-(2,3-Dichlorophenyl)-1,2,4-triazine-3,5-diamine	NC1=NC(N)=C(N=N1)C1=CC=CC(Cl)=C1Cl	InChI=1S/C9H7Cl2N5/c10-5-3-1-2-4(6(5)11)7-8(12)14-9(13)16-15-7/h1-3H,(H4,12,13,14,16)	dilist_955							4	Yes	No	Yes
OASIS474	DTXSID20870444	1-Ethenoxy-2-ethylhexane	DTXCID40818166	103-44-6	DSSAWHFZNWVJEC-UHFFFAOYSA-N	3-[(Ethenyloxy)methyl]heptane	CCCCC(CC)COC=C	InChI=1/C10H20O/c1-4-7-8-10(5-2)9-11-6-3/h6,10H,3-5,7-9H2,1-2H3				fraunhofer_154				3	No	Yes	No
OASIS849	DTXSID2046094	Eplerenone	DTXCID0026094	107724-20-9	JUKPWJGBANNWMW-VWBFHTRKSA-N	Methyl (2'R,4aS,4bR,5aR,6aS,9aS,9bR,10R)-4a,6a-dimethyl-2,5'-dioxo-2,4,4a,5a,6,6a,8,9,9a,9b,10,11-dodecahydro-3H-spiro[cyclopenta[7,8]phenanthro[4b,5-b]oxirene-7,2'-oxolane]-10-carboxylate	[H][C@@]12C[C@@]3(C)[C@@]([H])(CC[C@@]33CCC(=O)O3)[C@]3([H])[C@@H](CC4=CC(=O)CC[C@]4(C)[C@@]13O2)C(=O)OC	InChI=1S/C24H30O6/c1-21-7-4-14(25)10-13(21)11-15(20(27)28-3)19-16-5-8-23(9-6-18(26)30-23)22(16,2)12-17-24(19,21)29-17/h10,15-17,19H,4-9,11-12H2,1-3H3/t15-,16+,17-,19+,21+,22+,23-,24-/m1/s1	dilist_750							4	Yes	No	Yes
OASIS960	DTXSID3048239	Temocapril	DTXCID8028214	111902-57-9	FIQOFIRCTOWDOW-BJLQDIEVSA-N	[(2S,6R)-6-{[(2S)-1-Ethoxy-1-oxo-4-phenylbutan-2-yl]amino}-5-oxo-2-(thiophen-2-yl)-1,4-thiazepan-4-yl]acetic acid	CCOC(=O)[C@H](CCC1=CC=CC=C1)N[C@H]1CS[C@@H](CN(CC(O)=O)C1=O)C1=CC=CS1	InChI=1S/C23H28N2O5S2/c1-2-30-23(29)17(11-10-16-7-4-3-5-8-16)24-18-15-32-20(19-9-6-12-31-19)13-25(22(18)28)14-21(26)27/h3-9,12,17-18,20,24H,2,10-11,13-15H2,1H3,(H,26,27)/t17-,18-,20-/m0/s1	dilist_554							4	No	Yes	Yes
OASIS650	DTXSID0033960	Rifabutin	DTXCID5010773	72559-06-9	ATEBXHFBFRCZMA-VXTBVIBXSA-N	(9S,12E,14S,15R,16S,17R,18R,19R,20S,21S,22E,24Z)-6,18,20-Trihydroxy-14-methoxy-7,9,15,17,19,21,25-heptamethyl-1'-(2-methylpropyl)-5,10,26-trioxo-3,5,9,10-tetrahydrospiro[9,4-(epoxypentadeca[1,11,13]trienoimino)furo[2',3':7,8]naphtho[1,2-d]imidazole-2,4'-piperidin]-16-yl acetate	CO[C@H]1\C=C\O[C@@]2(C)OC3=C(C2=O)C2=C(C(O)=C3C)C(=O)C(NC(=O)\C(C)=C/C=C/[C@H](C)[C@H](O)[C@@H](C)[C@@H](O)[C@@H](C)[C@H](OC(C)=O)[C@@H]1C)=C1NC3(CCN(CC(C)C)CC3)N=C21	InChI=1S/C46H62N4O11/c1-22(2)21-50-18-16-46(17-19-50)48-34-31-32-39(54)28(8)42-33(31)43(56)45(10,61-42)59-20-15-30(58-11)25(5)41(60-29(9)51)27(7)38(53)26(6)37(52)23(3)13-12-14-24(4)44(57)47-36(40(32)55)35(34)49-46/h12-15,20,22-23,25-27,30,37-38,41,49,52-54H,16-19,21H2,1-11H3,(H,47,57)/b13-12+,20-15+,24-14-/t23-,25+,26+,27+,30-,37-,38+,41+,45-/m0/s1	dilist_833							4	Yes	No	Yes
OASIS1453	DTXSID8040640	Vinorelbine	DTXCID6020640	71486-22-1	GBABOYUKABKIAF-IELIFDKJSA-N	Methyl 4beta-(acetyloxy)-15-[(2R,6R,8S)-4-ethyl-8-(methoxycarbonyl)-1,3,6,7,8,9-hexahydro-2,6-methanoazecino[4,3-b]indol-8-yl]-3beta-hydroxy-16-methoxy-1-methyl-2beta,5alpha,12beta,19alpha-6,7-didehydroaspidospermidine-3alpha-carboxylate	CCC1=C[C@@H]2C[N@](C1)CC1=C(NC3=C1C=CC=C3)[C@@](C2)(C(=O)OC)C1=CC2=C(C=C1OC)N(C)[C@@H]1[C@]22CCN3CC=C[C@](CC)([C@@H]23)[C@@H](OC(C)=O)[C@]1(O)C(=O)OC	InChI=1S/C45H54N4O8/c1-8-27-19-28-22-44(40(51)55-6,36-30(25-48(23-27)24-28)29-13-10-11-14-33(29)46-36)32-20-31-34(21-35(32)54-5)47(4)38-43(31)16-18-49-17-12-15-42(9-2,37(43)49)39(57-26(3)50)45(38,53)41(52)56-7/h10-15,19-21,28,37-39,46,53H,8-9,16-18,22-25H2,1-7H3/t28-,37-,38+,39+,42+,43+,44-,45-/m0/s1	dilist_31							4	No	Yes	No
OASIS1101	DTXSID5023033	Etomidate	DTXCID401765734	33125-97-2	NPUKDXXFDDZOKR-LLVKDONJSA-N	Ethyl 1-[(1R)-1-phenylethyl]-1H-imidazole-5-carboxylate	CCOC(=O)C1=CN=CN1[C@H](C)C1=CC=CC=C1	InChI=1S/C14H16N2O2/c1-3-18-14(17)13-9-15-10-16(13)11(2)12-7-5-4-6-8-12/h4-11H,3H2,1-2H3/t11-/m1/s1	dilist_563							4	Yes	No	Yes
OASIS557	DTXSID7032551	Fluazinam	DTXCID5012551	79622-59-6	UZCGKGPEKUCDTF-UHFFFAOYSA-N	3-Chloro-N-[3-chloro-2,6-dinitro-4-(trifluoromethyl)phenyl]-5-(trifluoromethyl)pyridin-2-amine	[O-][N+](=O)C1=CC(=C(Cl)C(=C1NC1=C(Cl)C=C(C=N1)C(F)(F)F)[N+]([O-])=O)C(F)(F)F	InChI=1S/C13H4Cl2F6N4O4/c14-6-1-4(12(16,17)18)3-22-11(6)23-9-7(24(26)27)2-5(13(19,20)21)8(15)10(9)25(28)29/h1-3H,(H,22,23)				fraunhofer_253				3	No	Yes	Yes
OASIS070	DTXSID7023518	Promethazine	DTXCID803518	60-87-7	PWWVAXIEGOYWEE-UHFFFAOYSA-N	N,N-Dimethyl-1-(10H-phenothiazin-10-yl)propan-2-amine	CC(CN1C2=C(SC3=C1C=CC=C3)C=CC=C2)N(C)C	InChI=1/C17H20N2S/c1-13(18(2)3)12-19-14-8-4-6-10-16(14)20-17-11-7-5-9-15(17)19/h4-11,13H,12H2,1-3H3	dilist_215					tggates_66		2	No	Yes	No
OASIS1768	DTXSID20196671	Obeticholic acid	DTXCID60119162	459789-99-2	ZXERDUOLZKYMJM-ZWECCWDJSA-N	6alpha-Ethyl-3alpha,7alpha-dihydroxy-5beta-cholan-24-oic acid	[H][C@@]1(CC[C@@]2([H])[C@]3([H])[C@H](O)[C@H](CC)[C@]4([H])C[C@H](O)CC[C@]4(C)[C@@]3([H])CC[C@]12C)[C@H](C)CCC(O)=O	InChI=1S/C26H44O4/c1-5-17-21-14-16(27)10-12-26(21,4)20-11-13-25(3)18(15(2)6-9-22(28)29)7-8-19(25)23(20)24(17)30/h15-21,23-24,27,30H,5-14H2,1-4H3,(H,28,29)/t15-,16-,17-,18-,19+,20+,21+,23+,24-,25-,26-/m1/s1		dilirank2_7						4	No	Yes	Yes
OASIS1302	DTXSID7023061	Fludrocortisone	DTXCID503061	127-31-1	AAXVEMMRQDVLJB-BULBTXNYSA-N	9-Fluoro-11beta,17,21-trihydroxypregn-4-ene-3,20-dione	C[C@]12C[C@H](O)[C@@]3(F)[C@@H](CCC4=CC(=O)CC[C@]34C)[C@@H]1CC[C@]2(O)C(=O)CO	InChI=1S/C21H29FO5/c1-18-7-5-13(24)9-12(18)3-4-15-14-6-8-20(27,17(26)11-23)19(14,2)10-16(25)21(15,18)22/h9,14-16,23,25,27H,3-8,10-11H2,1-2H3/t14-,15-,16-,18-,19-,20-,21-/m0/s1	dilist_341							4	No	No	Yes
OASIS1640	DTXSID3020047	Allyl isothiocyanate	DTXCID8047	57-06-7	ZOJBYZNEUISWFT-UHFFFAOYSA-N	3-Isothiocyanatoprop-1-ene	C=CCN=C=S	InChI=1S/C4H5NS/c1-2-3-5-4-6/h2H,1,3H2					ice_43			3	Yes	No	No
OASIS534	DTXSID9032113	Tebuconazole	DTXCID7012113	107534-96-3	PXMNMQRDXWABCY-UHFFFAOYSA-N	1-(4-Chlorophenyl)-4,4-dimethyl-3-[(1H-1,2,4-triazol-1-yl)methyl]pentan-3-ol	CC(C)(C)C(O)(CCC1=CC=C(Cl)C=C1)CN1C=NC=N1	InChI=1/C16H22ClN3O/c1-15(2,3)16(21,10-20-12-18-11-19-20)9-8-13-4-6-14(17)7-5-13/h4-7,11-12,21H,8-10H2,1-3H3				fraunhofer_223				3	No	Yes	Yes
OASIS1277	DTXSID7020007	Acetohexamide	DTXCID707	968-81-0	VGZSUPCWNCWDAN-UHFFFAOYSA-N	4-Acetyl-N-(cyclohexylcarbamoyl)benzene-1-sulfonamide	CC(=O)C1=CC=C(C=C1)S(=O)(=O)NC(=O)NC1CCCCC1	InChI=1S/C15H20N2O4S/c1-11(18)12-7-9-14(10-8-12)22(20,21)17-15(19)16-13-5-3-2-4-6-13/h7-10,13H,2-6H2,1H3,(H2,16,17,19)	dilist_77							4	Yes	No	Yes
OASIS894	DTXSID3022586	Amikacin	DTXCID002586	37517-28-5	LKCWBDHBTVXHDL-RMDFUYIESA-N	(2S)-4-Amino-N-{(1R,2S,3S,4R,5S)-5-amino-2-[(3-amino-3-deoxy-alpha-D-glucopyranosyl)oxy]-4-[(6-amino-6-deoxy-alpha-D-glucopyranosyl)oxy]-3-hydroxycyclohexyl}-2-hydroxybutanamide	[H][C@]1(O[C@H]2[C@@H](C[C@H](N)[C@@H](O[C@@]3([H])O[C@H](CN)[C@@H](O)[C@H](O)[C@H]3O)[C@@H]2O)NC(=O)[C@@H](O)CCN)O[C@H](CO)[C@@H](O)[C@H](N)[C@H]1O	InChI=1S/C22H43N5O13/c23-2-1-8(29)20(36)27-7-3-6(25)18(39-22-16(34)15(33)13(31)9(4-24)37-22)17(35)19(7)40-21-14(32)11(26)12(30)10(5-28)38-21/h6-19,21-22,28-35H,1-5,23-26H2,(H,27,36)/t6-,7+,8-,9+,10+,11-,12+,13+,14+,15-,16+,17-,18+,19-,21+,22+/m0/s1	dilist_978							4	No	Yes	Yes
OASIS582	DTXSID2020268	Chlorendic acid	DTXCID80268	115-28-6	DJKGDNKYTKCJKD-UHFFFAOYSA-N	1,4,5,6,7,7-Hexachlorobicyclo[2.2.1]hept-5-ene-2,3-dicarboxylic acid	OC(=O)C1C(C(O)=O)C2(Cl)C(Cl)=C(Cl)C1(Cl)C2(Cl)Cl	InChI=1/C9H4Cl6O4/c10-3-4(11)8(13)2(6(18)19)1(5(16)17)7(3,12)9(8,14)15/h1-2H,(H,16,17)(H,18,19)				fraunhofer_284				3	No	Yes	Yes
OASIS062	DTXSID6021080	Omeprazole	DTXCID501080	73590-58-6	SUBDBMMJDZJVOS-UHFFFAOYSA-N	5-Methoxy-2-[(4-methoxy-3,5-dimethylpyridin-2-yl)methanesulfinyl]-1H-benzimidazole	COC1=CC2=C(NC(=N2)S(=O)CC2=C(C)C(OC)=C(C)C=N2)C=C1	InChI=1/C17H19N3O3S/c1-10-8-18-15(11(2)16(10)23-4)9-24(21)17-19-13-6-5-12(22-3)7-14(13)20-17/h5-8H,9H2,1-4H3,(H,19,20)	dilist_820					tggates_58		2	Yes	No	Yes
OASIS800	DTXSID2022832	Clemastine	DTXCID502832	15686-51-8	YNNUSGIPVFPVBX-NHCUHLMSSA-N	(2R)-2-{2-[(1R)-1-(4-Chlorophenyl)-1-phenylethoxy]ethyl}-1-methylpyrrolidine	CN1CCC[C@@H]1CCO[C@](C)(C1=CC=CC=C1)C1=CC=C(Cl)C=C1	InChI=1S/C21H26ClNO/c1-21(17-7-4-3-5-8-17,18-10-12-19(22)13-11-18)24-16-14-20-9-6-15-23(20)2/h3-5,7-8,10-13,20H,6,9,14-16H2,1-2H3/t20-,21-/m1/s1	dilist_696							4	No	Yes	No
OASIS526	DTXSID4032619	Halofenozide	DTXCID2012619	112226-61-6	CNKHSLKYRMDDNQ-UHFFFAOYSA-N	N'-Benzoyl-N'-tert-butyl-4-chlorobenzohydrazide	CC(C)(C)N(NC(=O)C1=CC=C(Cl)C=C1)C(=O)C1=CC=CC=C1	InChI=1S/C18H19ClN2O2/c1-18(2,3)21(17(23)14-7-5-4-6-8-14)20-16(22)13-9-11-15(19)12-10-13/h4-12H,1-3H3,(H,20,22)				fraunhofer_215				3	No	Yes	Yes
OASIS792	DTXSID2022628	Atenolol	DTXCID202628	29122-68-7	METKIMKYRPQLGS-UHFFFAOYSA-N	2-(4-{2-Hydroxy-3-[(propan-2-yl)amino]propoxy}phenyl)acetamide	CC(C)NCC(O)COC1=CC=C(CC(N)=O)C=C1	InChI=1/C14H22N2O3/c1-10(2)16-8-12(17)9-19-13-5-3-11(4-6-13)7-14(15)18/h3-6,10,12,16-17H,7-9H2,1-2H3,(H2,15,18)	dilist_194							4	Yes	No	Yes
OASIS358	DTXSID6040165	1,3-Dihydroxyacetone dimer	DTXCID101767981	62147-49-3	KEQUNHIAUQQPAC-OLQVQODUNA-N	(2R,5S)-2,5-Bis(hydroxymethyl)-1,4-dioxane-2,5-diol	OC[C@]1(O)CO[C@@](O)(CO)CO1	InChI=1/C6H12O6/c7-1-5(9)3-12-6(10,2-8)4-11-5/h7-10H,1-4H2/t5-,6+				fraunhofer_4				3	No	Yes	No
OASIS503	DTXSID3032549	Fenhexamid	DTXCID1012549	126833-17-8	VDLGAVXLJYLFDH-UHFFFAOYSA-N	N-(2,3-Dichloro-4-hydroxyphenyl)-1-methylcyclohexane-1-carboxamide	CC1(CCCCC1)C(=O)NC1=C(Cl)C(Cl)=C(O)C=C1	InChI=1S/C14H17Cl2NO2/c1-14(7-3-2-4-8-14)13(19)17-9-5-6-10(18)12(16)11(9)15/h5-6,18H,2-4,7-8H2,1H3,(H,17,19)				fraunhofer_184				3	No	Yes	Yes
OASIS1566	DTXSID9041152	(+/-)-Verapamil	DTXCID7021152	52-53-9	SGTNSNPWRIOYBX-UHFFFAOYSA-N	2-(3,4-Dimethoxyphenyl)-5-{[2-(3,4-dimethoxyphenyl)ethyl](methyl)amino}-2-(propan-2-yl)pentanenitrile	COC1=CC=C(CCN(C)CCCC(C#N)(C(C)C)C2=CC=C(OC)C(OC)=C2)C=C1OC	InChI=1/C27H38N2O4/c1-20(2)27(19-28,22-10-12-24(31-5)26(18-22)33-7)14-8-15-29(3)16-13-21-9-11-23(30-4)25(17-21)32-6/h9-12,17-18,20H,8,13-16H2,1-7H3	dilist_801							4	Yes	No	Yes
OASIS1874	DTXSID701007266	Idelalisib	DTXCID901434124	870281-82-6	IFSDAJWBUCMOAH-HNNXBMFYSA-N	5-Fluoro-3-phenyl-2-{(1S)-1-[(9H-purin-6-yl)amino]propyl}quinazolin-4(3H)-one	CC[C@H](NC1=NC=NC2=C1N=CN2)C1=NC2=CC=CC(F)=C2C(=O)N1C1=CC=CC=C1	InChI=1S/C22H18FN7O/c1-2-15(28-20-18-19(25-11-24-18)26-12-27-20)21-29-16-10-6-9-14(23)17(16)22(31)30(21)13-7-4-3-5-8-13/h3-12,15H,2H2,1H3,(H2,24,25,26,27,28)/t15-/m0/s1		dilirank2_90						4	No	Yes	Yes
OASIS579	DTXSID3032129	Tetrabromobisphenol A-bis(2,3-dibromopropyl ether)	DTXCID1012129	21850-44-2	LXIZRZRTWSDLKK-UHFFFAOYSA-N	1,1'-(Propane-2,2-diyl)bis[3,5-dibromo-4-(2,3-dibromopropoxy)benzene]	CC(C)(C1=CC(Br)=C(OCC(Br)CBr)C(Br)=C1)C1=CC(Br)=C(OCC(Br)CBr)C(Br)=C1	InChI=1/C21H20Br8O2/c1-21(2,11-3-15(26)19(16(27)4-11)30-9-13(24)7-22)12-5-17(28)20(18(29)6-12)31-10-14(25)8-23/h3-6,13-14H,7-10H2,1-2H3				fraunhofer_281				3	No	Yes	No
OASIS1377	DTXSID80161224	Metopimazine	DTXCID4083715	14008-44-7	BQDBKDMTIJBJLA-UHFFFAOYSA-N	1-{3-[2-(Methanesulfonyl)-10H-phenothiazin-10-yl]propyl}piperidine-4-carboxamide	CS(=O)(=O)C1=CC2=C(SC3=CC=CC=C3N2CCCN2CCC(CC2)C(N)=O)C=C1	InChI=1S/C22H27N3O3S2/c1-30(27,28)17-7-8-21-19(15-17)25(18-5-2-3-6-20(18)29-21)12-4-11-24-13-9-16(10-14-24)22(23)26/h2-3,5-8,15-16H,4,9-14H2,1H3,(H2,23,26)	dilist_865							4	No	No	Yes
OASIS916	DTXSID3023340	Mycophenolate mofetil	DTXCID103340	128794-94-5	RTGDFNSFWBGLEC-SYZQJQIISA-N	2-(Morpholin-4-yl)ethyl (4E)-6-(4-hydroxy-6-methoxy-7-methyl-3-oxo-1,3-dihydro-2-benzofuran-5-yl)-4-methylhex-4-enoate	COC1=C(C)C2=C(C(=O)OC2)C(O)=C1C\C=C(/C)CCC(=O)OCCN1CCOCC1	InChI=1S/C23H31NO7/c1-15(5-7-19(25)30-13-10-24-8-11-29-12-9-24)4-6-17-21(26)20-18(14-31-23(20)27)16(2)22(17)28-3/h4,26H,5-14H2,1-3H3/b15-4+	dilist_765							4	Yes	No	Yes
OASIS1246	DTXSID6045614	Dihydroergotamine	DTXCID4025614	511-12-6	LUZRJRNZXALNLM-JGRZULCMSA-N	5'alpha-Benzyl-12'-hydroxy-2'-methyl-3',6',18-trioxo-10alpha-9,10-dihydroergotaman	[H][C@@]12CCCN1C(=O)[C@H](CC1=CC=CC=C1)N1C(=O)[C@](C)(NC(=O)[C@H]3CN(C)[C@]4([H])CC5=CNC6=C5C(=CC=C6)[C@@]4([H])C3)O[C@@]21O	InChI=1S/C33H37N5O5/c1-32(35-29(39)21-15-23-22-10-6-11-24-28(22)20(17-34-24)16-25(23)36(2)18-21)31(41)38-26(14-19-8-4-3-5-9-19)30(40)37-13-7-12-27(37)33(38,42)43-32/h3-6,8-11,17,21,23,25-27,34,42H,7,12-16,18H2,1-2H3,(H,35,39)/t21-,23-,25-,26+,27+,32-,33+/m1/s1	dilist_688							4	Yes	No	No
OASIS953	DTXSID3045196	Ranolazine	DTXCID1025196	95635-55-5	XKLMZUWKNUAPSZ-UHFFFAOYSA-N	N-(2,6-Dimethylphenyl)-2-{4-[2-hydroxy-3-(2-methoxyphenoxy)propyl]piperazin-1-yl}acetamide	COC1=C(OCC(O)CN2CCN(CC(=O)NC3=C(C)C=CC=C3C)CC2)C=CC=C1	InChI=1/C24H33N3O4/c1-18-7-6-8-19(2)24(18)25-23(29)16-27-13-11-26(12-14-27)15-20(28)17-31-22-10-5-4-9-21(22)30-3/h4-10,20,28H,11-17H2,1-3H3,(H,25,29)	dilist_775							4	Yes	No	Yes
OASIS637	DTXSID0023371	Nisoldipine	DTXCID403371	63675-72-9	VKQFCGNPDRICFG-UHFFFAOYSA-N	Methyl 2-methylpropyl 2,6-dimethyl-4-(2-nitrophenyl)-1,4-dihydropyridine-3,5-dicarboxylate	COC(=O)C1=C(C)NC(C)=C(C1C1=CC=CC=C1[N+]([O-])=O)C(=O)OCC(C)C	InChI=1/C20H24N2O6/c1-11(2)10-28-20(24)17-13(4)21-12(3)16(19(23)27-5)18(17)14-8-6-7-9-15(14)22(25)26/h6-9,11,18,21H,10H2,1-5H3	dilist_748							4	Yes	No	Yes
OASIS1280	DTXSID7020714	Hydrocortisone	DTXCID10714	50-23-7	JYGXADMDTFJGBT-VWUMJDOOSA-N	11,17,21-Trihydroxypregn-4-ene-3,20-dione	[H][C@@]12CC[C@](O)(C(=O)CO)[C@@]1(C)C[C@H](O)[C@@]1([H])[C@@]2([H])CCC2=CC(=O)CC[C@]12C	InChI=1S/C21H30O5/c1-19-7-5-13(23)9-12(19)3-4-14-15-6-8-21(26,17(25)11-22)20(15,2)10-16(24)18(14)19/h9,14-16,18,22,24,26H,3-8,10-11H2,1-2H3/t14-,15-,16-,18+,19-,20-,21-/m0/s1	dilist_343							4	Yes	No	Yes
OASIS763	DTXSID1048596	Deferasirox	DTXCID1028522	201530-41-8	BOFQWVMAQOTZIW-UHFFFAOYSA-N	4-[3,5-Bis(2-hydroxyphenyl)-1H-1,2,4-triazol-1-yl]benzoic acid	OC(=O)C1=CC=C(C=C1)N1N=C(N=C1C1=CC=CC=C1O)C1=CC=CC=C1O	InChI=1S/C21H15N3O4/c25-17-7-3-1-5-15(17)19-22-20(16-6-2-4-8-18(16)26)24(23-19)14-11-9-13(10-12-14)21(27)28/h1-12,25-26H,(H,27,28)	dilist_1021							4	Yes	No	Yes
OASIS305	DTXSID3029869	Bezafibrate	DTXCID909869	41859-67-0	IIBYAHWJQTYFKB-UHFFFAOYSA-N	2-{4-[2-(4-Chlorobenzamido)ethyl]phenoxy}-2-methylpropanoic acid	CC(C)(OC1=CC=C(CCNC(=O)C2=CC=C(Cl)C=C2)C=C1)C(O)=O	InChI=1S/C19H20ClNO4/c1-19(2,18(23)24)25-16-9-3-13(4-10-16)11-12-21-17(22)14-5-7-15(20)8-6-14/h3-10H,11-12H2,1-2H3,(H,21,22)(H,23,24)	dilist_142		drugmatrix_21					2	Yes	No	Yes
OASIS646	DTXSID0023664	Tiapride	DTXCID903664	51012-32-9	JTVPZMFULRWINT-UHFFFAOYSA-N	N-[2-(Diethylamino)ethyl]-5-(methanesulfonyl)-2-methoxybenzamide	CCN(CC)CCNC(=O)C1=CC(=CC=C1OC)S(C)(=O)=O	InChI=1S/C15H24N2O4S/c1-5-17(6-2)10-9-16-15(18)13-11-12(22(4,19)20)7-8-14(13)21-3/h7-8,11H,5-6,9-10H2,1-4H3,(H,16,18)	dilist_524							4	Yes	No	No
OASIS1340	DTXSID7041128	Sorafenib	DTXCID5021128	284461-73-0	MLDQJTXFUGDVEO-UHFFFAOYSA-N	4-[4-({[4-Chloro-3-(trifluoromethyl)phenyl]carbamoyl}amino)phenoxy]-N-methylpyridine-2-carboxamide	CNC(=O)C1=CC(OC2=CC=C(NC(=O)NC3=CC=C(Cl)C(=C3)C(F)(F)F)C=C2)=CC=N1	InChI=1S/C21H16ClF3N4O3/c1-26-19(30)18-11-15(8-9-27-18)32-14-5-2-12(3-6-14)28-20(31)29-13-4-7-17(22)16(10-13)21(23,24)25/h2-11H,1H3,(H,26,30)(H2,28,29,31)	dilist_713							4	Yes	No	Yes
OASIS027	DTXSID1021322	Tetraethylthiuram disulfide	DTXCID101322	97-77-8	AUZONCFQVSMFAP-UHFFFAOYSA-N	N/A	CCN(CC)C(=S)SSC(=S)N(CC)CC	InChI=1S/C10H20N2S4/c1-5-11(6-2)9(13)15-16-10(14)12(7-3)8-4/h5-8H2,1-4H3	dilist_515					tggates_25		2	Yes	No	Yes
OASIS1564	DTXSID9040687	Nateglinide	DTXCID7020687	105816-04-4	OELFLUMRDSZNSF-BRWVUGGUSA-N	N-[(1r,4R)-4-(Propan-2-yl)cyclohexane-1-carbonyl]-D-phenylalanine	CC(C)[C@H]1CC[C@@H](CC1)C(=O)N[C@H](CC1=CC=CC=C1)C(O)=O	InChI=1S/C19H27NO3/c1-13(2)15-8-10-16(11-9-15)18(21)20-17(19(22)23)12-14-6-4-3-5-7-14/h3-7,13,15-17H,8-12H2,1-2H3,(H,20,21)(H,22,23)/t15-,16-,17-/m1/s1	dilist_164							4	Yes	No	Yes
OASIS724	DTXSID1023368	Niflumic acid	DTXCID903368	4394-00-7	JZFPYUNJRRFVQU-UHFFFAOYSA-N	2-[3-(Trifluoromethyl)anilino]pyridine-3-carboxylic acid	OC(=O)C1=CC=CN=C1NC1=CC=CC(=C1)C(F)(F)F	InChI=1S/C13H9F3N2O2/c14-13(15,16)8-3-1-4-9(7-8)18-11-10(12(19)20)5-2-6-17-11/h1-7H,(H,17,18)(H,19,20)	dilist_1023							4	Yes	No	Yes
OASIS319	DTXSID0024761	3-Chloroaniline	DTXCID004761	108-42-9	PNPCRKVUWYDDST-UHFFFAOYSA-N	3-Chloroaniline	NC1=CC(Cl)=CC=C1	InChI=1S/C6H6ClN/c7-5-2-1-3-6(8)4-5/h1-4H,8H2			drugmatrix_7					2	Yes	No	No
OASIS1675	DTXSID2021238	Resorcinol	DTXCID601238	108-46-3	GHMLBKRAJCXXBS-UHFFFAOYSA-N	Benzene-1,3-diol	OC1=CC(O)=CC=C1	InChI=1S/C6H6O2/c7-5-2-1-3-6(8)4-5/h1-4,7-8H					ice_118			3	Yes	No	Yes
OASIS1355	DTXSID7046675	Lapatinib	DTXCID5026675	231277-92-2	BCFGMOOMADDAQU-UHFFFAOYSA-N	N-{3-Chloro-4-[(3-fluorophenyl)methoxy]phenyl}-6-[5-({[2-(methanesulfonyl)ethyl]amino}methyl)furan-2-yl]quinazolin-4-amine	CS(=O)(=O)CCNCC1=CC=C(O1)C1=CC2=C(NC3=CC=C(OCC4=CC(F)=CC=C4)C(Cl)=C3)N=CN=C2C=C1	InChI=1S/C29H26ClFN4O4S/c1-40(36,37)12-11-32-16-23-7-10-27(39-23)20-5-8-26-24(14-20)29(34-18-33-26)35-22-6-9-28(25(30)15-22)38-17-19-3-2-4-21(31)13-19/h2-10,13-15,18,32H,11-12,16-17H2,1H3,(H,33,34,35)	dilist_866							4	Yes	No	Yes
OASIS548	DTXSID4024012	1,4-Dibromobenzene	DTXCID504012	106-37-6	SWJPEBQEEAHIGZ-UHFFFAOYSA-N	1,4-Dibromobenzene	BrC1=CC=C(Br)C=C1	InChI=1S/C6H4Br2/c7-5-1-2-6(8)4-3-5/h1-4H				fraunhofer_243				3	No	Yes	Yes
OASIS861	DTXSID2048327	Lercanidipine	DTXCID7028302	100427-26-7	ZDXUKAKRHYTAKV-UHFFFAOYSA-N	1-[(3,3-Diphenylpropyl)(methyl)amino]-2-methylpropan-2-yl methyl 2,6-dimethyl-4-(3-nitrophenyl)-1,4-dihydropyridine-3,5-dicarboxylate	COC(=O)C1=C(C)NC(C)=C(C1C1=CC(=CC=C1)[N+]([O-])=O)C(=O)OC(C)(C)CN(C)CCC(C1=CC=CC=C1)C1=CC=CC=C1	InChI=1/C36H41N3O6/c1-24-31(34(40)44-6)33(28-18-13-19-29(22-28)39(42)43)32(25(2)37-24)35(41)45-36(3,4)23-38(5)21-20-30(26-14-9-7-10-15-26)27-16-11-8-12-17-27/h7-19,22,30,33,37H,20-21,23H2,1-6H3	dilist_742							4	No	Yes	Yes
OASIS1443	DTXSID8023717	Tripelennamine	DTXCID803717	91-81-6	UFLGIAIHIAPJJC-UHFFFAOYSA-N	N~1~-Benzyl-N~2~,N~2~-dimethyl-N~1~-(pyridin-2-yl)ethane-1,2-diamine	CN(C)CCN(CC1=CC=CC=C1)C1=NC=CC=C1	InChI=1S/C16H21N3/c1-18(2)12-13-19(16-10-6-7-11-17-16)14-15-8-4-3-5-9-15/h3-11H,12-14H2,1-2H3	dilist_638							4	Yes	No	No
OASIS515	DTXSID5024344	Tri-allate	DTXCID804344	2303-17-5	MWBPRDONLNQCFV-UHFFFAOYSA-N	S-(2,3,3-Trichloroprop-2-en-1-yl) dipropan-2-ylcarbamothioate	CC(C)N(C(C)C)C(=O)SCC(Cl)=C(Cl)Cl	InChI=1S/C10H16Cl3NOS/c1-6(2)14(7(3)4)10(15)16-5-8(11)9(12)13/h6-7H,5H2,1-4H3				fraunhofer_200				3	No	Yes	No
OASIS635	DTXSID0023325	Mirtazapine	DTXCID503325	85650-52-8	RONZAEMNMFQXRA-UHFFFAOYSA-N	2-Methyl-1,2,3,4,10,14b-hexahydropyrazino[2,1-a]pyrido[2,3-c][2]benzazepine	CN1CCN2C(C1)C1=CC=CC=C1CC1=C2N=CC=C1	InChI=1/C17H19N3/c1-19-9-10-20-16(12-19)15-7-3-2-5-13(15)11-14-6-4-8-18-17(14)20/h2-8,16H,9-12H2,1H3	dilist_707							4	Yes	No	No
OASIS928	DTXSID3023631	Tamsulosin	DTXCID803631	106133-20-4	DRHKJLXJIQTDTD-OAHLLOKOSA-N	5-[(2R)-2-{[2-(2-Ethoxyphenoxy)ethyl]amino}propyl]-2-methoxybenzene-1-sulfonamide	CCOC1=C(OCCN[C@H](C)CC2=CC(=C(OC)C=C2)S(N)(=O)=O)C=CC=C1	InChI=1S/C20H28N2O5S/c1-4-26-17-7-5-6-8-18(17)27-12-11-22-15(2)13-16-9-10-19(25-3)20(14-16)28(21,23)24/h5-10,14-15,22H,4,11-13H2,1-3H3,(H2,21,23,24)/t15-/m1/s1	dilist_578							4	No	No	Yes
OASIS267	DTXSID6057877	Sampatrilat	DTXCID7031664	129981-36-8	LPUDGHQMOAHMMF-JBACZVJFSA-N	N-{1-[(2S)-2-Carboxy-3-{[N~2~-(methanesulfonyl)-L-lysyl]amino}propyl]cyclopentane-1-carbonyl}-L-tyrosine	CS(=O)(=O)N[C@@H](CCCCN)C(=O)NC[C@H](CC1(CCCC1)C(=O)N[C@@H](CC1=CC=C(O)C=C1)C(O)=O)C(O)=O	InChI=1S/C26H40N4O9S/c1-40(38,39)30-20(6-2-5-13-27)22(32)28-16-18(23(33)34)15-26(11-3-4-12-26)25(37)29-21(24(35)36)14-17-7-9-19(31)10-8-17/h7-10,18,20-21,30-31H,2-6,11-16,27H2,1H3,(H,28,32)(H,29,37)(H,33,34)(H,35,36)/t18-,20-,21-/m0/s1							toxrefdb_128	1	No	No	Yes
OASIS1248	DTXSID6045951	Ramelteon	DTXCID301508624	196597-26-9	YLXDSYKOBKBWJQ-PLAQIDKDNA-N	N-{2-[(8S)-1,6,7,8-Tetrahydro-2H-indeno[5,4-b]furan-8-yl]ethyl}propanamide	CCC(=O)NCC[C@@H]1CCC2=CC=C3OCCC3=C12	InChI=1/C16H21NO2/c1-2-15(18)17-9-7-12-4-3-11-5-6-14-13(16(11)12)8-10-19-14/h5-6,12H,2-4,7-10H2,1H3,(H,17,18)/t12-/s2	dilist_393							4	Yes	No	Yes
OASIS1950	DTXSID70236238	BGJ-398	DTXCID70158729	872511-34-7	QADPYRIHXKWUSV-UHFFFAOYSA-N	N'-(2,6-Dichloro-3,5-dimethoxyphenyl)-N-{6-[4-(4-ethylpiperazin-1-yl)anilino]pyrimidin-4-yl}-N-methylurea	CCN1CCN(CC1)C1=CC=C(NC2=CC(=NC=N2)N(C)C(=O)NC2=C(Cl)C(OC)=CC(OC)=C2Cl)C=C1	InChI=1S/C26H31Cl2N7O3/c1-5-34-10-12-35(13-11-34)18-8-6-17(7-9-18)31-21-15-22(30-16-29-21)33(2)26(36)32-25-23(27)19(37-3)14-20(38-4)24(25)28/h6-9,14-16H,5,10-13H2,1-4H3,(H,32,36)(H,29,30,31)									No	No	Yes
OASIS1772	DTXSID20893451	Afatinib	DTXCID301323466	850140-72-6	ULXXDDBFHOBEHA-CWDCEQMOSA-N	(2E)-N-[4-(3-Chloro-4-fluoroanilino)-7-{[(3S)-oxolan-3-yl]oxy}quinazolin-6-yl]-4-(dimethylamino)but-2-enamide	CN(C)C\C=C\C(=O)NC1=C(O[C@H]2CCOC2)C=C2N=CN=C(NC3=CC(Cl)=C(F)C=C3)C2=C1	InChI=1S/C24H25ClFN5O3/c1-31(2)8-3-4-23(32)30-21-11-17-20(12-22(21)34-16-7-9-33-13-16)27-14-28-24(17)29-15-5-6-19(26)18(25)10-15/h3-6,10-12,14,16H,7-9,13H2,1-2H3,(H,30,32)(H,27,28,29)/b4-3+/t16-/m0/s1		dilirank2_152						4	No	Yes	Yes
OASIS1226	DTXSID6023656	Thioridazine	DTXCID403656	50-52-2	KLBQZWRITKRQQV-UHFFFAOYSA-N	10-[2-(1-Methylpiperidin-2-yl)ethyl]-2-(methylsulfanyl)-10H-phenothiazine	CSC1=CC2=C(SC3=CC=CC=C3N2CCC2CCCCN2C)C=C1	InChI=1/C21H26N2S2/c1-22-13-6-5-7-16(22)12-14-23-18-8-3-4-9-20(18)25-21-11-10-17(24-2)15-19(21)23/h3-4,8-11,15-16H,5-7,12-14H2,1-2H3	dilist_869							4	Yes	No	No
OASIS135	DTXSID8024652	Bronopol	DTXCID904652	52-51-7	LVDKZNITIUWNER-UHFFFAOYSA-N	2-Bromo-2-nitropropane-1,3-diol	OCC(Br)(CO)[N+]([O-])=O	InChI=1S/C3H6BrNO4/c4-3(1-6,2-7)5(8)9/h6-7H,1-2H2				fraunhofer_5			toxrefdb_117	1	No	Yes	Yes
OASIS1881	DTXSID701027951	Lusutrombopag	DTXCID001513519	1110766-97-6	NOZIJMHMKORZBA-KJCUYJGMSA-N	N/A	CCCCCCO[C@@H](C)C1=C(OC)C(=CC=C1)C1=CSC(NC(=O)C2=CC(Cl)=C(\C=C(/C)C(O)=O)C(Cl)=C2)=N1	InChI=1S/C29H32Cl2N2O5S/c1-5-6-7-8-12-38-18(3)20-10-9-11-21(26(20)37-4)25-16-39-29(32-25)33-27(34)19-14-23(30)22(24(31)15-19)13-17(2)28(35)36/h9-11,13-16,18H,5-8,12H2,1-4H3,(H,35,36)(H,32,33,34)/b17-13+/t18-/m0/s1		dilirank2_117						4	No	No	Yes
OASIS1618	DTXSID4020296	4-Chloroaniline hydrochloride	DTXCID80296	20265-96-7	ISJBQSJDQZLCSF-UHFFFAOYSA-N	4-Chloroaniline--hydrogen chloride (1/1)	Cl.NC1=CC=C(Cl)C=C1	InChI=1S/C6H6ClN.ClH/c7-5-1-3-6(8)4-2-5;/h1-4H,8H2;1H					ice_29			3	No	Yes	No
OASIS954	DTXSID3045350	Tranexamic acid	DTXCID401333941	1197-18-8	GYDJEQRTZSCIOI-LJGSYFOKNA-N	(1r,4r)-4-(Aminomethyl)cyclohexane-1-carboxylic acid	NC[C@H]1CC[C@@H](CC1)C(O)=O	InChI=1/C8H15NO2/c9-5-6-1-3-7(4-2-6)8(10)11/h6-7H,1-5,9H2,(H,10,11)/t6-,7-	dilist_974							4	Yes	No	Yes
OASIS626	DTXSID0023111	Granisetron	DTXCID203111	109889-09-0	MFWNKCLOYSRHCJ-BTTYYORXSA-N	1-Methyl-N-[(1R,3r,5S)-9-methyl-9-azabicyclo[3.3.1]nonan-3-yl]-1H-indazole-3-carboxamide	CN1N=C(C(=O)N[C@@H]2C[C@@H]3CCC[C@H](C2)N3C)C2=CC=CC=C12	InChI=1S/C18H24N4O/c1-21-13-6-5-7-14(21)11-12(10-13)19-18(23)17-15-8-3-4-9-16(15)22(2)20-17/h3-4,8-9,12-14H,5-7,10-11H2,1-2H3,(H,19,23)/t12-,13+,14-	dilist_28							4	Yes	No	Yes
OASIS949	DTXSID3044209	Losartan potassium	DTXCID1024209	124750-99-8	OXCMYAYHXIHQOA-UHFFFAOYSA-N	Potassium 5-(4'-{[2-butyl-4-chloro-5-(hydroxymethyl)-1H-imidazol-1-yl]methyl}[1,1'-biphenyl]-2-yl)tetrazol-1-ide	[K+].CCCCC1=NC(Cl)=C(CO)N1CC1=CC=C(C=C1)C1=CC=CC=C1C1=NN=N[N-]1	InChI=1S/C22H22ClN6O.K/c1-2-3-8-20-24-21(23)19(14-30)29(20)13-15-9-11-16(12-10-15)17-6-4-5-7-18(17)22-25-27-28-26-22;/h4-7,9-12,30H,2-3,8,13-14H2,1H3;/q-1;+1	dilist_469							4	No	Yes	Yes
OASIS845	DTXSID2045440	Probucol	DTXCID0025440	23288-49-5	FYPMFJGVHOHGLL-UHFFFAOYSA-N	4,4'-[Propane-2,2-diylbis(sulfanediyl)]bis(2,6-di-tert-butylphenol)	CC(C)(SC1=CC(=C(O)C(=C1)C(C)(C)C)C(C)(C)C)SC1=CC(=C(O)C(=C1)C(C)(C)C)C(C)(C)C	InChI=1S/C31H48O2S2/c1-27(2,3)21-15-19(16-22(25(21)32)28(4,5)6)34-31(13,14)35-20-17-23(29(7,8)9)26(33)24(18-20)30(10,11)12/h15-18,32-33H,1-14H3	dilist_146							4	Yes	No	Yes
OASIS078	DTXSID9020322	Chlorpropamide	DTXCID30322	94-20-2	RKWGIWYCVPQPMF-UHFFFAOYSA-N	4-Chloro-N-(propylcarbamoyl)benzene-1-sulfonamide	CCCNC(=O)NS(=O)(=O)C1=CC=C(Cl)C=C1	InChI=1S/C10H13ClN2O3S/c1-2-7-12-10(14)13-17(15,16)9-5-3-8(11)4-6-9/h3-6H,2,7H2,1H3,(H2,12,13,14)	dilist_503					tggates_74		2	Yes	No	Yes
OASIS1560	DTXSID9031800	Nocodazole	DTXCID7011800	31430-18-9	KYRVNWMVYQXFEU-UHFFFAOYSA-N	Methyl [5-(thiophene-2-carbonyl)-1H-benzimidazol-2-yl]carbamate	COC(=O)NC1=NC2=C(N1)C=CC(=C2)C(=O)C1=CC=CS1	InChI=1S/C14H11N3O3S/c1-20-14(19)17-13-15-9-5-4-8(7-10(9)16-13)12(18)11-3-2-6-21-11/h2-7H,1H3,(H2,15,16,17,19)	dilist_754							4	No	Yes	Yes
OASIS1793	DTXSID401004837	Bedaquiline fumarate	DTXCID601513379	845533-86-0	ZLVSPMRFRHMMOY-WWCCMVHESA-N	(2E)-But-2-enedioic acid--(1R,2S)-1-(6-bromo-2-methoxyquinolin-3-yl)-4-(dimethylamino)-2-(naphthalen-1-yl)-1-phenylbutan-2-ol (1/1)	[H]\C(=C(\[H])C(O)=O)C(O)=O.COC1=NC2=C(C=C(Br)C=C2)C=C1[C@@H](C1=CC=CC=C1)[C@@](O)(CCN(C)C)C1=CC=CC2=C1C=CC=C2	InChI=1S/C32H31BrN2O2.C4H4O4/c1-35(2)19-18-32(36,28-15-9-13-22-10-7-8-14-26(22)28)30(23-11-5-4-6-12-23)27-21-24-20-25(33)16-17-29(24)34-31(27)37-3;5-3(6)1-2-4(7)8/h4-17,20-21,30,36H,18-19H2,1-3H3;1-2H,(H,5,6)(H,7,8)/b;2-1+/t30-,32-;/m1./s1		dilirank2_34						4	No	Yes	Yes
OASIS1209	DTXSID6023284	Methicillin	DTXCID703284	61-32-5	RJQXTJLFIWVMTO-TYNCELHUSA-N	(2S,5R,6R)-6-(2,6-Dimethoxybenzamido)-3,3-dimethyl-7-oxo-4-thia-1-azabicyclo[3.2.0]heptane-2-carboxylic acid	[H][C@]12SC(C)(C)[C@@H](N1C(=O)[C@H]2NC(=O)C1=C(OC)C=CC=C1OC)C(O)=O	InChI=1S/C17H20N2O6S/c1-17(2)12(16(22)23)19-14(21)11(15(19)26-17)18-13(20)10-8(24-3)6-5-7-9(10)25-4/h5-7,11-12,15H,1-4H3,(H,18,20)(H,22,23)/t11-,12+,15-/m1/s1	dilist_807							4	No	Yes	No
OASIS656	DTXSID0040464	Docetaxel	DTXCID8020464	114977-28-5	ZDZOTLJHXYCWBA-VCVYQWHSSA-N	4-(Acetyloxy)-13alpha-({(2R,3S)-3-[(tert-butoxycarbonyl)amino]-2-hydroxy-3-phenylpropanoyl}oxy)-1,7beta,10beta-trihydroxy-9-oxo-4alpha,5beta-5,20-epoxytax-11-en-2alpha-yl benzoate	[H][C@@]12C[C@H](O)[C@@]3(C)C(=O)[C@H](O)C4=C(C)[C@H](C[C@@](O)([C@@H](OC(=O)C5=CC=CC=C5)[C@]3([H])[C@@]1(CO2)OC(C)=O)C4(C)C)OC(=O)[C@H](O)[C@@H](NC(=O)OC(C)(C)C)C1=CC=CC=C1	InChI=1S/C43H53NO14/c1-22-26(55-37(51)32(48)30(24-15-11-9-12-16-24)44-38(52)58-39(3,4)5)20-43(53)35(56-36(50)25-17-13-10-14-18-25)33-41(8,34(49)31(47)29(22)40(43,6)7)27(46)19-28-42(33,21-54-28)57-23(2)45/h9-18,26-28,30-33,35,46-48,53H,19-21H2,1-8H3,(H,44,52)/t26-,27-,28+,30-,31+,32+,33-,35-,41+,42-,43+/m0/s1	dilist_103							4	Yes	No	Yes
OASIS1908	DTXSID80893457	Teriflunomide	DTXCID401323471	163451-81-8	UTNUDOFZCWSZMS-YFHOEESVSA-N	N/A	C\C(O)=C(/C#N)C(=O)NC1=CC=C(C=C1)C(F)(F)F	InChI=1S/C12H9F3N2O2/c1-7(18)10(6-16)11(19)17-9-4-2-8(3-5-9)12(13,14)15/h2-5,18H,1H3,(H,17,19)/b10-7-		dilirank2_59						4	No	Yes	Yes
OASIS033	DTXSID1048334	Bendazac	DTXCID2028309	20187-55-7	BYFMCKSPFYVMOU-UHFFFAOYSA-N	[(1-Benzyl-1H-indazol-3-yl)oxy]acetic acid	OC(=O)COC1=NN(CC2=CC=CC=C2)C2=C1C=CC=C2	InChI=1S/C16H14N2O3/c19-15(20)11-21-16-13-8-4-5-9-14(13)18(17-16)10-12-6-2-1-3-7-12/h1-9H,10-11H2,(H,19,20)	dilist_1037					tggates_31		2	No	Yes	Yes
OASIS347	DTXSID5030030	Perfluorobutanesulfonic acid	DTXCID3010030	375-73-5	JGTNAGYHADQMCM-UHFFFAOYSA-N	Nonafluorobutane-1-sulfonic acid	OS(=O)(=O)C(F)(F)C(F)(F)C(F)(F)C(F)(F)F	InChI=1S/C4HF9O3S/c5-1(6,3(9,10)11)2(7,8)4(12,13)17(14,15)16/h(H,14,15,16)				fraunhofer_29	ice_27			3	Yes	No	Yes
OASIS439	DTXSID8034580	Ethofumesate	DTXCID6014580	26225-79-6	IRCMYGHHKLLGHV-UHFFFAOYSA-N	2-Ethoxy-3,3-dimethyl-2,3-dihydro-1-benzofuran-5-yl methanesulfonate	CCOC1OC2=C(C=C(OS(C)(=O)=O)C=C2)C1(C)C	InChI=1/C13H18O5S/c1-5-16-12-13(2,3)10-8-9(18-19(4,14)15)6-7-11(10)17-12/h6-8,12H,5H2,1-4H3				fraunhofer_114				3	No	Yes	Yes
OASIS1689	DTXSID2020474	3,4-Dihydrocoumarin	DTXCID00474	119-84-6	VMUXSMXIQBNMGZ-UHFFFAOYSA-N	3,4-Dihydro-2H-1-benzopyran-2-one	O=C1CCC2=C(O1)C=CC=C2	InChI=1S/C9H8O2/c10-9-6-5-7-3-1-2-4-8(7)11-9/h1-4H,5-6H2					ice_75			3	Yes	No	Yes
OASIS1787	DTXSID30234977	Tedizolid phosphate	DTXCID60157468	856867-55-5	QCGUSIANLFXSGE-GFCCVEGCSA-N	[(5R)-3-{3-Fluoro-4-[6-(2-methyl-2H-tetrazol-5-yl)pyridin-3-yl]phenyl}-2-oxo-1,3-oxazolidin-5-yl]methyl dihydrogen phosphate	CN1N=NC(=N1)C1=NC=C(C=C1)C1=C(F)C=C(C=C1)N1C[C@H](COP(O)(O)=O)OC1=O	InChI=1S/C17H16FN6O6P/c1-23-21-16(20-22-23)15-5-2-10(7-19-15)13-4-3-11(6-14(13)18)24-8-12(30-17(24)25)9-29-31(26,27)28/h2-7,12H,8-9H2,1H3,(H2,26,27,28)/t12-/m1/s1		dilirank2_162						4	No	Yes	Yes
OASIS1373	DTXSID70873208	Cefepime	DTXCID20820707	88040-23-7	HVFLCNVBZFFHBT-ZKDACBOMSA-N	(6R,7R)-7-{[(2Z)-2-(2-Amino-1,3-thiazol-4-yl)-2-(methoxyimino)acetyl]amino}-3-[(1-methylpyrrolidin-1-ium-1-yl)methyl]-8-oxo-5-thia-1-azabicyclo[4.2.0]oct-2-ene-2-carboxylate	[H][C@]12SCC(C[N+]3(C)CCCC3)=C(N1C(=O)[C@H]2NC(=O)C(=N/OC)\C1=CSC(N)=N1)C([O-])=O	InChI=1S/C19H24N6O5S2/c1-25(5-3-4-6-25)7-10-8-31-17-13(16(27)24(17)14(10)18(28)29)22-15(26)12(23-30-2)11-9-32-19(20)21-11/h9,13,17H,3-8H2,1-2H3,(H3-,20,21,22,26,28,29)/b23-12-/t13-,17-/m1/s1	dilist_855							4	No	Yes	Yes
OASIS1360	DTXSID7048455	Succinylcholine	DTXCID3028429	306-40-1	AXOIZCJOOAYSMI-UHFFFAOYSA-N	2,2'-[(1,4-Dioxobutane-1,4-diyl)bis(oxy)]bis(N,N,N-trimethylethan-1-aminium)	C[N+](C)(C)CCOC(=O)CCC(=O)OCC[N+](C)(C)C	InChI=1S/C14H30N2O4/c1-15(2,3)9-11-19-13(17)7-8-14(18)20-12-10-16(4,5)6/h7-12H2,1-6H3/q+2	dilist_57							4	No	Yes	No
OASIS1315	DTXSID7023352	Nandrolone decanoate	DTXCID203352	360-70-3	JKWKMORAXJQQSR-MOPIKTETSA-N	3-Oxoestr-4-en-17beta-yl decanoate	CCCCCCCCCC(=O)O[C@H]1CC[C@H]2[C@@H]3CCC4=CC(=O)CC[C@@H]4[C@H]3CC[C@]12C	InChI=1S/C28H44O3/c1-3-4-5-6-7-8-9-10-27(30)31-26-16-15-25-24-13-11-20-19-21(29)12-14-22(20)23(24)17-18-28(25,26)2/h19,22-26H,3-18H2,1-2H3/t22-,23+,24+,25-,26-,28-/m0/s1	dilist_479							4	No	No	Yes
OASIS663	DTXSID0042664	Vancomycin	DTXCID401031367	1404-90-6	MYPYJXKWCTUITO-LYRMYLQWSA-N	(1S,2R,18R,19R,22S,25R,28R,40S)-48-{[(2S,3R,4S,5S,6R)-3-{[(2S,4S,5S,6S)-4-Amino-5-hydroxy-4,6-dimethyloxan-2-yl]oxy}-4,5-dihydroxy-6-(hydroxymethyl)oxan-2-yl]oxy}-22-(2-amino-2-oxoethyl)-5,15-dichloro-2,18,32,35,37-pentahydroxy-19-{[(2R)-4-methyl-2-(methylamino)pentanoyl]amino}-20,23,26,42,44-pentaoxo-7,13-dioxa-21,24,27,41,43-pentaazaoctacyclo[26.14.2.2~3,6~.2~14,17~.1~8,12~.1~29,33~.0~10,25~.0~…	CN[C@H](CC(C)C)C(=O)N[C@@H]1[C@H](O)C2=CC=C(OC3=C(O[C@@H]4O[C@H](CO)[C@@H](O)[C@H](O)[C@H]4O[C@H]4C[C@](C)(N)[C@H](O)[C@H](C)O4)C4=CC(=C3)[C@@H](NC(=O)[C@H](CC(N)=O)NC1=O)C(=O)N[C@@H]1C3=CC=C(O)C(=C3)C3=C(C=C(O)C=C3O)[C@H](NC(=O)[C@@H](NC1=O)[C@H](O)C1=CC(Cl)=C(O4)C=C1)C(O)=O)C(Cl)=C2	InChI=1S/C66H75Cl2N9O24/c1-23(2)12-34(71-5)58(88)76-49-51(83)26-7-10-38(32(67)14-26)97-40-16-28-17-41(55(40)101-65-56(54(86)53(85)42(22-78)99-65)100-44-21-66(4,70)57(87)24(3)96-44)98-39-11-8-27(15-33(39)68)52(84)50-63(93)75-48(64(94)95)31-18-29(79)19-37(81)45(31)30-13-25(6-9-36(30)80)46(60(90)77-50)74-61(91)47(28)73-59(89)35(20-43(69)82)72-62(49)92/h6-11,13-19,23-24,34-35,42,44,46-54,56-57,65,71,…	dilist_35							4	Yes	No	Yes
OASIS1679	DTXSID0021832	N,N,4-Trimethylaniline	DTXCID401832	99-97-8	GYVGXEWAOAAJEU-UHFFFAOYSA-N	N,N,4-Trimethylaniline	CN(C)C1=CC=C(C)C=C1	InChI=1S/C9H13N/c1-8-4-6-9(7-5-8)10(2)3/h4-7H,1-3H3					ice_162			3	Yes	No	Yes
OASIS1488	DTXSID8048733	Pazopanib	DTXCID1028659	444731-52-6	CUIHSIWYWATEQL-UHFFFAOYSA-N	5-({4-[(2,3-Dimethyl-2H-indazol-6-yl)(methyl)amino]pyrimidin-2-yl}amino)-2-methylbenzene-1-sulfonamide	CN(C1=CC2=NN(C)C(C)=C2C=C1)C1=NC(NC2=CC(=C(C)C=C2)S(N)(=O)=O)=NC=C1	InChI=1S/C21H23N7O2S/c1-13-5-6-15(11-19(13)31(22,29)30)24-21-23-10-9-20(25-21)27(3)16-7-8-17-14(2)28(4)26-18(17)12-16/h5-12H,1-4H3,(H2,22,29,30)(H,23,24,25)	dilist_646							4	Yes	No	Yes
OASIS1577	DTXSID9046029	Efavirenz	DTXCID7026029	154598-52-4	XPOQHMRABVBWPR-ZDUSSCGKSA-N	(4S)-6-Chloro-4-(cyclopropylethynyl)-4-(trifluoromethyl)-1,4-dihydro-2H-3,1-benzoxazin-2-one	FC(F)(F)[C@]1(OC(=O)NC2=CC=C(Cl)C=C12)C#CC1CC1	InChI=1S/C14H9ClF3NO2/c15-9-3-4-11-10(7-9)13(14(16,17)18,21-12(20)19-11)6-5-8-1-2-8/h3-4,7-8H,1-2H2,(H,19,20)/t13-/m0/s1	dilist_876							4	Yes	No	Yes
OASIS725	DTXSID1023441	Perphenazine	DTXCID703441	58-39-9	RGCVKNLCSQQDEP-UHFFFAOYSA-N	2-{4-[3-(2-Chloro-10H-phenothiazin-10-yl)propyl]piperazin-1-yl}ethan-1-ol	OCCN1CCN(CCCN2C3=CC=CC=C3SC3=C2C=C(Cl)C=C3)CC1	InChI=1S/C21H26ClN3OS/c22-17-6-7-21-19(16-17)25(18-4-1-2-5-20(18)27-21)9-3-8-23-10-12-24(13-11-23)14-15-26/h1-2,4-7,16,26H,3,8-15H2	dilist_1091							4	Yes	No	Yes
OASIS1710	DTXSID001102271	Telotristat ethyl	DTXCID901533956	1033805-22-9	MDSQOJYHHZBZKA-GBXCKJPGSA-N	N/A	CCOC(=O)[C@@H](N)CC1=CC=C(C=C1)C1=CC(O[C@H](C2=CC=C(Cl)C=C2N2C=CC(C)=N2)C(F)(F)F)=NC(N)=N1	InChI=1S/C27H26ClF3N6O3/c1-3-39-25(38)20(32)12-16-4-6-17(7-5-16)21-14-23(35-26(33)34-21)40-24(27(29,30)31)19-9-8-18(28)13-22(19)37-11-10-15(2)36-37/h4-11,13-14,20,24H,3,12,32H2,1-2H3,(H2,33,34,35)/t20-,24+/m0/s1		dilirank2_126						4	No	No	Yes
OASIS827	DTXSID2023725	Troxipide	DTXCID303725	30751-05-4	YSIITVVESCNIPR-UHFFFAOYSA-N	3,4,5-Trimethoxy-N-(piperidin-3-yl)benzamide	COC1=CC(=CC(OC)=C1OC)C(=O)NC1CCCNC1	InChI=1/C15H22N2O4/c1-19-12-7-10(8-13(20-2)14(12)21-3)15(18)17-11-5-4-6-16-9-11/h7-8,11,16H,4-6,9H2,1-3H3,(H,17,18)	dilist_785							4	Yes	No	Yes
OASIS1039	DTXSID4037168	Mefloquine	DTXCID001473959	53230-10-7	XEEQGYMUWCZPDN-GHLNEVLRNA-N	(S)-[2,8-Bis(trifluoromethyl)quinolin-4-yl][(2R)-piperidin-2-yl]methanol	[H][C@@]1(CCCCN1)[C@@H](O)C1=CC(=NC2=C1C=CC=C2C(F)(F)F)C(F)(F)F	InChI=1/C17H16F6N2O/c18-16(19,20)11-5-3-4-9-10(15(26)12-6-1-2-7-24-12)8-13(17(21,22)23)25-14(9)11/h3-5,8,12,15,24,26H,1-2,6-7H2/t12-,15+/s2	dilist_1040							4	No	Yes	No
OASIS1829	DTXSID501027955	Pemigatinib	DTXCID401513523	1513857-77-6	HCDMJFOHIXMBOV-UHFFFAOYSA-N	N/A	CCN1C(=O)N(CC2=C1C1=C(NC(CN3CCOCC3)=C1)N=C2)C1=C(F)C(OC)=CC(OC)=C1F	InChI=1S/C24H27F2N5O4/c1-4-30-21-14(11-27-23-16(21)9-15(28-23)13-29-5-7-35-8-6-29)12-31(24(30)32)22-19(25)17(33-2)10-18(34-3)20(22)26/h9-11H,4-8,12-13H2,1-3H3,(H,27,28)		dilirank2_123						4	No	No	Yes
OASIS1514	DTXSID9021425	Urapidil	DTXCID501425	34661-75-1	ICMGLRUYEQNHPF-UHFFFAOYSA-N	6-({3-[4-(2-Methoxyphenyl)piperazin-1-yl]propyl}amino)-1,3-dimethylpyrimidine-2,4(1H,3H)-dione	COC1=C(C=CC=C1)N1CCN(CCCNC2=CC(=O)N(C)C(=O)N2C)CC1	InChI=1S/C20H29N5O3/c1-22-18(15-19(26)23(2)20(22)27)21-9-6-10-24-11-13-25(14-12-24)16-7-4-5-8-17(16)28-3/h4-5,7-8,15,21H,6,9-14H2,1-3H3	dilist_808							4	No	Yes	Yes
OASIS685	DTXSID00861411	Fexofenadine	DTXCID50197277	83799-24-0	RWTNPBWLLIMQHL-UHFFFAOYSA-N	2-[4-(1-Hydroxy-4-{4-[hydroxy(diphenyl)methyl]piperidin-1-yl}butyl)phenyl]-2-methylpropanoic acid	CC(C)(C(O)=O)C1=CC=C(C=C1)C(O)CCCN1CCC(CC1)C(O)(C1=CC=CC=C1)C1=CC=CC=C1	InChI=1/C32H39NO4/c1-31(2,30(35)36)25-17-15-24(16-18-25)29(34)14-9-21-33-22-19-28(20-23-33)32(37,26-10-5-3-6-11-26)27-12-7-4-8-13-27/h3-8,10-13,15-18,28-29,34,37H,9,14,19-23H2,1-2H3,(H,35,36)	dilist_126							4	Yes	No	No
OASIS077	DTXSID8048446	Mexiletine	DTXCID8028420	31828-71-4	VLPIATFUUWWMKC-UHFFFAOYSA-N	1-(2,6-Dimethylphenoxy)propan-2-amine	CC(N)COC1=C(C)C=CC=C1C	InChI=1/C11H17NO/c1-8-5-4-6-9(2)11(8)13-7-10(3)12/h4-6,10H,7,12H2,1-3H3	dilist_230					tggates_73		2	Yes	No	No
OASIS142	DTXSID3020910	Busulfan	DTXCID10910	55-98-1	COVZYZSDYWQREU-UHFFFAOYSA-N	Butane-1,4-diyl dimethanesulfonate	CS(=O)(=O)OCCCCOS(C)(=O)=O	InChI=1S/C6H14O6S2/c1-13(7,8)11-5-3-4-6-12-14(2,9)10/h3-6H2,1-2H3	dilist_868						toxrefdb_70	1	Yes	No	Yes
OASIS1638	DTXSID1020279	3-Chloro-2-methylpropene	DTXCID30279	563-47-3	OHXAOPZTJOUYKM-UHFFFAOYSA-N	3-Chloro-2-methylprop-1-ene	CC(=C)CCl	InChI=1S/C4H7Cl/c1-4(2)3-5/h1,3H2,2H3					ice_181			3	Yes	No	No
OASIS438	DTXSID2021941	2-(2-Ethoxyethoxy)ethanol	DTXCID501941	111-90-0	XXJWXESWEXIICW-UHFFFAOYSA-N	2-(2-Ethoxyethoxy)ethan-1-ol	CCOCCOCCO	InChI=1S/C6H14O3/c1-2-8-5-6-9-4-3-7/h7H,2-6H2,1H3				fraunhofer_113				3	No	Yes	Yes
OASIS428	DTXSID5032365	2,6-Dichlorobenzonitrile	DTXCID3012365	1194-65-6	YOYAIZYFCNQIRF-UHFFFAOYSA-N	2,6-Dichlorobenzonitrile	ClC1=CC=CC(Cl)=C1C#N	InChI=1S/C7H3Cl2N/c8-6-2-1-3-7(9)5(6)4-10/h1-3H				fraunhofer_97				3	No	Yes	Yes
OASIS1930	DTXSID90188740	Delafloxacin meglumine	DTXCID50111231	352458-37-8	AHJGUEMIZPMAMR-WZTVWXICSA-N	1-(6-Amino-3,5-difluoropyridin-2-yl)-8-chloro-6-fluoro-7-(3-hydroxyazetidin-1-yl)-4-oxo-1,4-dihydroquinoline-3-carboxylic acid--1-deoxy-1-(methylamino)-D-glucitol (1/1)	CNC[C@H](O)[C@@H](O)[C@H](O)[C@H](O)CO.NC1=NC(N2C=C(C(O)=O)C(=O)C3=CC(F)=C(N4CC(O)C4)C(Cl)=C23)=C(F)C=C1F	InChI=1S/C18H12ClF3N4O4.C7H17NO5/c19-12-13-7(1-9(20)14(12)25-3-6(27)4-25)15(28)8(18(29)30)5-26(13)17-11(22)2-10(21)16(23)24-17;1-8-2-4(10)6(12)7(13)5(11)3-9/h1-2,5-6,27H,3-4H2,(H2,23,24)(H,29,30);4-13H,2-3H2,1H3/t;4-,5+,6+,7+/m.0/s1		dilirank2_167						4	No	Yes	Yes
OASIS1509	DTXSID9021184	Prednisolone	DTXCID301184	50-24-8	OIGNJSKKLXVSLS-VWUMJDOOSA-N	11,17,21-Trihydroxypregna-1,4-diene-3,20-dione	[H][C@]12[C@@H](O)C[C@@]3(C)[C@@H](CC[C@]3(O)C(=O)CO)[C@@H]1CCC1=CC(=O)C=C[C@]21C	InChI=1S/C21H28O5/c1-19-7-5-13(23)9-12(19)3-4-14-15-6-8-21(26,17(25)11-22)20(15,2)10-16(24)18(14)19/h5,7,9,14-16,18,22,24,26H,3-4,6,8,10-11H2,1-2H3/t14-,15-,16-,18+,19-,20-,21-/m0/s1	dilist_342							4	Yes	No	Yes
OASIS1121	DTXSID5023586	Sofalcone	DTXCID30810250	64506-49-6	GFWRVVCDTLRWPK-UHFFFAOYSA-N	{5-[(3-Methylbut-2-en-1-yl)oxy]-2-(3-{4-[(3-methylbut-2-en-1-yl)oxy]phenyl}prop-2-enoyl)phenoxy}acetic acid	CC(C)=CCOC1=CC=C(C=CC(=O)C2=CC=C(OCC=C(C)C)C=C2OCC(O)=O)C=C1	InChI=1S/C27H30O6/c1-19(2)13-15-31-22-8-5-21(6-9-22)7-12-25(28)24-11-10-23(32-16-14-20(3)4)17-26(24)33-18-27(29)30/h5-14,17H,15-16,18H2,1-4H3,(H,29,30)	dilist_151							4	No	Yes	Yes
OASIS1659	DTXSID0025600	Methylene Blue trihydrate	DTXCID705600	7220-79-3	XQAXGZLFSSPBMK-UHFFFAOYSA-M	3,7-Bis(dimethylamino)phenothiazin-5-ium chloride--water (1/1/3)	O.O.O.[Cl-].CN(C)C1=CC2=[S+]C3=C(C=CC(=C3)N(C)C)N=C2C=C1	InChI=1S/C16H18N3S.ClH.3H2O/c1-18(2)11-5-7-13-15(9-11)20-16-10-12(19(3)4)6-8-14(16)17-13;;;;/h5-10H,1-4H3;1H;3*1H2/q+1;;;;/p-1					ice_100			3	No	Yes	Yes
OASIS034	DTXSID2023222	Lomustine	DTXCID103222	13010-47-4	GQYIWUVLTXOXAJ-UHFFFAOYSA-N	N-(2-Chloroethyl)-N'-cyclohexyl-N-nitrosourea	ClCCN(N=O)C(=O)NC1CCCCC1	InChI=1S/C9H16ClN3O2/c10-6-7-13(12-15)9(14)11-8-4-2-1-3-5-8/h8H,1-7H2,(H,11,14)	dilist_610					tggates_32		2	No	Yes	Yes
OASIS192	DTXSID2034627	Fluroxypyr	DTXCID0014627	69377-81-7	MEFQWPUMEMWTJP-UHFFFAOYSA-N	[(4-Amino-3,5-dichloro-6-fluoropyridin-2-yl)oxy]acetic acid	NC1=C(Cl)C(F)=NC(OCC(O)=O)=C1Cl	InChI=1S/C7H5Cl2FN2O3/c8-3-5(11)4(9)7(12-6(3)10)15-1-2(13)14/h1H2,(H2,11,12)(H,13,14)							toxrefdb_122	1	Yes	No	No
OASIS1786	DTXSID30228311	Iobenguane I 131	DTXCID50150802	77679-27-7	PDWUPXJEEYOOTR-JRGAVVOBSA-N	N-{[3-(~131~I)Iodophenyl]methyl}guanidine	NC(=N)NCC1=CC([131I])=CC=C1	InChI=1S/C8H10IN3/c9-7-3-1-2-6(4-7)5-12-8(10)11/h1-4H,5H2,(H4,10,11,12)/i9+4		dilirank2_226						4	No	Yes	No
OASIS500	DTXSID6032645	Sulfentrazone	DTXCID4012645	122836-35-5	OORLZFUTLGXMEF-UHFFFAOYSA-N	N-{2,4-Dichloro-5-[4-(difluoromethyl)-3-methyl-5-oxo-4,5-dihydro-1H-1,2,4-triazol-1-yl]phenyl}methanesulfonamide	CC1=NN(C(=O)N1C(F)F)C1=CC(NS(C)(=O)=O)=C(Cl)C=C1Cl	InChI=1S/C11H10Cl2F2N4O3S/c1-5-16-19(11(20)18(5)10(14)15)9-4-8(17-23(2,21)22)6(12)3-7(9)13/h3-4,10,17H,1-2H3				fraunhofer_181				3	No	Yes	Yes
OASIS1462	DTXSID8045486	Tenoxicam	DTXCID6025486	59804-37-4	LZNWYQJJBLGYLT-UHFFFAOYSA-N	4-Hydroxy-2-methyl-1,1-dioxo-N-(pyridin-2-yl)-1,2-dihydro-1lambda~6~-thieno[2,3-e][1,2]thiazine-3-carboxamide	CN1C(C(=O)NC2=CC=CC=N2)=C(O)C2=C(C=CS2)S1(=O)=O	InChI=1S/C13H11N3O4S2/c1-16-10(13(18)15-9-4-2-3-6-14-9)11(17)12-8(5-7-21-12)22(16,19)20/h2-7,17H,1H3,(H,14,15,18)	dilist_661							4	Yes	No	Yes
OASIS335	DTXSID9025326	Ferrocene	DTXCID101781909	102-54-5	N/A	Iron(2+) dicyclopenta-2,4-dien-1-ide	[Fe].c1cccc1.c1cccc1	N/A			drugmatrix_34					2	Yes	No	No
OASIS1643	DTXSID3021192	Promethazine hydrochloride	DTXCID801192	58-33-3	XXPDBLUZJRXNNZ-UHFFFAOYSA-N	N,N-Dimethyl-1-(10H-phenothiazin-10-yl)propan-2-amine--hydrogen chloride (1/1)	Cl.CC(CN1C2=CC=CC=C2SC2=C1C=CC=C2)N(C)C	InChI=1/C17H20N2S.ClH/c1-13(18(2)3)12-19-14-8-4-6-10-16(14)20-17-11-7-5-9-15(17)19;/h4-11,13H,12H2,1-3H3;1H					ice_92			3	Yes	No	Yes
OASIS568	DTXSID1027550	Sodium chloroacetate	DTXCID207550	3926-62-3	FDRCDNZGSXJAFP-UHFFFAOYSA-M	Sodium chloroacetate	[Na+].[O-]C(=O)CCl	InChI=1S/C2H3ClO2.Na/c3-1-2(4)5;/h1H2,(H,4,5);/q;+1/p-1				fraunhofer_264				3	No	Yes	No
OASIS1896	DTXSID801027928	Ivosidenib	DTXCID801513494	1448347-49-6	WIJZXSAJMHAVGX-DHLKQENFSA-N	N/A	FC1=CC(=CN=C1)N([C@H](C(=O)NC1CC(F)(F)C1)C1=CC=CC=C1Cl)C(=O)[C@@H]1CCC(=O)N1C1=CC(=CC=N1)C#N	InChI=1S/C28H22ClF3N6O3/c29-21-4-2-1-3-20(21)25(26(40)36-18-11-28(31,32)12-18)37(19-10-17(30)14-34-15-19)27(41)22-5-6-24(39)38(22)23-9-16(13-33)7-8-35-23/h1-4,7-10,14-15,18,22,25H,5-6,11-12H2,(H,36,40)/t22-,25-/m0/s1		dilirank2_220						4	No	Yes	Yes
OASIS778	DTXSID20166672	Enfuvirtide	DTXCID8089163	159519-65-0	PEASPLKKXBYDKL-FXEVSJAOSA-N	N/A	CC[C@H](C)[C@H](NC(=O)[C@H](CC(C)C)NC(=O)[C@H](CO)NC(=O)[C@H](CC1=CN=CN1)NC(=O)[C@@H](NC(=O)[C@H](CC(C)C)NC(=O)[C@H](CO)NC(=O)[C@@H](NC(=O)[C@H](CC1=CC=C(O)C=C1)NC(C)=O)[C@@H](C)O)[C@@H](C)CC)C(=O)N[C@@H](CCC(O)=O)C(=O)N[C@@H](CCC(O)=O)C(=O)N[C@@H](CO)C(=O)N[C@@H](CCC(N)=O)C(=O)N[C@@H](CC(N)=O)C(=O)N[C@@H](CCC(N)=O)C(=O)N[C@@H](CCC(N)=O)C(=O)N[C@@H](CCC(O)=O)C(=O)N[C@@H](CCCCN)C(=O)N[C@@H](CC(N)=…	InChI=1S/C204H301N51O64/c1-20-102(15)166(253-195(310)137(75-100(11)12)239-200(315)150(93-258)251-190(305)143(82-112-90-215-95-219-112)248-203(318)167(103(16)21-2)254-196(311)138(76-101(13)14)240-201(316)151(94-259)252-204(319)168(105(18)260)255-197(312)139(221-106(19)261)78-108-45-47-113(262)48-46-108)202(317)233-131(58-68-164(280)281)178(293)228-130(57-67-163(278)279)182(297)250-149(92-257)198(3…	dilist_248							4	No	Yes	Yes
OASIS230	DTXSID5035799	Sodium N-(hydroxymethyl)glycinate	DTXCID3015799	70161-44-3	CITBNDNUEPMTFC-UHFFFAOYSA-M	Sodium [(hydroxymethyl)amino]acetate	[Na+].OCNCC([O-])=O	InChI=1S/C3H7NO3.Na/c5-2-4-1-3(6)7;/h4-5H,1-2H2,(H,6,7);/q;+1/p-1							toxrefdb_54	1	No	Yes	Yes
OASIS069	DTXSID7022881	Dantrolene	DTXCID602881	7261-97-4	OZOMQRBLCMDCEG-UHFFFAOYSA-N	1-({[5-(4-Nitrophenyl)furan-2-yl]methylidene}amino)imidazolidine-2,4-dione	[O-][N+](=O)C1=CC=C(C=C1)C1=CC=C(O1)C=NN1CC(=O)NC1=O	InChI=1S/C14H10N4O5/c19-13-8-17(14(20)16-13)15-7-11-5-6-12(23-11)9-1-3-10(4-2-9)18(21)22/h1-7H,8H2,(H,16,19,20)	dilist_38					tggates_65		2	Yes	No	Yes
OASIS287	DTXSID9044409	1,6-Dichlorohexane	DTXCID7024409	2163-00-0	OVISMSJCKCDOPU-UHFFFAOYSA-N	1,6-Dichlorohexane	ClCCCCCCCl	InChI=1S/C6H12Cl2/c7-5-3-1-2-4-6-8/h1-6H2							toxrefdb_37	1	Yes	No	Yes
OASIS255	DTXSID6047280	CP-607366	DTXCID4027280	289716-94-5	FQEBOQLYHASAOY-UHFFFAOYSA-N	1-[2-(3,4-Dichlorophenoxy)-5-fluorophenyl]-N-methylmethanamine	CNCC1=C(OC2=CC=C(Cl)C(Cl)=C2)C=CC(F)=C1	InChI=1S/C14H12Cl2FNO/c1-18-8-9-6-10(17)2-5-14(9)19-11-3-4-12(15)13(16)7-11/h2-7,18H,8H2,1H3							toxrefdb_150	1	Yes	No	No
OASIS248	DTXSID6020856	N-Methyl-2-pyrrolidone	DTXCID60856	872-50-4	SECXISVLQFMRJM-UHFFFAOYSA-N	1-Methylpyrrolidin-2-one	CN1CCCC1=O	InChI=1S/C5H9NO/c1-6-4-2-3-5(6)7/h2-4H2,1H3							toxrefdb_86	1	Yes	No	Yes
OASIS340	DTXSID0038338	(+/-)-cis-Permethrin	DTXCID50196588	61949-76-6	RLLPVAHGXHCWKJ-AAARBEABNA-N	(3-Phenoxyphenyl)methyl rel-(1R,3R)-3-(2,2-dichloroethenyl)-2,2-dimethylcyclopropane-1-carboxylate	CC1(C)[C@@H](C=C(Cl)Cl)[C@H]1C(=O)OCC1=CC=CC(OC2=CC=CC=C2)=C1	InChI=1/C21H20Cl2O3/c1-21(2)17(12-18(22)23)19(21)20(24)25-13-14-7-6-10-16(11-14)26-15-8-4-3-5-9-15/h3-12,17,19H,13H2,1-2H3/t17-,19-/s2	dilist_257			fraunhofer_188				3	No	No	Yes
OASIS1851	DTXSID601026093	Empagliflozin	DTXCID901510350	864070-44-0	OBWASQILIWPZMG-QZMOQZSNSA-N	N/A	OC[C@H]1O[C@H]([C@H](O)[C@@H](O)[C@@H]1O)C1=CC(CC2=CC=C(O[C@H]3CCOC3)C=C2)=C(Cl)C=C1	InChI=1S/C23H27ClO7/c24-18-6-3-14(23-22(28)21(27)20(26)19(11-25)31-23)10-15(18)9-13-1-4-16(5-2-13)30-17-7-8-29-12-17/h1-6,10,17,19-23,25-28H,7-9,11-12H2/t17-,19+,20+,21-,22+,23-/m0/s1		dilirank2_244						4	No	Yes	Yes
OASIS217	DTXSID4021717	4-Chloro-3-methylphenol	DTXCID601717	59-50-7	CFKMVGJGLGKFKI-UHFFFAOYSA-N	4-Chloro-3-methylphenol	CC1=C(Cl)C=CC(O)=C1	InChI=1S/C7H7ClO/c1-5-4-6(9)2-3-7(5)8/h2-4,9H,1H3							toxrefdb_111	1	Yes	No	Yes
OASIS1837	DTXSID50159395	Naloxegol oxalate	DTXCID6081886	1354744-91-4	MNYIRXLCPODKLG-VUTNLTPYSA-N	Oxalic acid--6alpha-[(2,5,8,11,14,17,20-heptaoxadocosan-22-yl)oxy]-17-(prop-2-en-1-yl)-5alpha-4,5-epoxymorphinan-3,14-diol (1/1)	OC(=O)C(O)=O.COCCOCCOCCOCCOCCOCCOCCO[C@H]1CC[C@@]2(O)[C@H]3CC4=C5C(O[C@@H]1[C@@]25CCN3CC=C)=C(O)C=C4	InChI=1S/C34H53NO11.C2H2O4/c1-3-9-35-10-8-33-30-26-4-5-27(36)31(30)46-32(33)28(6-7-34(33,37)29(35)25-26)45-24-23-44-22-21-43-20-19-42-18-17-41-16-15-40-14-13-39-12-11-38-2;3-1(4)2(5)6/h3-5,28-29,32,36-37H,1,6-25H2,2H3;(H,3,4)(H,5,6)/t28-,29+,32-,33-,34+;/m0./s1		dilirank2_240						4	No	No	Yes
OASIS1165	DTXSID5048639	(11alpha)-16,16-Difluoro-11-hydroxy-9,15-dioxoprostan-1-oic acid	DTXCID501768129	136790-76-6	DBVFKLAGQHYVGQ-BFYDXBDKSA-N	N/A	CCCCC(F)(F)C(=O)CC[C@H]1[C@H](O)CC(=O)[C@@H]1CCCCCCC(O)=O	InChI=1S/C20H32F2O5/c1-2-3-12-20(21,22)18(25)11-10-15-14(16(23)13-17(15)24)8-6-4-5-7-9-19(26)27/h14-15,17,24H,2-13H2,1H3,(H,26,27)/t14-,15-,17-/m1/s1	dilist_466							4	No	No	Yes
OASIS055	DTXSID5023035	Etoposide	DTXCID601473876	33419-42-0	VJJPUSNTGOMMGY-MRVIYFEKSA-N	(5S,5aR,8aR,9R)-9-(4-Hydroxy-3,5-dimethoxyphenyl)-8-oxo-5,5a,6,8,8a,9-hexahydro-2H-furo[3',4':6,7]naphtho[2,3-d][1,3]dioxol-5-yl 4,6-O-[(1R)-ethylidene]-beta-D-glucopyranoside	[H][C@]12COC(=O)[C@]1([H])[C@H](C1=CC(OC)=C(O)C(OC)=C1)C1=CC3=C(OCO3)C=C1[C@H]2O[C@]1([H])O[C@]2([H])CO[C@@H](C)O[C@@]2([H])[C@H](O)[C@H]1O	InChI=1S/C29H32O13/c1-11-36-9-20-27(40-11)24(31)25(32)29(41-20)42-26-14-7-17-16(38-10-39-17)6-13(14)21(22-15(26)8-37-28(22)33)12-4-18(34-2)23(30)19(5-12)35-3/h4-7,11,15,20-22,24-27,29-32H,8-10H2,1-3H3/t11-,15+,20-,21-,22+,24-,25-,26-,27-,29+/m1/s1	dilist_783					tggates_51		2	Yes	No	Yes
OASIS046	DTXSID4022652	Benzbromarone	DTXCID702652	3562-84-3	WHQCHUCQKNIQEC-UHFFFAOYSA-N	(3,5-Dibromo-4-hydroxyphenyl)(2-ethyl-1-benzofuran-3-yl)methanone	CCC1=C(C(=O)C2=CC(Br)=C(O)C(Br)=C2)C2=CC=CC=C2O1	InChI=1S/C17H12Br2O3/c1-2-13-15(10-5-3-4-6-14(10)22-13)16(20)9-7-11(18)17(21)12(19)8-9/h3-8,21H,2H2,1H3	dilist_423					tggates_42		2	No	Yes	Yes
OASIS1207	DTXSID6023101	Glutathione	DTXCID903101	70-18-8	RWSXRVCMGQZWBV-WDSKDSINSA-N	L-gamma-Glutamyl-L-cysteinylglycine	N[C@@H](CCC(=O)N[C@@H](CS)C(=O)NCC(O)=O)C(O)=O	InChI=1S/C10H17N3O6S/c11-5(10(18)19)1-2-7(14)13-6(4-20)9(17)12-3-8(15)16/h5-6,20H,1-4,11H2,(H,12,17)(H,13,14)(H,15,16)(H,18,19)/t5-,6-/m0/s1	dilist_918							4	Yes	No	Yes
OASIS1662	DTXSID8025337	Formamide	DTXCID805337	75-12-7	ZHNUHDYFZUAESO-UHFFFAOYSA-N	Formamide	NC=O	InChI=1S/CH3NO/c2-1-3/h1H,(H2,2,3)					ice_125			3	Yes	No	No
OASIS853	DTXSID2046880	Trabectedin	DTXCID0026880	114899-77-3	PKVRCIRHQMSYJX-AIFWHQITSA-N	(1'R,6R,6aR,7R,13S,14S,16R)-6',8,14-Trihydroxy-7',9-dimethoxy-4,10,23-trimethyl-19-oxo-3',4',6,7,12,13,14,16-octahydro-2H,2'H,6aH-spiro[7,13-epimino-6,16-(epithiopropanooxymethano)[1,3]dioxolo[7,8]isoquinolino[3,2-b][3]benzazocine-20,1'-isoquinolin]-5-yl acetate	COC1=CC2=C(CCN[C@]22CS[C@H]3[C@H]4[C@@H]5N(C)[C@@H](CC6=C5C(O)=C(OC)C(C)=C6)[C@H](O)N4[C@@H](COC2=O)C2=C3C(OC(C)=O)=C(C)C3=C2OCO3)C=C1O	InChI=1S/C39H43N3O11S/c1-16-9-20-10-22-37(46)42-23-13-50-38(47)39(21-12-25(48-5)24(44)11-19(21)7-8-40-39)14-54-36(30(42)29(41(22)4)26(20)31(45)32(16)49-6)28-27(23)35-34(51-15-52-35)17(2)33(28)53-18(3)43/h9,11-12,22-23,29-30,36-37,40,44-46H,7-8,10,13-15H2,1-6H3/t22-,23-,29+,30+,36+,37-,39+/m0/s1	dilist_21	dilirank2_200						4	No	No	Yes
OASIS967	DTXSID3048653	Dronedarone	DTXCID6028579	141626-36-0	ZQTNQVWKHCQYLQ-UHFFFAOYSA-N	N-(2-Butyl-3-{4-[3-(dibutylamino)propoxy]benzoyl}-1-benzofuran-5-yl)methanesulfonamide	CCCCN(CCCC)CCCOC1=CC=C(C=C1)C(=O)C1=C(CCCC)OC2=CC=C(NS(C)(=O)=O)C=C12	InChI=1S/C31H44N2O5S/c1-5-8-12-29-30(27-23-25(32-39(4,35)36)15-18-28(27)38-29)31(34)24-13-16-26(17-14-24)37-22-11-21-33(19-9-6-2)20-10-7-3/h13-18,23,32H,5-12,19-22H2,1-4H3	dilist_489							4	Yes	No	Yes
OASIS1637	DTXSID0020654	Geranyl acetate	DTXCID80654	105-87-3	HIGQPQRQIQDZMP-DHZHZOJOSA-N	(2E)-3,7-Dimethylocta-2,6-dien-1-yl acetate	CC(C)=CCC\C(C)=C\COC(C)=O	InChI=1S/C12H20O2/c1-10(2)6-5-7-11(3)8-9-14-12(4)13/h6,8H,5,7,9H2,1-4H3/b11-8+					ice_160			3	No	Yes	Yes
OASIS1508	DTXSID9021182	Praziquantel	DTXCID501182	55268-74-1	FSVJFNAIGNNGKK-UHFFFAOYSA-N	2-(Cyclohexanecarbonyl)-1,2,3,6,7,11b-hexahydro-4H-pyrazino[2,1-a]isoquinolin-4-one	O=C(C1CCCCC1)N1CC2N(CCC3=C2C=CC=C3)C(=O)C1	InChI=1/C19H24N2O2/c22-18-13-20(19(23)15-7-2-1-3-8-15)12-17-16-9-5-4-6-14(16)10-11-21(17)18/h4-6,9,15,17H,1-3,7-8,10-13H2	dilist_1001							4	Yes	No	Yes
OASIS850	DTXSID2046674	Pimecrolimus	DTXCID0026674	137071-32-0	KASDHRXLYQOAKZ-ZPSXYTITSA-N	(3S,4R,5S,8R,9E,12S,14S,15R,16S,18R,19R,26aS)-3-{(1E)-1-[(1R,3R,4R)-4-Chloro-3-methoxycyclohexyl]prop-1-en-2-yl}-8-ethyl-5,19-dihydroxy-14,16-dimethoxy-4,10,12,18-tetramethyl-5,6,8,11,12,13,14,15,16,17,18,19,24,25,26,26a-hexadecahydro-3H-15,19-epoxypyrido[2,1-c][1,4]oxazacyclotricosine-1,7,20,21(4H,23H)-tetrone	CC[C@@H]1\C=C(C)\C[C@H](C)C[C@H](OC)[C@H]2O[C@](O)([C@H](C)C[C@@H]2OC)C(=O)C(=O)N2CCCC[C@H]2C(=O)O[C@@H]([C@H](C)[C@@H](O)CC1=O)C(\C)=C\[C@@H]1CC[C@@H](Cl)[C@@H](C1)OC	InChI=1S/C43H68ClNO11/c1-10-30-18-24(2)17-25(3)19-36(53-8)39-37(54-9)21-27(5)43(51,56-39)40(48)41(49)45-16-12-11-13-32(45)42(50)55-38(28(6)33(46)23-34(30)47)26(4)20-29-14-15-31(44)35(22-29)52-7/h18,20,25,27-33,35-39,46,51H,10-17,19,21-23H2,1-9H3/b24-18+,26-20+/t25-,27+,28+,29-,30+,31+,32-,33-,35+,36-,37-,38+,39+,43+/m0/s1	dilist_440							4	No	Yes	Yes
OASIS256	DTXSID6047282	CP-671305	DTXCID4027282	445295-04-5	CNIGFESSDPOCKS-CYBMUJFWSA-N	(2R)-2-{4-[({2-[(2H-1,3-Benzodioxol-5-yl)oxy]pyridine-3-carbonyl}amino)methyl]-3-fluorophenoxy}propanoic acid	C[C@@H](OC1=CC=C(CNC(=O)C2=CC=CN=C2OC2=CC=C3OCOC3=C2)C(F)=C1)C(O)=O	InChI=1S/C23H19FN2O7/c1-13(23(28)29)32-15-5-4-14(18(24)9-15)11-26-21(27)17-3-2-8-25-22(17)33-16-6-7-19-20(10-16)31-12-30-19/h2-10,13H,11-12H2,1H3,(H,26,27)(H,28,29)/t13-/m1/s1							toxrefdb_161	1	No	Yes	Yes
OASIS295	DTXSID1020300	Chlorodibromomethane	DTXCID30300	124-48-1	GATVIKZLVQHOMN-UHFFFAOYSA-N	Dibromo(chloro)methane	ClC(Br)Br	InChI=1S/CHBr2Cl/c2-1(3)4/h1H			drugmatrix_27	fraunhofer_110	ice_169			2	Yes	No	No
OASIS155	DTXSID0024000	Chlorthal-dimethyl	DTXCID404000	1861-32-1	NPOJQCVWMSKXDN-UHFFFAOYSA-N	Dimethyl 2,3,5,6-tetrachlorobenzene-1,4-dicarboxylate	COC(=O)C1=C(Cl)C(Cl)=C(C(=O)OC)C(Cl)=C1Cl	InChI=1S/C10H6Cl4O4/c1-17-9(15)3-5(11)7(13)4(10(16)18-2)8(14)6(3)12/h1-2H3							toxrefdb_62	1	No	Yes	Yes
OASIS173	DTXSID1024621	Diethylene glycol dimethyl ether	DTXCID604621	111-96-6	SBZXBUIDTXKZTM-UHFFFAOYSA-N	1-Methoxy-2-(2-methoxyethoxy)ethane	COCCOCCOC	InChI=1S/C6H14O3/c1-7-3-5-9-6-4-8-2/h3-6H2,1-2H3							toxrefdb_69	1	Yes	No	No
OASIS1827	DTXSID501027929	Brigatinib	DTXCID501513495	1197953-54-0	AILRADAXUVEEIR-UHFFFAOYSA-N	N/A	COC1=C(NC2=NC=C(Cl)C(NC3=C(C=CC=C3)P(C)(C)=O)=N2)C=CC(=C1)N1CCC(CC1)N1CCN(C)CC1	InChI=1S/C29H39ClN7O2P/c1-35-15-17-37(18-16-35)21-11-13-36(14-12-21)22-9-10-24(26(19-22)39-2)33-29-31-20-23(30)28(34-29)32-25-7-5-6-8-27(25)40(3,4)38/h5-10,19-21H,11-18H2,1-4H3,(H2,31,32,33,34)		dilirank2_188						4	No	No	Yes
OASIS865	DTXSID2048537	Butaconazole	DTXCID8028004	64872-76-0	SWLMUYACZKCSHZ-UHFFFAOYSA-N	1-{4-(4-Chlorophenyl)-2-[(2,6-dichlorophenyl)sulfanyl]butyl}-1H-imidazole	ClC1=CC=C(CCC(CN2C=CN=C2)SC2=C(Cl)C=CC=C2Cl)C=C1	InChI=1/C19H17Cl3N2S/c20-15-7-4-14(5-8-15)6-9-16(12-24-11-10-23-13-24)25-19-17(21)2-1-3-18(19)22/h1-5,7-8,10-11,13,16H,6,9,12H2	dilist_591							4	No	Yes	Yes
OASIS1025	DTXSID4023541	Pyridoxine	DTXCID903541	65-23-6	LXNHXLLTXMVWPM-UHFFFAOYSA-N	4,5-Bis(hydroxymethyl)-2-methylpyridin-3-ol	CC1=C(O)C(CO)=C(CO)C=N1	InChI=1S/C8H11NO3/c1-5-8(12)7(4-11)6(3-10)2-9-5/h2,10-12H,3-4H2,1H3	dilist_294							4	Yes	No	Yes
OASIS812	DTXSID2023357	Nefazodone	DTXCID203357	83366-66-9	VRBKIVRKKCLPHA-UHFFFAOYSA-N	2-{3-[4-(3-Chlorophenyl)piperazin-1-yl]propyl}-5-ethyl-4-(2-phenoxyethyl)-2,4-dihydro-3H-1,2,4-triazol-3-one	CCC1=NN(CCCN2CCN(CC2)C2=CC(Cl)=CC=C2)C(=O)N1CCOC1=CC=CC=C1	InChI=1S/C25H32ClN5O2/c1-2-24-27-31(25(32)30(24)18-19-33-23-10-4-3-5-11-23)13-7-12-28-14-16-29(17-15-28)22-9-6-8-21(26)20-22/h3-6,8-11,20H,2,7,12-19H2,1H3	dilist_437							4	Yes	No	Yes
OASIS1542	DTXSID9023332	Molindone	DTXCID603332	7416-34-4	KLPWJLBORRMFGK-UHFFFAOYSA-N	3-Ethyl-2-methyl-5-[(morpholin-4-yl)methyl]-1,5,6,7-tetrahydro-4H-indol-4-one	CCC1=C(C)NC2=C1C(=O)C(CN1CCOCC1)CC2	InChI=1/C16H24N2O2/c1-3-13-11(2)17-14-5-4-12(16(19)15(13)14)10-18-6-8-20-9-7-18/h12,17H,3-10H2,1-2H3	dilist_427							4	Yes	No	No
OASIS1153	DTXSID5046354	Tacrolimus	DTXCID3026354	104987-11-3	QJJXYPPXXYFBGM-LFZNUXCKSA-N	(3S,4R,5S,8R,9E,12S,14S,15R,16S,18R,19R,26aS)-5,19-Dihydroxy-3-{(1E)-1-[(1R,3R,4R)-4-hydroxy-3-methoxycyclohexyl]prop-1-en-2-yl}-14,16-dimethoxy-4,10,12,18-tetramethyl-8-(prop-2-en-1-yl)-5,6,8,11,12,13,14,15,16,17,18,19,24,25,26,26a-hexadecahydro-3H-15,19-epoxypyrido[2,1-c][1,4]oxazacyclotricosine-1,7,20,21(4H,23H)-tetrone	[H][C@]12O[C@](O)([C@H](C)C[C@@H]1OC)C(=O)C(=O)N1CCCC[C@@]1([H])C(=O)O[C@@H]([C@H](C)[C@@H](O)CC(=O)[C@H](CC=C)\C=C(C)\C[C@H](C)C[C@@H]2OC)C(\C)=C\[C@@H]1CC[C@@H](O)[C@@H](C1)OC	InChI=1S/C44H69NO12/c1-10-13-31-19-25(2)18-26(3)20-37(54-8)40-38(55-9)22-28(5)44(52,57-40)41(49)42(50)45-17-12-11-14-32(45)43(51)56-39(29(6)34(47)24-35(31)48)27(4)21-30-15-16-33(46)36(23-30)53-7/h10,19,21,26,28-34,36-40,46-47,52H,1,11-18,20,22-24H2,2-9H3/b25-19+,27-21+/t26-,28+,29+,30-,31+,32-,33+,34-,36+,37-,38-,39+,40+,44+/m0/s1	dilist_838							4	Yes	No	Yes
OASIS274	DTXSID7047358	Nelivaptan	DTXCID5027358	439687-69-1	NJXZWIIMWNEOGJ-WEWKHQNJSA-N	(4R)-1-[(3R)-5-Chloro-1-(2,4-dimethoxybenzene-1-sulfonyl)-3-(2-methoxyphenyl)-2-oxo-2,3-dihydro-1H-indol-3-yl]-4-hydroxy-N,N-dimethyl-L-prolinamide	COC1=CC(OC)=C(C=C1)S(=O)(=O)N1C(=O)[C@@](N2C[C@H](O)C[C@H]2C(=O)N(C)C)(C2=CC(Cl)=CC=C12)C1=CC=CC=C1OC	InChI=1S/C30H32ClN3O8S/c1-32(2)28(36)24-15-19(35)17-33(24)30(21-8-6-7-9-25(21)41-4)22-14-18(31)10-12-23(22)34(29(30)37)43(38,39)27-13-11-20(40-3)16-26(27)42-5/h6-14,16,19,24,35H,15,17H2,1-5H3/t19-,24+,30+/m1/s1							toxrefdb_46	1	No	No	Yes
OASIS789	DTXSID2022541	Acenocoumarol	DTXCID802541	152-72-7	VABCILAOYCMVPS-UHFFFAOYSA-N	4-Hydroxy-3-[1-(4-nitrophenyl)-3-oxobutyl]-2H-1-benzopyran-2-one	CC(=O)CC(C1=CC=C(C=C1)[N+]([O-])=O)C1=C(O)C2=CC=CC=C2OC1=O	InChI=1/C19H15NO6/c1-11(21)10-15(12-6-8-13(9-7-12)20(24)25)17-18(22)14-4-2-3-5-16(14)26-19(17)23/h2-9,15,22H,10H2,1H3	dilist_81							4	No	Yes	Yes
OASIS1298	DTXSID7022910	D-Glucose	DTXCID707720	50-99-7	GZCGUPFRVQAUEE-SLPGGIOYSA-N	D-Glucose	OC[C@@H](O)[C@@H](O)[C@H](O)[C@@H](O)C=O	InChI=1S/C6H12O6/c7-1-3(9)5(11)6(12)4(10)2-8/h1,3-6,8-12H,2H2/t3-,4+,5+,6+/m0/s1	dilist_1071							4	Yes	No	Yes
OASIS440	DTXSID4034528	Diclosulam	DTXCID2014528	145701-21-9	QNXAVFXEJCPCJO-UHFFFAOYSA-N	N-(2,6-Dichlorophenyl)-5-ethoxy-7-fluoro[1,2,4]triazolo[1,5-c]pyrimidine-2-sulfonamide	CCOC1=NC(F)=CC2=NC(=NN12)S(=O)(=O)NC1=C(Cl)C=CC=C1Cl	InChI=1S/C13H10Cl2FN5O3S/c1-2-24-13-17-9(16)6-10-18-12(19-21(10)13)25(22,23)20-11-7(14)4-3-5-8(11)15/h3-6,20H,2H2,1H3				fraunhofer_115				3	No	Yes	No
OASIS1440	DTXSID8023680	Tobramycin	DTXCID903680	32986-56-4	NLVFBUXFDBBNBW-PBSUHMDJSA-N	(1S,2S,3R,4S,6R)-4,6-Diamino-3-[(2,6-diamino-2,3,6-trideoxy-alpha-D-ribo-hexopyranosyl)oxy]-2-hydroxycyclohexyl 3-amino-3-deoxy-alpha-D-glucopyranoside	NC[C@H]1O[C@H](O[C@@H]2[C@@H](N)C[C@@H](N)[C@H](O[C@H]3O[C@H](CO)[C@@H](O)[C@H](N)[C@H]3O)[C@H]2O)[C@H](N)C[C@@H]1O	InChI=1S/C18H37N5O9/c19-3-9-8(25)2-7(22)17(29-9)31-15-5(20)1-6(21)16(14(15)28)32-18-13(27)11(23)12(26)10(4-24)30-18/h5-18,24-28H,1-4,19-23H2/t5-,6+,7+,8-,9+,10+,11-,12+,13+,14-,15+,16-,17+,18+/m0/s1	dilist_976							4	No	Yes	Yes
OASIS357	DTXSID7029904	Fluorotelomer alcohol 8:2	DTXCID309904	678-39-7	JJUBFBTUBACDHW-UHFFFAOYSA-N	3,3,4,4,5,5,6,6,7,7,8,8,9,9,10,10,10-Heptadecafluorodecan-1-ol	OCCC(F)(F)C(F)(F)C(F)(F)C(F)(F)C(F)(F)C(F)(F)C(F)(F)C(F)(F)F	InChI=1S/C10H5F17O/c11-3(12,1-2-28)4(13,14)5(15,16)6(17,18)7(19,20)8(21,22)9(23,24)10(25,26)27/h28H,1-2H2				fraunhofer_3				3	No	Yes	Yes
OASIS882	DTXSID301011079	Benzenesulfonic acid, 4-ethenyl-, homopolymer	N/A	28210-41-5	N/A	N/A	N/A	N/A	dilist_64							4	Yes	No	Yes
OASIS930	DTXSID3023685	Tolcapone	DTXCID903685	134308-13-7	MIQPIUSUKVNLNT-UHFFFAOYSA-N	(3,4-Dihydroxy-5-nitrophenyl)(4-methylphenyl)methanone	CC1=CC=C(C=C1)C(=O)C1=CC(O)=C(O)C(=C1)[N+]([O-])=O	InChI=1S/C14H11NO5/c1-8-2-4-9(5-3-8)13(17)10-6-11(15(19)20)14(18)12(16)7-10/h2-7,16,18H,1H3	dilist_310							4	Yes	No	Yes
OASIS1576	DTXSID9046023	Zonisamide	DTXCID7026023	68291-97-4	UBQNRHZMVUUOMG-UHFFFAOYSA-N	1-(1,2-Benzoxazol-3-yl)methanesulfonamide	NS(=O)(=O)CC1=NOC2=C1C=CC=C2	InChI=1S/C8H8N2O3S/c9-14(11,12)5-7-6-3-1-2-4-8(6)13-10-7/h1-4H,5H2,(H2,9,11,12)	dilist_998							4	Yes	No	Yes
OASIS487	DTXSID7024956	N,N'-Bis(1-methylpropyl)-1,4-benzenediamine	DTXCID104956	101-96-2	FSWDLYNGJBGFJH-UHFFFAOYSA-N	N~1~,N~4~-Di(butan-2-yl)benzene-1,4-diamine	CCC(C)NC1=CC=C(NC(C)CC)C=C1	InChI=1/C14H24N2/c1-5-11(3)15-13-7-9-14(10-8-13)16-12(4)6-2/h7-12,15-16H,5-6H2,1-4H3				fraunhofer_167				3	No	Yes	No
OASIS052	DTXSID5020576	17alpha-Ethinylestradiol	DTXCID70576	57-63-6	BFPYWIDHMRZLRN-SLHNCBLASA-N	17alpha-19-Norpregna-1,3,5(10)-trien-20-yne-3,17-diol	[H][C@@]12CC[C@@](O)(C#C)[C@@]1(C)CC[C@]1([H])C3=C(CC[C@@]21[H])C=C(O)C=C3	InChI=1S/C20H24O2/c1-3-20(22)11-9-18-17-6-4-13-12-14(21)5-7-15(13)16(17)8-10-19(18,20)2/h1,5,7,12,16-18,21-22H,4,6,8-11H2,2H3/t16-,17-,18+,19+,20+/m1/s1	dilist_349					tggates_48		2	Yes	No	Yes
OASIS988	DTXSID4020822	Methotrexate	DTXCID80822	59-05-2	FBOZXECLQNJBKD-ZDUSSCGKSA-N	N-(4-{[(2,4-Diaminopteridin-6-yl)methyl](methyl)amino}benzoyl)-L-glutamic acid	CN(CC1=NC2=C(N=C1)N=C(N)N=C2N)C1=CC=C(C=C1)C(=O)N[C@@H](CCC(O)=O)C(O)=O	InChI=1S/C20H22N8O5/c1-28(9-11-8-23-17-15(24-11)16(21)26-20(22)27-17)12-4-2-10(3-5-12)18(31)25-13(19(32)33)6-7-14(29)30/h2-5,8,13H,6-7,9H2,1H3,(H,25,31)(H,29,30)(H,32,33)(H4,21,22,23,26,27)/t13-/m0/s1	dilist_652							4	Yes	No	No
OASIS426	DTXSID5026201	Trichloromelamine	DTXCID406201	1973-09-08	KEPNSIARSTUPGS-UHFFFAOYSA-N	N,N',N''-1,3,5-Triazine-2,4,6-triyltrihypochlorous amide	ClNC1=NC(NCl)=NC(NCl)=N1	InChI=1S/C3H3Cl3N6/c4-10-1-7-2(11-5)9-3(8-1)12-6/h(H3,7,8,9,10,11,12)				fraunhofer_92				3	No	Yes	No
OASIS245	DTXSID5057886	Capromorelin	DTXCID6031673	193273-66-4	KVLLHLWBPNCVNR-SKCUWOTOSA-N	(3aR)-3a-Benzyl-2-methyl-5-(2-methylalanyl-O-benzyl-D-seryl)-3-oxo-3,3a,4,5,6,7-hexahydro-2H-pyrazolo[4,3-c]pyridine	CN1N=C2CCN(C[C@@]2(CC2=CC=CC=C2)C1=O)C(=O)[C@@H](COCC1=CC=CC=C1)NC(=O)C(C)(C)N	InChI=1S/C28H35N5O4/c1-27(2,29)25(35)30-22(18-37-17-21-12-8-5-9-13-21)24(34)33-15-14-23-28(19-33,26(36)32(3)31-23)16-20-10-6-4-7-11-20/h4-13,22H,14-19,29H2,1-3H3,(H,30,35)/t22-,28-/m1/s1							toxrefdb_136	1	No	Yes	No
OASIS608	DTXSID0022519	Folic acid	DTXCID102519	59-30-3	OVBPIULPVIDEAO-LBPRGKRZSA-N	N-(4-{[(2-Amino-4-oxo-1,4-dihydropteridin-6-yl)methyl]amino}benzoyl)-L-glutamic acid	NC1=NC(=O)C2=C(N1)N=CC(CNC1=CC=C(C=C1)C(=O)N[C@@H](CCC(O)=O)C(O)=O)=N2	InChI=1S/C19H19N7O6/c20-19-25-15-14(17(30)26-19)23-11(8-22-15)7-21-10-3-1-9(2-4-10)16(29)24-12(18(31)32)5-6-13(27)28/h1-4,8,12,21H,5-7H2,(H,24,29)(H,27,28)(H,31,32)(H3,20,22,25,26,30)/t12-/m0/s1	dilist_945							4	Yes	No	Yes
OASIS401	DTXSID6024204	Metribuzin	DTXCID404204	21087-64-9	FOXFZRUHNHCZPX-UHFFFAOYSA-N	4-Amino-6-tert-butyl-3-(methylsulfanyl)-1,2,4-triazin-5(4H)-one	CSC1=NN=C(C(=O)N1N)C(C)(C)C	InChI=1S/C8H14N4OS/c1-8(2,3)5-6(13)12(9)7(14-4)11-10-5/h9H2,1-4H3				fraunhofer_58				3	No	Yes	No
OASIS018	DTXSID0021256	Sulfasalazine	DTXCID80809755	599-79-1	NCEXYHBECQHGNR-UHFFFAOYSA-N	2-Hydroxy-5-({4-[(pyridin-2-yl)sulfamoyl]phenyl}diazenyl)benzoic acid	OC(=O)C1=CC(=CC=C1O)N=NC1=CC=C(C=C1)S(=O)(=O)NC1=NC=CC=C1	InChI=1S/C18H14N4O5S/c23-16-9-6-13(11-15(16)18(24)25)21-20-12-4-7-14(8-5-12)28(26,27)22-17-3-1-2-10-19-17/h1-11,23H,(H,19,22)(H,24,25)	dilist_1117				ice_143	tggates_16		2	Yes	No	Yes
OASIS352	DTXSID7021318	1,1,2,2-Tetrachloroethane	DTXCID201318	79-34-5	QPFMBZIOSGYJDE-UHFFFAOYSA-N	1,1,2,2-Tetrachloroethane	ClC(Cl)C(Cl)Cl	InChI=1S/C2H2Cl4/c3-1(4)2(5)6/h1-2H				fraunhofer_108	ice_80			3	Yes	No	No
OASIS544	DTXSID2021440	Vinylpyrrolidone	DTXCID101440	88-12-0	WHNWPMSKXPGLAX-UHFFFAOYSA-N	N/A	C=CN1CCCC1=O	InChI=1S/C6H9NO/c1-2-7-5-3-4-6(7)8/h2H,1,3-5H2				fraunhofer_237				3	No	Yes	Yes
OASIS082	DTXSID1037272	Tacrine	DTXCID9017272	321-64-2	YLJREFDVOIBQDA-UHFFFAOYSA-N	1,2,3,4-Tetrahydroacridin-9-amine	NC1=C2CCCCC2=NC2=C1C=CC=C2	InChI=1S/C13H14N2/c14-13-9-5-1-3-7-11(9)15-12-8-4-2-6-10(12)13/h1,3,5,7H,2,4,6,8H2,(H2,14,15)	dilist_925					tggates_78		2	Yes	No	Yes
OASIS1151	DTXSID5045833	Lactulose	DTXCID3025833	4618-18-2	JCQLYHFGKNRPGE-FCVZTGTOSA-N	4-O-beta-D-Galactopyranosyl-beta-D-fructofuranose	OC[C@H]1O[C@](O)(CO)[C@@H](O)[C@@H]1O[C@@H]1O[C@H](CO)[C@H](O)[C@H](O)[C@H]1O	InChI=1S/C12H22O11/c13-1-4-6(16)7(17)8(18)11(21-4)22-9-5(2-14)23-12(20,3-15)10(9)19/h4-11,13-20H,1-3H2/t4-,5-,6+,7+,8-,9-,10+,11+,12-/m1/s1	dilist_1084							4	No	Yes	Yes
OASIS723	DTXSID1023362	Nialamide	DTXCID503362	51-12-7	NOIIUHRQUVNIDD-UHFFFAOYSA-N	N-Benzyl-3-[2-(pyridine-4-carbonyl)hydrazinyl]propanamide	O=C(CCNNC(=O)C1=CC=NC=C1)NCC1=CC=CC=C1	InChI=1S/C16H18N4O2/c21-15(18-12-13-4-2-1-3-5-13)8-11-19-20-16(22)14-6-9-17-10-7-14/h1-7,9-10,19H,8,11-12H2,(H,18,21)(H,20,22)	dilist_1002							4	No	Yes	No
OASIS1806	DTXSID40156570	Osilodrostat	DTXCID4079061	928134-65-0	USUZGMWDZDXMDG-CYBMUJFWSA-N	4-[(5R)-6,7-Dihydro-5H-pyrrolo[1,2-c]imidazol-5-yl]-3-fluorobenzonitrile	[H][C@@]1(CCC2=CN=CN12)C1=C(F)C=C(C=C1)C#N	InChI=1S/C13H10FN3/c14-12-5-9(6-15)1-3-11(12)13-4-2-10-7-16-8-17(10)13/h1,3,5,7-8,13H,2,4H2/t13-/m1/s1		dilirank2_11						4	No	No	Yes
OASIS915	DTXSID3023269	Metaxalone	DTXCID103269	1665-48-1	IMWZZHHPURKASS-UHFFFAOYSA-N	5-[(3,5-Dimethylphenoxy)methyl]-1,3-oxazolidin-2-one	CC1=CC(OCC2CNC(=O)O2)=CC(C)=C1	InChI=1/C12H15NO3/c1-8-3-9(2)5-10(4-8)15-7-11-6-13-12(14)16-11/h3-5,11H,6-7H2,1-2H3,(H,13,14)	dilist_306							4	Yes	No	Yes
OASIS1367	DTXSID7048956	Dirithromycin	DTXCID4028882	62013-04-1	WLOHNSSYAXHWNR-NXPDYKKBSA-N	(1S,2R,3R,6R,7S,8S,9R,10R,12R,13S,15R,17S)-3-Ethyl-2,10-dihydroxy-15-[(2-methoxyethoxy)methyl]-2,6,8,10,12,17-hexamethyl-5-oxo-9-{[3,4,6-trideoxy-3-(dimethylamino)-beta-D-xylo-hexopyranosyl]oxy}-4,16-dioxa-14-azabicyclo[11.3.1]heptadecan-7-yl 2,6-dideoxy-3-C-methyl-3-O-methyl-alpha-L-ribo-hexopyranoside	CC[C@H]1OC(=O)[C@H](C)[C@@H](O[C@H]2C[C@@](C)(OC)[C@@H](O)[C@H](C)O2)[C@H](C)[C@@H](O[C@@H]2O[C@H](C)C[C@@H]([C@H]2O)N(C)C)[C@](C)(O)C[C@@H](C)[C@@H]2N[C@@H](COCCOC)O[C@@H]([C@H]2C)[C@]1(C)O	InChI=1S/C42H78N2O14/c1-15-29-42(10,49)37-24(4)32(43-30(56-37)21-52-17-16-50-13)22(2)19-40(8,48)36(58-39-33(45)28(44(11)12)18-23(3)53-39)25(5)34(26(6)38(47)55-29)57-31-20-41(9,51-14)35(46)27(7)54-31/h22-37,39,43,45-46,48-49H,15-21H2,1-14H3/t22-,23-,24+,25+,26-,27+,28+,29-,30-,31+,32+,33-,34+,35+,36-,37+,39+,40-,41-,42-/m1/s1	dilist_36							4	No	No	Yes
OASIS1090	DTXSID5022699	Bumetanide	DTXCID702699	28395-03-1	MAEIEVLCKWDQJH-UHFFFAOYSA-N	3-(Butylamino)-4-phenoxy-5-sulfamoylbenzoic acid	CCCCNC1=CC(=CC(=C1OC1=CC=CC=C1)S(N)(=O)=O)C(O)=O	InChI=1S/C17H20N2O5S/c1-2-3-9-19-14-10-12(17(20)21)11-15(25(18,22)23)16(14)24-13-7-5-4-6-8-13/h4-8,10-11,19H,2-3,9H2,1H3,(H,20,21)(H2,18,22,23)	dilist_494							4	Yes	No	Yes
OASIS160	DTXSID0047246	Darbufelone mesylate	DTXCID8027246	139340-56-0	BAZGFSKJAVQJJI-CHHCPSLASA-N	Methanesulfonic acid--(5Z)-5-[(3,5-di-tert-butyl-4-hydroxyphenyl)methylidene]-2-imino-1,3-thiazolidin-4-one (1/1)	CS(O)(=O)=O.CC(C)(C)C1=CC(\C=C2/SC(=N)NC2=O)=CC(=C1O)C(C)(C)C	InChI=1S/C18H24N2O2S.CH4O3S/c1-17(2,3)11-7-10(8-12(14(11)21)18(4,5)6)9-13-15(22)20-16(19)23-13;1-5(2,3)4/h7-9,21H,1-6H3,(H2,19,20,22);1H3,(H,2,3,4)/b13-9-;							toxrefdb_173	1	No	No	Yes
OASIS1722	DTXSID0045678	Omacetaxine mepesuccinate	DTXCID8025678	26833-87-4	HYFHYPWGAURHIV-JCNWCSDUSA-N	O~3~-[(2R)-2,6-Dihydroxy-2-(2-methoxy-2-oxoethyl)-6-methylheptanoyl]cephalotaxine	COC(=O)C[C@](O)(CCCC(C)(C)O)C(=O)O[C@H]1[C@H]2C3=C(CCN4CCCC24C=C1OC)C=C1OCOC1=C3	InChI=1S/C29H39NO9/c1-27(2,33)8-5-10-29(34,16-23(31)36-4)26(32)39-25-22(35-3)15-28-9-6-11-30(28)12-7-18-13-20-21(38-17-37-20)14-19(18)24(25)28/h13-15,24-25,33-34H,5-12,16-17H2,1-4H3/t24-,25-,28?,29-/m1/s1		dilirank2_179						4	No	No	Yes
OASIS393	DTXSID2034881	Quinoxyfen	DTXCID0014881	124495-18-7	WRPIRSINYZBGPK-UHFFFAOYSA-N	5,7-Dichloro-4-(4-fluorophenoxy)quinoline	FC1=CC=C(OC2=CC=NC3=CC(Cl)=CC(Cl)=C23)C=C1	InChI=1S/C15H8Cl2FNO/c16-9-7-12(17)15-13(8-9)19-6-5-14(15)20-11-3-1-10(18)2-4-11/h1-8H				fraunhofer_50				3	No	Yes	Yes
OASIS888	DTXSID3020120	Azelnidipine	DTXCID50120	123524-52-7	ZKFQEACEUNWPMT-UHFFFAOYSA-N	3-[1-(Diphenylmethyl)azetidin-3-yl] 5-propan-2-yl 2-amino-6-methyl-4-(3-nitrophenyl)-1,4-dihydropyridine-3,5-dicarboxylate	CC(C)OC(=O)C1=C(C)NC(N)=C(C1C1=CC(=CC=C1)[N+]([O-])=O)C(=O)OC1CN(C1)C(C1=CC=CC=C1)C1=CC=CC=C1	InChI=1/C33H34N4O6/c1-20(2)42-32(38)27-21(3)35-31(34)29(28(27)24-15-10-16-25(17-24)37(40)41)33(39)43-26-18-36(19-26)30(22-11-6-4-7-12-22)23-13-8-5-9-14-23/h4-17,20,26,28,30,35H,18-19,34H2,1-3H3	dilist_199							4	No	Yes	Yes
OASIS1545	DTXSID9023338	Moxalactam	DTXCID003338	64952-97-2	JWCSIUVGFCSJCK-CAVRMKNVSA-N	(6R,7R)-7-[2-Carboxy(4-hydroxyphenyl)acetamido]-7-methoxy-3-{[(1-methyl-1H-tetrazol-5-yl)sulfanyl]methyl}-8-oxo-5-oxa-1-azabicyclo[4.2.0]oct-2-ene-2-carboxylic acid	CO[C@]1(NC(=O)C(C(O)=O)C2=CC=C(O)C=C2)[C@H]2OCC(CSC3=NN=NN3C)=C(N2C1=O)C(O)=O	InChI=1S/C20H20N6O9S/c1-25-19(22-23-24-25)36-8-10-7-35-18-20(34-2,17(33)26(18)13(10)16(31)32)21-14(28)12(15(29)30)9-3-5-11(27)6-4-9/h3-6,12,18,27H,7-8H2,1-2H3,(H,21,28)(H,29,30)(H,31,32)/t12?,18-,20+/m1/s1	dilist_758							4	No	Yes	No
OASIS1730	DTXSID101027434	Gadobutrol	DTXCID001511670	770691-21-9	ZPDFIIGFYAHNSK-IWEVFNEWNA-K	N/A	[Gd+3].OC[C@@H](O)[C@@H](CO)N1CCN(CC([O-])=O)CCN(CC([O-])=O)CCN(CC([O-])=O)CC1	InChI=1/C18H34N4O9.Gd/c23-12-14(15(25)13-24)22-7-5-20(10-17(28)29)3-1-19(9-16(26)27)2-4-21(6-8-22)11-18(30)31;/h14-15,23-25H,1-13H2,(H,26,27)(H,28,29)(H,30,31);/q;+3/p-3/t14-,15-;/s2		dilirank2_4						4	No	No	Yes
OASIS964	DTXSID3048491	Moxifloxacin	DTXCID9028465	151096-09-2	FABPRXSRWADJSP-MEDUHNTESA-N	1-Cyclopropyl-6-fluoro-8-methoxy-7-[(4aS,7aS)-octahydro-6H-pyrrolo[3,4-b]pyridin-6-yl]-4-oxo-1,4-dihydroquinoline-3-carboxylic acid	[H][C@]12CN(C[C@@]1([H])NCCC2)C1=C(F)C=C2C(=O)C(=CN(C3CC3)C2=C1OC)C(O)=O	InChI=1S/C21H24FN3O4/c1-29-20-17-13(19(26)14(21(27)28)9-25(17)12-4-5-12)7-15(22)18(20)24-8-11-3-2-6-23-16(11)10-24/h7,9,11-12,16,23H,2-6,8,10H2,1H3,(H,27,28)/t11-,16+/m0/s1	dilist_779							4	Yes	No	Yes
OASIS768	DTXSID1048966	Sucrose octasulfate-aluminum complex	DTXCID8028892	54182-58-0	PUNMAODQIVRTTN-PIPKHVHYSA-A	N/A	O[Al](O)[Al](O)O.O[Al](O)[Al](O)O.O[Al](O)[Al](O)O.O[Al](O)[Al](O)O.O[Al](O)OS(=O)(=O)OC[C@H]1O[C@@](COS(=O)(=O)O[Al](O)O)(O[C@H]2O[C@H](COS(=O)(=O)O[Al](O)O)[C@@H](OS(=O)(=O)O[Al](O)O)[C@H](OS(=O)(=O)O[Al](O)O)[C@H]2OS(=O)(=O)O[Al](O)O)[C@@H](OS(=O)(=O)O[Al](O)O)[C@@H]1OS(=O)(=O)O[Al](O)O	InChI=1S/C12H22O35S8.16Al.32H2O/c13-48(14,15)37-1-4-6(43-51(22,23)24)8(45-53(28,29)30)9(46-54(31,32)33)11(40-4)42-12(3-39-50(19,20)21)10(47-55(34,35)36)7(44-52(25,26)27)5(41-12)2-38-49(16,17)18;;;;;;;;;;;;;;;;;;;;;;;;;;;;;;;;;;;;;;;;;;;;;;;;/h4-11H,1-3H2,(H,13,14,15)(H,16,17,18)(H,19,20,21)(H,22,23,24)(H,25,26,27)(H,28,29,30)(H,31,32,33)(H,34,35,36);;;;;;;;;;;;;;;;;32*1H2/q;8*+2;8*+3;;;;;;;;;;;;;…	dilist_999							4	No	No	Yes
OASIS802	DTXSID2022880	Danazol	DTXCID202880	17230-88-5	POZRVZJJTULAOH-LHZXLZLDSA-N	(1R,3aS,3bR,10aR,10bS,12aS)-1-Ethynyl-10a,12a-dimethyl-2,3,3a,3b,4,5,10,10a,10b,11,12,12a-dodecahydro-1H-cyclopenta[7,8]phenanthro[3,2-d][1,2]oxazol-1-ol	C[C@]12CC[C@H]3[C@@H](CCC4=CC5=C(C[C@]34C)C=NO5)[C@@H]1CC[C@@]2(O)C#C	InChI=1S/C22H27NO2/c1-4-22(24)10-8-18-16-6-5-15-11-19-14(13-23-25-19)12-20(15,2)17(16)7-9-21(18,22)3/h1,11,13,16-18,24H,5-10,12H2,2-3H3/t16-,17+,18+,20+,21+,22+/m1/s1	dilist_355							4	Yes	No	Yes
OASIS1666	DTXSID9027312	1-Phenoxy-2-propanol	DTXCID407312	770-35-4	IBLKWZIFZMJLFL-UHFFFAOYSA-N	1-Phenoxypropan-2-ol	CC(O)COC1=CC=CC=C1	InChI=1/C9H12O2/c1-8(10)7-11-9-5-3-2-4-6-9/h2-6,8,10H,7H2,1H3					ice_84			3	Yes	No	No
OASIS1215	DTXSID6023492	Plicamycin	DTXCID603492	18378-89-7	CFCUWKMKBJTWLW-GWRQQDNDSA-N	(1S)-5-Deoxy-1-C-[(3S)-7-{[2,6-dideoxy-3-O-(2,6-dideoxy-beta-D-arabino-hexopyranosyl)-beta-D-lyxo-hexopyranosyl]oxy}-3-{[2,6-dideoxy-3-C-methyl-beta-D-ribo-hexopyranosyl-(1->3)-2,6-dideoxy-beta-D-arabino-hexopyranosyl-(1->3)-2,6-dideoxy-beta-D-arabino-hexopyranosyl]oxy}-5,10-dihydroxy-6-methyl-4-oxo-1,2,3,4-tetrahydroanthracen-2-yl]-1-O-methyl-D-xylulose	CO[C@@H](C1CC2=CC3=C(C(O)=C(C)C(O[C@H]4C[C@@H](O[C@H]5C[C@@H](O)[C@H](O)[C@@H](C)O5)[C@@H](O)[C@@H](C)O4)=C3)C(O)=C2C(=O)[C@H]1O[C@H]1C[C@@H](O[C@H]2C[C@@H](O[C@H]3C[C@](C)(O)[C@H](O)[C@@H](C)O3)[C@H](O)[C@@H](C)O2)[C@H](O)[C@@H](C)O1)C(=O)[C@@H](O)[C@@H](C)O	InChI=1S/C52H76O24/c1-18-29(72-34-14-30(43(58)21(4)68-34)73-33-13-28(54)42(57)20(3)67-33)12-26-10-25-11-27(49(66-9)48(63)41(56)19(2)53)50(47(62)39(25)46(61)38(26)40(18)55)76-36-16-31(44(59)23(6)70-36)74-35-15-32(45(60)22(5)69-35)75-37-17-52(8,65)51(64)24(7)71-37/h10,12,19-24,27-28,30-37,41-45,49-51,53-61,64-65H,11,13-17H2,1-9H3/t19-,20-,21-,22-,23-,24-,27?,28-,30-,31-,32-,33+,34+,35+,36+,37+,41+,…	dilist_756							4	No	No	Yes
OASIS1681	DTXSID3021807	o-Xylene	DTXCID501807	95-47-6	CTQNGGLPUBDAKN-UHFFFAOYSA-N	1,2-Xylene	CC1=C(C)C=CC=C1	InChI=1S/C8H10/c1-7-5-3-4-6-8(7)2/h3-6H,1-2H3					ice_32			3	Yes	No	No
OASIS1417	DTXSID8023216	3,5,3'-Triiodothyronine	DTXCID403216	1993-02-03	AUYYCJSJGJYCDS-LBPRGKRZSA-N	O-(4-Hydroxy-3-iodophenyl)-3,5-diiodo-L-tyrosine	N[C@@H](CC1=CC(I)=C(OC2=CC(I)=C(O)C=C2)C(I)=C1)C(O)=O	InChI=1S/C15H12I3NO4/c16-9-6-8(1-2-13(9)20)23-14-10(17)3-7(4-11(14)18)5-12(19)15(21)22/h1-4,6,12,20H,5,19H2,(H,21,22)/t12-/m0/s1	dilist_915							4	Yes	No	No
OASIS1785	DTXSID30198065	Lurbinectedin	DTXCID60120556	497871-47-3	YDDMIZRDDREKEP-HWTBNCOESA-N	(1'R,6R,6aR,7R,13S,14S,16R)-8,14-Dihydroxy-6',9-dimethoxy-4,10,23-trimethyl-19-oxo-2',3',4',6,7,9',12,13,14,16-decahydro-2H,6aH-spiro[7,13-epimino-6,16-(epithiopropanooxymethano)[1,3]dioxolo[7,8]isoquinolino[3,2-b][3]benzazocine-20,1'-pyrido[3,4-b]indol]-5-yl acetate	COC1=CC2=C(NC3=C2CCN[C@]32CS[C@H]3[C@H]4[C@@H]5N(C)[C@@H](CC6=C5C(O)=C(OC)C(C)=C6)[C@H](O)N4[C@@H](COC2=O)C2=C4OCOC4=C(C)C(OC(C)=O)=C32)C=C1	InChI=1S/C41H44N4O10S/c1-17-11-20-12-25-39(48)45-26-14-52-40(49)41(38-22(9-10-42-41)23-13-21(50-5)7-8-24(23)43-38)15-56-37(31(45)30(44(25)4)27(20)32(47)33(17)51-6)29-28(26)36-35(53-16-54-36)18(2)34(29)55-19(3)46/h7-8,11,13,25-26,30-31,37,39,42-43,47-48H,9-10,12,14-16H2,1-6H3/t25-,26-,30+,31+,37+,39-,41+/m0/s1		dilirank2_201						4	No	No	Yes
OASIS1725	DTXSID101020707	Larotrectinib	DTXCID001493220	1223403-58-4	NYNZQNWKBKUAII-KBXCAEBGSA-N	(3S)-N-{5-[(2R)-2-(2,5-Difluorophenyl)pyrrolidin-1-yl]pyrazolo[1,5-a]pyrimidin-3-yl}-3-hydroxypyrrolidine-1-carboxamide	O[C@H]1CCN(C1)C(=O)NC1=C2N=C(C=CN2N=C1)N1CCC[C@@H]1C1=C(F)C=CC(F)=C1	InChI=1S/C21H22F2N6O2/c22-13-3-4-16(23)15(10-13)18-2-1-7-28(18)19-6-9-29-20(26-19)17(11-24-29)25-21(31)27-8-5-14(30)12-27/h3-4,6,9-11,14,18,30H,1-2,5,7-8,12H2,(H,25,31)/t14-,18+/m0/s1		dilirank2_237						4	No	Yes	Yes
OASIS1648	DTXSID5020449	Dichlorvos	DTXCID90449	62-73-7	OEBRKCOSUFCWJD-UHFFFAOYSA-N	2,2-Dichloroethenyl dimethyl phosphate	COP(=O)(OC)OC=C(Cl)Cl	InChI=1S/C4H7Cl2O4P/c1-8-11(7,9-2)10-3-4(5)6/h3H,1-2H3					ice_65			3	No	Yes	No
OASIS441	DTXSID9032610	Etofenprox	DTXCID7012610	80844-07-1	YREQHYQNNWYQCJ-UHFFFAOYSA-N	1-{[2-(4-Ethoxyphenyl)-2-methylpropoxy]methyl}-3-phenoxybenzene	CCOC1=CC=C(C=C1)C(C)(C)COCC1=CC(OC2=CC=CC=C2)=CC=C1	InChI=1S/C25H28O3/c1-4-27-22-15-13-21(14-16-22)25(2,3)19-26-18-20-9-8-12-24(17-20)28-23-10-6-5-7-11-23/h5-17H,4,18-19H2,1-3H3				fraunhofer_116				3	No	Yes	Yes
OASIS1060	DTXSID4046947	Mitoxantrone	DTXCID2026947	65271-80-9	KKZJGLLVHKMTCM-UHFFFAOYSA-N	1,4-Dihydroxy-5,8-bis({2-[(2-hydroxyethyl)amino]ethyl}amino)anthracene-9,10-dione	OCCNCCNC1=CC=C(NCCNCCO)C2=C1C(=O)C1=C(C(O)=CC=C1O)C2=O	InChI=1S/C22H28N4O6/c27-11-9-23-5-7-25-13-1-2-14(26-8-6-24-10-12-28)18-17(13)21(31)19-15(29)3-4-16(30)20(19)22(18)32/h1-4,23-30H,5-12H2	dilist_1093							4	Yes	No	Yes
OASIS468	DTXSID9073125	2-Nonylphenol	DTXCID0034352	136-83-4	SNQQPOLDUKLAAF-UHFFFAOYSA-N	2-Nonylphenol	CCCCCCCCCC1=C(O)C=CC=C1	InChI=1S/C15H24O/c1-2-3-4-5-6-7-8-11-14-12-9-10-13-15(14)16/h9-10,12-13,16H,2-8,11H2,1H3				fraunhofer_148				3	No	Yes	No
OASIS1529	DTXSID9022819	Cifenline	DTXCID702819	53267-01-9	IPOBOOXFSRWSHL-UHFFFAOYSA-N	2-(2,2-Diphenylcyclopropyl)-4,5-dihydro-1H-imidazole	C1C(C2=NCCN2)C1(C1=CC=CC=C1)C1=CC=CC=C1	InChI=1/C18H18N2/c1-3-7-14(8-4-1)18(15-9-5-2-6-10-15)13-16(18)17-19-11-12-20-17/h1-10,16H,11-13H2,(H,19,20)	dilist_69							4	No	No	Yes
OASIS1351	DTXSID7045998	Rifaximin	DTXCID5025998	80621-81-4	NZCRJKRKKOLAOJ-XRCRFVBUSA-N	(2S,16Z,18E,20S,21S,22R,23R,24R,25S,26R,27S,28E)-5,6,21,23-Tetrahydroxy-27-methoxy-2,4,11,16,20,22,24,26-octamethyl-1,15-dioxo-1,2-dihydro-2,7-(epoxypentadeca[1,11,13]trienoimino)furo[2'',3'':7',8']naphtho[1',2':4,5]imidazo[1,2-a]pyridin-25-yl acetate	CO[C@H]1\C=C\O[C@@]2(C)OC3=C(C2=O)C2=C(C(O)=C3C)C(O)=C(NC(=O)\C(C)=C/C=C/[C@H](C)[C@H](O)[C@@H](C)[C@@H](O)[C@@H](C)[C@H](OC(C)=O)[C@@H]1C)C1=C2N=C2C=C(C)C=CN12	InChI=1S/C43H51N3O11/c1-19-14-16-46-28(18-19)44-32-29-30-37(50)25(7)40-31(29)41(52)43(9,57-40)55-17-15-27(54-10)22(4)39(56-26(8)47)24(6)36(49)23(5)35(48)20(2)12-11-13-21(3)42(53)45-33(34(32)46)38(30)51/h11-18,20,22-24,27,35-36,39,48-51H,1-10H3,(H,45,53)/b12-11+,17-15+,21-13-/t20-,22+,23+,24+,27-,35-,36+,39+,43-/m0/s1	dilist_832							4	Yes	No	Yes
OASIS249	DTXSID6023810	Benzethonium chloride	DTXCID203810	121-54-0	UREZNYTWGJKWBI-UHFFFAOYSA-M	N-Benzyl-N,N-dimethyl-2-{2-[4-(2,4,4-trimethylpentan-2-yl)phenoxy]ethoxy}ethan-1-aminium chloride	[Cl-].CC(C)(C)CC(C)(C)C1=CC=C(OCCOCC[N+](C)(C)CC2=CC=CC=C2)C=C1	InChI=1S/C27H42NO2.ClH/c1-26(2,3)22-27(4,5)24-13-15-25(16-14-24)30-20-19-29-18-17-28(6,7)21-23-11-9-8-10-12-23;/h8-16H,17-22H2,1-7H3;1H/q+1;/p-1							toxrefdb_102	1	Yes	No	Yes
OASIS902	DTXSID3022871	Cyclothiazide	DTXCID302871	2259-96-3	BOCUKUHCLICSIY-UHFFFAOYSA-N	3-(Bicyclo[2.2.1]hept-5-en-2-yl)-6-chloro-1,1-dioxo-1,2,3,4-tetrahydro-1lambda~6~,2,4-benzothiadiazine-7-sulfonamide	NS(=O)(=O)C1=C(Cl)C=C2NC(NS(=O)(=O)C2=C1)C1CC2CC1C=C2	InChI=1/C14H16ClN3O4S2/c15-10-5-11-13(6-12(10)23(16,19)20)24(21,22)18-14(17-11)9-4-7-1-2-8(9)3-7/h1-2,5-9,14,17-18H,3-4H2,(H2,16,19,20)	dilist_993							4	No	Yes	Yes
OASIS1752	DTXSID201021027	Ribociclib	DTXCID701506068	1211441-98-3	RHXHGRAEPCAFML-UHFFFAOYSA-N	N/A	CN(C)C(=O)C1=CC2=CN=C(NC3=CC=C(C=N3)N3CCNCC3)N=C2N1C1CCCC1	InChI=1S/C23H30N8O/c1-29(2)22(32)19-13-16-14-26-23(28-21(16)31(19)17-5-3-4-6-17)27-20-8-7-18(15-25-20)30-11-9-24-10-12-30/h7-8,13-15,17,24H,3-6,9-12H2,1-2H3,(H,25,26,27,28)		dilirank2_150						4	No	Yes	Yes
OASIS1515	DTXSID9022364	5alpha-Dihydrotestosterone	DTXCID202364	521-18-6	NVKAWKQGWWIWPM-ABEVXSGRSA-N	17beta-Hydroxy-5alpha-androstan-3-one	[H][C@@]12CC[C@H](O)[C@@]1(C)CC[C@@]1([H])[C@@]2([H])CC[C@@]2([H])CC(=O)CC[C@]12C	InChI=1S/C19H30O2/c1-18-9-7-13(20)11-12(18)3-4-14-15-5-6-17(21)19(15,2)10-8-16(14)18/h12,14-17,21H,3-11H2,1-2H3/t12-,14-,15-,16-,17-,18-,19-/m0/s1	dilist_356							4	Yes	No	No
OASIS1764	DTXSID201336749	Mobocertinib	DTXCID101766995	1847461-43-1	AZSRSNUQCUDCGG-UHFFFAOYSA-N	N/A	COC1=C(NC2=NC=C(C(=O)OC(C)C)C(=N2)C2=CN(C)C3=C2C=CC=C3)C=C(NC(=O)C=C)C(=C1)N(C)CCN(C)C	InChI=1S/C32H39N7O4/c1-9-29(40)34-24-16-25(28(42-8)17-27(24)38(6)15-14-37(4)5)35-32-33-18-22(31(41)43-20(2)3)30(36-32)23-19-39(7)26-13-11-10-12-21(23)26/h9-13,16-20H,1,14-15H2,2-8H3,(H,34,40)(H,33,35,36)		dilirank2_187						4	No	Yes	Yes
OASIS1444	DTXSID8023719	Troglitazone	DTXCID603719	97322-87-7	GXPHKUHSUJUWKP-UHFFFAOYSA-N	5-({4-[(6-Hydroxy-2,5,7,8-tetramethyl-3,4-dihydro-2H-1-benzopyran-2-yl)methoxy]phenyl}methyl)-1,3-thiazolidine-2,4-dione	CC1=C(O)C(C)=C2CCC(C)(COC3=CC=C(CC4SC(=O)NC4=O)C=C3)OC2=C1C	InChI=1/C24H27NO5S/c1-13-14(2)21-18(15(3)20(13)26)9-10-24(4,30-21)12-29-17-7-5-16(6-8-17)11-19-22(27)25-23(28)31-19/h5-8,19,26H,9-12H2,1-4H3,(H,25,27,28)	dilist_292							4	No	Yes	Yes
OASIS1770	DTXSID20238722	Bosutinib monohydrate	DTXCID70161213	918639-08-4	BXPOSPOKHGNMEP-UHFFFAOYSA-N	4-(2,4-Dichloro-5-methoxyanilino)-6-methoxy-7-[3-(4-methylpiperazin-1-yl)propoxy]quinoline-3-carbonitrile--water (1/1)	O.COC1=C(Cl)C=C(Cl)C(NC2=C(C=NC3=CC(OCCCN4CCN(C)CC4)=C(OC)C=C23)C#N)=C1	InChI=1S/C26H29Cl2N5O3.H2O/c1-32-6-8-33(9-7-32)5-4-10-36-25-13-21-18(11-24(25)35-3)26(17(15-29)16-30-21)31-22-14-23(34-2)20(28)12-19(22)27;/h11-14,16H,4-10H2,1-3H3,(H,30,31);1H2		dilirank2_234						4	No	Yes	Yes
OASIS1801	DTXSID401027952	Bempedoic acid	DTXCID301513520	738606-46-7	HYHMLYSLQUKXKP-UHFFFAOYSA-N	N/A	CC(C)(CCCCCC(O)CCCCCC(C)(C)C(O)=O)C(O)=O	InChI=1S/C19H36O5/c1-18(2,16(21)22)13-9-5-7-11-15(20)12-8-6-10-14-19(3,4)17(23)24/h15,20H,5-14H2,1-4H3,(H,21,22)(H,23,24)		dilirank2_69						4	No	Yes	Yes
OASIS448	DTXSID4032532	Carfentrazone-ethyl	DTXCID2012532	128639-02-1	MLKCGVHIFJBRCD-UHFFFAOYSA-N	Ethyl 2-chloro-3-{2-chloro-5-[4-(difluoromethyl)-3-methyl-5-oxo-4,5-dihydro-1H-1,2,4-triazol-1-yl]-4-fluorophenyl}propanoate	CCOC(=O)C(Cl)CC1=C(Cl)C=C(F)C(=C1)N1N=C(C)N(C(F)F)C1=O	InChI=1/C15H14Cl2F3N3O3/c1-3-26-13(24)10(17)4-8-5-12(11(18)6-9(8)16)23-15(25)22(14(19)20)7(2)21-23/h5-6,10,14H,3-4H2,1-2H3				fraunhofer_124				3	No	Yes	No
OASIS1581	DTXSID9048354	1,3,5-Trihydroxybenzene	DTXCID0028329	108-73-6	QCDYQQDYXPDABM-UHFFFAOYSA-N	Benzene-1,3,5-triol	OC1=CC(O)=CC(O)=C1	InChI=1S/C6H6O3/c7-4-1-5(8)3-6(9)2-4/h1-3,7-9H	dilist_1056							4	Yes	No	No
OASIS470	DTXSID7023932	Bromoxynil octanoate	DTXCID803932	1689-99-2	DQKWXTIYGWPGOO-UHFFFAOYSA-N	2,6-Dibromo-4-cyanophenyl octanoate	CCCCCCCC(=O)OC1=C(Br)C=C(C=C1Br)C#N	InChI=1S/C15H17Br2NO2/c1-2-3-4-5-6-7-14(19)20-15-12(16)8-11(10-18)9-13(15)17/h8-9H,2-7H2,1H3				fraunhofer_150				3	No	Yes	Yes
OASIS1347	DTXSID7045522	Aceclofenac	DTXCID5025522	89796-99-6	MNIPYSSQXLZQLJ-UHFFFAOYSA-N	({[2-(2,6-Dichloroanilino)phenyl]acetyl}oxy)acetic acid	OC(=O)COC(=O)CC1=C(NC2=C(Cl)C=CC=C2Cl)C=CC=C1	InChI=1S/C16H13Cl2NO4/c17-11-5-3-6-12(18)16(11)19-13-7-2-1-4-10(13)8-15(22)23-9-14(20)21/h1-7,19H,8-9H2,(H,20,21)	dilist_1035							4	No	Yes	Yes
OASIS683	DTXSID0048682	Octreotide	DTXCID901508610	83150-76-9	DEQANNDTNATYII-OULOTJBUSA-N	(4R,7S,10S,13R,16S,19R)-10-(4-Aminobutyl)-16-benzyl-N-[(2R,3R)-1,3-dihydroxybutan-2-yl]-7-[(1R)-1-hydroxyethyl]-13-[(1H-indol-3-yl)methyl]-6,9,12,15,18-pentaoxo-19-(D-phenylalanylamino)-1,2-dithia-5,8,11,14,17-pentaazacycloicosane-4-carboxamide	[H][C@]1(NC(=O)[C@H](CCCCN)NC(=O)[C@@H](CC2=CNC3=C2C=CC=C3)NC(=O)[C@H](CC2=CC=CC=C2)NC(=O)[C@H](CSSC[C@H](NC1=O)C(=O)N[C@H](CO)[C@@H](C)O)NC(=O)[C@H](N)CC1=CC=CC=C1)[C@@H](C)O	InChI=1S/C49H66N10O10S2/c1-28(61)39(25-60)56-48(68)41-27-71-70-26-40(57-43(63)34(51)21-30-13-5-3-6-14-30)47(67)54-37(22-31-15-7-4-8-16-31)45(65)55-38(23-32-24-52-35-18-10-9-17-33(32)35)46(66)53-36(19-11-12-20-50)44(64)59-42(29(2)62)49(69)58-41/h3-10,13-18,24,28-29,34,36-42,52,60-62H,11-12,19-23,25-27,50-51H2,1-2H3,(H,53,66)(H,54,67)(H,55,65)(H,56,68)(H,57,63)(H,58,69)(H,59,64)/t28-,29-,34-,36+,37…	dilist_240							4	No	Yes	Yes
OASIS032	DTXSID1046134	Benziodarone	DTXCID9026134	68-90-6	CZCHIEJNWPNBDE-UHFFFAOYSA-N	(2-Ethyl-1-benzofuran-3-yl)(4-hydroxy-3,5-diiodophenyl)methanone	CCC1=C(C(=O)C2=CC(I)=C(O)C(I)=C2)C2=C(O1)C=CC=C2	InChI=1S/C17H12I2O3/c1-2-13-15(10-5-3-4-6-14(10)22-13)16(20)9-7-11(18)17(21)12(19)8-9/h3-8,21H,2H2,1H3	dilist_424					tggates_30		2	Yes	No	No
OASIS794	DTXSID2022678	Bicalutamide	DTXCID00209197	90357-06-5	LKJPYSCBVHEWIU-UHFFFAOYSA-N	N-[4-Cyano-3-(trifluoromethyl)phenyl]-3-(4-fluorobenzene-1-sulfonyl)-2-hydroxy-2-methylpropanamide	CC(O)(CS(=O)(=O)C1=CC=C(F)C=C1)C(=O)NC1=CC(=C(C=C1)C#N)C(F)(F)F	InChI=1/C18H14F4N2O4S/c1-17(26,10-29(27,28)14-6-3-12(19)4-7-14)16(25)24-13-5-2-11(9-23)15(8-13)18(20,21)22/h2-8,26H,10H2,1H3,(H,24,25)	dilist_237							4	Yes	No	Yes
OASIS821	DTXSID2023567	Rofecoxib	DTXCID903567	162011-90-7	RZJQGNCSTQAWON-UHFFFAOYSA-N	4-[4-(Methanesulfonyl)phenyl]-3-phenylfuran-2(5H)-one	CS(=O)(=O)C1=CC=C(C=C1)C1=C(C(=O)OC1)C1=CC=CC=C1	InChI=1S/C17H14O4S/c1-22(19,20)14-9-7-12(8-10-14)15-11-21-17(18)16(15)13-5-3-2-4-6-13/h2-10H,11H2,1H3	dilist_864							4	Yes	No	Yes
OASIS1333	DTXSID7030432	Decitabine	DTXCID5010432	2353-33-5	XAUDJQYHKZQPEU-KVQBGUIXSA-N	4-Amino-1-(2-deoxy-beta-D-erythro-pentofuranosyl)-1,3,5-triazin-2(1H)-one	NC1=NC(=O)N(C=N1)[C@H]1C[C@H](O)[C@@H](CO)O1	InChI=1S/C8H12N4O4/c9-7-10-3-12(8(15)11-7)6-1-4(14)5(2-13)16-6/h3-6,13-14H,1-2H2,(H2,9,11,15)/t4-,5+,6+/m0/s1	dilist_951							4	Yes	No	Yes
OASIS466	DTXSID8040779	Diheptyl phthalate	DTXCID608662	3648-21-3	JQCXWCOOWVGKMT-UHFFFAOYSA-N	Diheptyl benzene-1,2-dicarboxylate	CCCCCCCOC(=O)C1=C(C=CC=C1)C(=O)OCCCCCCC	InChI=1S/C22H34O4/c1-3-5-7-9-13-17-25-21(23)19-15-11-12-16-20(19)22(24)26-18-14-10-8-6-4-2/h11-12,15-16H,3-10,13-14,17-18H2,1-2H3				fraunhofer_146				3	No	Yes	Yes
OASIS251	DTXSID6025355	Glutaraldehyde	DTXCID605355	111-30-8	SXRSQZLOMIGNAQ-UHFFFAOYSA-N	Pentanedial	O=CCCCC=O	InChI=1S/C5H8O2/c6-4-2-1-3-5-7/h4-5H,1-3H2							toxrefdb_101	1	Yes	No	No
OASIS1001	DTXSID4022785	Cephradine	DTXCID002785	38821-53-3	RDLPVSKMFDYCOR-UEKVPHQBSA-N	(6R,7R)-7-{[(2R)-2-Amino-2-(cyclohexa-1,4-dien-1-yl)acetyl]amino}-3-methyl-8-oxo-5-thia-1-azabicyclo[4.2.0]oct-2-ene-2-carboxylic acid	[H][C@]12SCC(C)=C(N1C(=O)[C@H]2NC(=O)[C@H](N)C1=CCC=CC1)C(O)=O	InChI=1S/C16H19N3O4S/c1-8-7-24-15-11(14(21)19(15)12(8)16(22)23)18-13(20)10(17)9-5-3-2-4-6-9/h2-3,6,10-11,15H,4-5,7,17H2,1H3,(H,18,20)(H,22,23)/t10-,11-,15-/m1/s1	dilist_291							4	Yes	No	Yes
OASIS1596	DTXSID10904727	Peramivir	DTXCID801333836	330600-85-6	XRQDFNLINLXZLB-YSVRZGPENA-N	(1S,2S,3S,4R)-3-[(1S)-1-Acetamido-2-ethylbutyl]-4-[(diaminomethylidene)amino]-2-hydroxycyclopentane-1-carboxylic acid	CCC(CC)[C@H](NC(C)=O)[C@@H]1[C@H](O)[C@H](C[C@H]1N=C(N)N)C(O)=O	InChI=1/C15H28N4O4/c1-4-8(5-2)12(18-7(3)20)11-10(19-15(16)17)6-9(13(11)21)14(22)23/h8-13,21H,4-6H2,1-3H3,(H,18,20)(H,22,23)(H4,16,17,19)/t9-,10+,11+,12-,13+/s2	dilist_408							4	No	Yes	Yes
OASIS494	DTXSID1027479	2-(2H-Benzotriazol-2-yl)-4-methylphenol	DTXCID207479	2440-22-4	MCPKSFINULVDNX-UHFFFAOYSA-N	2-(2H-Benzotriazol-2-yl)-4-methylphenol	CC1=CC(N2N=C3C=CC=CC3=N2)=C(O)C=C1	InChI=1S/C13H11N3O/c1-9-6-7-13(17)12(8-9)16-14-10-4-2-3-5-11(10)15-16/h2-8,17H,1H3				fraunhofer_174				3	No	Yes	Yes
OASIS1905	DTXSID80436500	Apixaban	DTXCID60387324	503612-47-3	QNZCBYKSOIHPEH-UHFFFAOYSA-N	1-(4-Methoxyphenyl)-7-oxo-6-[4-(2-oxopiperidin-1-yl)phenyl]-4,5,6,7-tetrahydro-1H-pyrazolo[3,4-c]pyridine-3-carboxamide	COC1=CC=C(C=C1)N1N=C(C(N)=O)C2=C1C(=O)N(CC2)C1=CC=C(C=C1)N1CCCCC1=O	InChI=1S/C25H25N5O4/c1-34-19-11-9-18(10-12-19)30-23-20(22(27-30)24(26)32)13-15-29(25(23)33)17-7-5-16(6-8-17)28-14-3-2-4-21(28)31/h5-12H,2-4,13-15H2,1H3,(H2,26,32)		dilirank2_197						4	No	Yes	Yes
OASIS1008	DTXSID4022995	Esmolol	DTXCID702995	81147-92-4	AQNDDEOPVVGCPG-UHFFFAOYSA-N	Methyl 3-(4-{2-hydroxy-3-[(propan-2-yl)amino]propoxy}phenyl)propanoate	COC(=O)CCC1=CC=C(OCC(O)CNC(C)C)C=C1	InChI=1/C16H25NO4/c1-12(2)17-10-14(18)11-21-15-7-4-13(5-8-15)6-9-16(19)20-3/h4-5,7-8,12,14,17-18H,6,9-11H2,1-3H3	dilist_751							4	No	Yes	No
OASIS108	DTXSID9021340	Thioacetamide	DTXCID901340	62-55-5	YUKQRDCYNOVPGJ-UHFFFAOYSA-N	Ethanethioamide	CC(N)=S	InChI=1S/C2H5NS/c1-2(3)4/h1H3,(H2,3,4)						tggates_103		2	Yes	No	Yes
OASIS1720	DTXSID0037657	Iron(III) citrate	DTXCID8017657	3522-50-7	NPFOYSMITVOQOS-UHFFFAOYSA-K	Iron(3+) 2-hydroxypropane-1,2,3-tricarboxylate	[Fe+3].OC(CC([O-])=O)(CC([O-])=O)C([O-])=O	InChI=1S/C6H8O7.Fe/c7-3(8)1-6(13,5(11)12)2-4(9)10;/h13H,1-2H2,(H,7,8)(H,9,10)(H,11,12);/q;+3/p-3		dilirank2_3						4	No	Yes	Yes
OASIS455	DTXSID8032544	Dipropyl 2,5-pyridinedicarboxylate	DTXCID6012544	136-45-8	IITCWRFYJWUUPC-UHFFFAOYSA-N	Dipropyl pyridine-2,5-dicarboxylate	CCCOC(=O)C1=CC=C(N=C1)C(=O)OCCC	InChI=1S/C13H17NO4/c1-3-7-17-12(15)10-5-6-11(14-9-10)13(16)18-8-4-2/h5-6,9H,3-4,7-8H2,1-2H3				fraunhofer_134				3	No	Yes	Yes
OASIS1932	DTXSID90203740	Rolapitant	DTXCID20126231	552292-08-7	FIVSJYGQAIEMOC-ZGNKEGEESA-N	(5S,8S)-8-({(1R)-1-[3,5-Bis(trifluoromethyl)phenyl]ethoxy}methyl)-8-phenyl-1,7-diazaspiro[4.5]decan-2-one	C[C@@H](OC[C@]1(CC[C@]2(CCC(=O)N2)CN1)C1=CC=CC=C1)C1=CC(=CC(=C1)C(F)(F)F)C(F)(F)F	InChI=1S/C25H26F6N2O2/c1-16(17-11-19(24(26,27)28)13-20(12-17)25(29,30)31)35-15-23(18-5-3-2-4-6-18)10-9-22(14-32-23)8-7-21(34)33-22/h2-6,11-13,16,32H,7-10,14-15H2,1H3,(H,33,34)/t16-,22-,23-/m1/s1		dilirank2_47						4	No	No	Yes
OASIS1655	DTXSID6020438	1,2-Dichloroethane	DTXCID40438	107-06-2	WSLDOOZREJYCGB-UHFFFAOYSA-N	1,2-Dichloroethane	ClCCCl	InChI=1S/C2H4Cl2/c3-1-2-4/h1-2H2					ice_178			3	Yes	No	No
OASIS625	DTXSID0023086	Fusidic acid	DTXCID103086	1990-06-03	IECPWNUMDGFDKC-MZJAQBGESA-N	(17Z)-16beta-(Acetyloxy)-3alpha,11alpha-dihydroxy-4alpha,8,14-trimethyl-5alpha,8alpha,9beta,13alpha,14beta-18-norcholesta-17,24-dien-21-oic acid	[H][C@@]12C[C@@H](O)[C@@]3([H])[C@@]4(C)CC[C@@H](O)[C@@H](C)[C@]4([H])CC[C@]3(C)[C@@]1(C)C[C@H](OC(C)=O)\C2=C(\CCC=C(C)C)C(O)=O	InChI=1S/C31H48O6/c1-17(2)9-8-10-20(28(35)36)26-22-15-24(34)27-29(5)13-12-23(33)18(3)21(29)11-14-30(27,6)31(22,7)16-25(26)37-19(4)32/h9,18,21-25,27,33-34H,8,10-16H2,1-7H3,(H,35,36)/b26-20-/t18-,21-,22-,23+,24+,25-,27-,29-,30-,31-/m0/s1	dilist_360							4	No	Yes	No
OASIS197	DTXSID2047301	CP-456773	DTXCID0027301	210826-40-7	HUUSXLKCTQDPGL-UHFFFAOYSA-N	N-[(1,2,3,5,6,7-Hexahydro-s-indacen-4-yl)carbamoyl]-4-(2-hydroxypropan-2-yl)furan-2-sulfonamide	CC(C)(O)C1=COC(=C1)S(=O)(=O)NC(=O)NC1=C2CCCC2=CC2=C1CCC2	InChI=1S/C20H24N2O5S/c1-20(2,24)14-10-17(27-11-14)28(25,26)22-19(23)21-18-15-7-3-5-12(15)9-13-6-4-8-16(13)18/h9-11,24H,3-8H2,1-2H3,(H2,21,22,23)							toxrefdb_137	1	Yes	No	Yes
OASIS1300	DTXSID7022966	Doxepin	DTXCID90809786	1668-19-5	ODQWQRRAPPTVAG-UHFFFAOYSA-N	3-(Dibenzo[b,e]oxepin-11(6H)-ylidene)-N,N-dimethylpropan-1-amine	CN(C)CCC=C1C2=C(COC3=C1C=CC=C3)C=CC=C2	InChI=1S/C19H21NO/c1-20(2)13-7-11-17-16-9-4-3-8-15(16)14-21-19-12-6-5-10-18(17)19/h3-6,8-12H,7,13-14H2,1-2H3	dilist_630							4	No	Yes	No
OASIS498	DTXSID6029670	Bis(4-amino-3-methylcyclohexyl)methane	DTXCID209670	6864-37-5	IGSBHTZEJMPDSZ-UHFFFAOYSA-N	4,4'-Methylenebis(2-methylcyclohexan-1-amine)	CC1CC(CC2CCC(N)C(C)C2)CCC1N	InChI=1/C15H30N2/c1-10-7-12(3-5-14(10)16)9-13-4-6-15(17)11(2)8-13/h10-15H,3-9,16-17H2,1-2H3				fraunhofer_179				3	No	Yes	No
OASIS990	DTXSID4021185	Prednisone	DTXCID701185	53-03-2	XOFYZVNMUHMLCC-ZPOLXVRWSA-N	17,21-Dihydroxypregna-1,4-diene-3,11,20-trione	C[C@]12CC(=O)[C@H]3[C@@H](CCC4=CC(=O)C=C[C@]34C)[C@@H]1CC[C@]2(O)C(=O)CO	InChI=1S/C21H26O5/c1-19-7-5-13(23)9-12(19)3-4-14-15-6-8-21(26,17(25)11-22)20(15,2)10-16(24)18(14)19/h5,7,9,14-15,18,22,26H,3-4,6,8,10-11H2,1-2H3/t14-,15-,18+,19-,20-,21-/m0/s1	dilist_340							4	Yes	No	No
OASIS1028	DTXSID4023622	Sulfanilamide	DTXCID903622	63-74-1	FDDDEECHVMSUSB-UHFFFAOYSA-N	4-Aminobenzene-1-sulfonamide	NC1=CC=C(C=C1)S(N)(=O)=O	InChI=1S/C6H8N2O2S/c7-5-1-3-6(4-2-5)11(8,9)10/h1-4H,7H2,(H2,8,9,10)	dilist_938							4	Yes	No	Yes
OASIS1703	DTXSID001027855	Avatrombopag maleate	DTXCID801513432	677007-74-8	MISPBGHDNZYFNM-BTJKTKAUSA-N	N/A	[H]\C(=C(/[H])C(O)=O)C(O)=O.OC(=O)C1CCN(CC1)C1=C(Cl)C=C(C=N1)C(=O)NC1=NC(C2=CC(Cl)=CS2)=C(S1)N1CCN(CC1)C1CCCCC1	InChI=1S/C29H34Cl2N6O3S2.C4H4O4/c30-20-15-23(41-17-20)24-27(37-12-10-35(11-13-37)21-4-2-1-3-5-21)42-29(33-24)34-26(38)19-14-22(31)25(32-16-19)36-8-6-18(7-9-36)28(39)40;5-3(6)1-2-4(7)8/h14-18,21H,1-13H2,(H,39,40)(H,33,34,38);1-2H,(H,5,6)(H,7,8)/b;2-1-		dilirank2_33						4	No	Yes	No
OASIS754	DTXSID1045291	Oxyphenbutazone	DTXCID9025291	129-20-4	HFHZKZSRXITVMK-UHFFFAOYSA-N	4-Butyl-1-(4-hydroxyphenyl)-2-phenylpyrazolidine-3,5-dione	CCCCC1C(=O)N(N(C1=O)C1=CC=C(O)C=C1)C1=CC=CC=C1	InChI=1/C19H20N2O3/c1-2-3-9-17-18(23)20(14-7-5-4-6-8-14)21(19(17)24)15-10-12-16(22)13-11-15/h4-8,10-13,17,22H,2-3,9H2,1H3	dilist_473							4	Yes	No	Yes
OASIS1398	DTXSID8022743	N,N'-Bis(2-chloroethyl)-N-nitrosourea	DTXCID002743	154-93-8	DLGOEMSEDOSKAD-UHFFFAOYSA-N	N,N'-Bis(2-chloroethyl)-N-nitrosourea	ClCCNC(=O)N(CCCl)N=O	InChI=1S/C5H9Cl2N3O2/c6-1-3-8-5(11)10(9-12)4-2-7/h1-4H2,(H,8,11)	dilist_611							4	Yes	No	Yes
OASIS1700	DTXSID3026067	Sulfapyridine	DTXCID206067	144-83-2	GECHUMIMRBOMGK-UHFFFAOYSA-N	4-Amino-N-(pyridin-2-yl)benzene-1-sulfonamide	NC1=CC=C(C=C1)S(=O)(=O)NC1=CC=CC=N1	InChI=1S/C11H11N3O2S/c12-9-4-6-10(7-5-9)17(15,16)14-11-3-1-2-8-13-11/h1-8H,12H2,(H,13,14)					ice_146			3	Yes	No	Yes
OASIS1055	DTXSID4046313	Naltrexone	DTXCID2026313	16590-41-3	DQCKKXVULJGBQN-XFWGSAIBSA-N	17-(Cyclopropylmethyl)-3,14-dihydroxy-5alpha-4,5-epoxymorphinan-6-one	[H][C@@]12OC3=C(O)C=CC4=C3[C@@]11CCN(CC3CC3)[C@]([H])(C4)[C@]1(O)CCC2=O	InChI=1S/C20H23NO4/c22-13-4-3-12-9-15-20(24)6-5-14(23)18-19(20,16(12)17(13)25-18)7-8-21(15)10-11-1-2-11/h3-4,11,15,18,22,24H,1-2,5-10H2/t15-,18+,19+,20-/m1/s1	dilist_14							4	Yes	No	No
OASIS339	DTXSID9020087	(E)-Anethole	DTXCID2087	4180-23-8	RUVINXPYWBROJD-ONEGZZNKSA-N	1-Methoxy-4-[(1E)-prop-1-en-1-yl]benzene	COC1=CC=C(\C=C\C)C=C1	InChI=1S/C10H12O/c1-3-4-9-5-7-10(11-2)8-6-9/h3-8H,1-2H3/b4-3+	dilist_797			fraunhofer_74				3	Yes	No	Yes
OASIS1011	DTXSID4023098	Glucosamine	DTXCID401746823	3416-24-8	FZHXIRIBWMQPQF-SLPGGIOYSA-N	2-Amino-2-deoxy-D-glucose	N[C@@H](C=O)[C@@H](O)[C@H](O)[C@H](O)CO	InChI=1S/C6H13NO5/c7-3(1-8)5(11)6(12)4(10)2-9/h1,3-6,9-12H,2,7H2/t3-,4+,5+,6+/m0/s1	dilist_965							4	Yes	No	Yes
OASIS246	DTXSID6020143	Benzoic acid	DTXCID80143	65-85-0	WPYMKLBDIGXBTP-UHFFFAOYSA-N	Benzoic acid	OC(=O)C1=CC=CC=C1	InChI=1S/C7H6O2/c8-7(9)6-4-2-1-3-5-6/h1-5H,(H,8,9)							toxrefdb_93	1	Yes	No	Yes
OASIS1173	DTXSID601015618	Carboprost tromethamine	DTXCID701473855	58551-69-2	UMMADZJLZAPZAW-XOWPVRJPSA-N	(5Z,13E,15S)-9alpha,11alpha,15-Trihydroxy-15-methylprosta-5,13-dien-1-oic acid--2-amino-2-(hydroxymethyl)propane-1,3-diol (1/1)	NC(CO)(CO)CO.CCCCC[C@](C)(O)\C=C\[C@H]1[C@H](O)C[C@H](O)[C@@H]1C\C=C/CCCC(O)=O	InChI=1S/C21H36O5.C4H11NO3/c1-3-4-9-13-21(2,26)14-12-17-16(18(22)15-19(17)23)10-7-5-6-8-11-20(24)25;5-4(1-6,2-7)3-8/h5,7,12,14,16-19,22-23,26H,3-4,6,8-11,13,15H2,1-2H3,(H,24,25);6-8H,1-3,5H2/b7-5-,14-12+;/t16-,17-,18+,19-,21+;/m1./s1	dilist_475							4	No	Yes	Yes
OASIS035	DTXSID2023640	Terbinafine	DTXCID703640	91161-71-6	DOMXUEMWDBAQBQ-WEVVVXLNSA-N	(2E)-N,6,6-Trimethyl-N-[(naphthalen-1-yl)methyl]hept-2-en-4-yn-1-amine	CN(C\C=C\C#CC(C)(C)C)CC1=CC=CC2=C1C=CC=C2	InChI=1S/C21H25N/c1-21(2,3)15-8-5-9-16-22(4)17-19-13-10-12-18-11-6-7-14-20(18)19/h5-7,9-14H,16-17H2,1-4H3/b9-5+	dilist_649					tggates_33		2	Yes	No	Yes
OASIS1761	DTXSID201027956	Ripretinib	DTXCID101513524	1442472-39-0	CEFJVGZHQAGLHS-UHFFFAOYSA-N	N/A	CCN1C(=O)C(=CC2=CN=C(NC)C=C12)C1=C(Br)C=C(F)C(NC(=O)NC2=CC=CC=C2)=C1	InChI=1S/C24H21BrFN5O2/c1-3-31-21-12-22(27-2)28-13-14(21)9-17(23(31)32)16-10-20(19(26)11-18(16)25)30-24(33)29-15-7-5-4-6-8-15/h4-13H,3H2,1-2H3,(H,27,28)(H2,29,30,33)		dilirank2_122						4	No	No	Yes
OASIS870	DTXSID2048662	Gadoteridol	DTXCID5028588	120066-54-8	DPNNNPAKRZOSMO-UHFFFAOYSA-K	Gadolinium 2,2',2''-[10-(2-hydroxypropyl)-1,4,7,10-tetraazacyclododecane-1,4,7-triyl]triacetate	[Gd+3].CC(O)CN1CCN(CC([O-])=O)CCN(CC([O-])=O)CCN(CC([O-])=O)CC1	InChI=1/C17H32N4O7.Gd/c1-14(22)10-18-2-4-19(11-15(23)24)6-8-21(13-17(27)28)9-7-20(5-3-18)12-16(25)26;/h14,22H,2-13H2,1H3,(H,23,24)(H,25,26)(H,27,28);/q;+3/p-3	dilist_246							4	No	No	Yes
OASIS324	DTXSID3044124	4-(3-Cyclopentyloxy-4-methoxyphenyl)-2-pyrrolidone	DTXCID1024124	61413-54-5	HJORMJIFDVBMOB-UHFFFAOYSA-N	4-[3-(Cyclopentyloxy)-4-methoxyphenyl]pyrrolidin-2-one	COC1=CC=C(C=C1OC1CCCC1)C1CNC(=O)C1	InChI=1/C16H21NO3/c1-19-14-7-6-11(12-9-16(18)17-10-12)8-15(14)20-13-4-2-3-5-13/h6-8,12-13H,2-5,9-10H2,1H3,(H,17,18)			drugmatrix_47					2	No	Yes	Yes
OASIS146	DTXSID5020154	Clorophene	DTXCID30154	120-32-1	NCKMMSIFQUPKCK-UHFFFAOYSA-N	2-Benzyl-4-chlorophenol	OC1=C(CC2=CC=CC=C2)C=C(Cl)C=C1	InChI=1S/C13H11ClO/c14-12-6-7-13(15)11(9-12)8-10-4-2-1-3-5-10/h1-7,9,15H,8H2					ice_64		toxrefdb_52	1	Yes	No	No
OASIS002	DTXSID1033664	17-Methyltestosterone	DTXCID9013664	58-18-4	GCKMFJBGXUYNAG-HLXURNFRSA-N	17beta-Hydroxy-17alpha-methylandrost-4-en-3-one	[H][C@@]12CC[C@](C)(O)[C@@]1(C)CC[C@@]1([H])[C@@]2([H])CCC2=CC(=O)CC[C@]12C	InChI=1S/C20H30O2/c1-18-9-6-14(21)12-13(18)4-5-15-16(18)7-10-19(2)17(15)8-11-20(19,3)22/h12,15-17,22H,4-11H2,1-3H3/t15-,16+,17+,18+,19+,20+/m1/s1	dilist_270			fraunhofer_239		tggates_1	toxrefdb_118	1	Yes	No	No
OASIS1045	DTXSID4041997	Furazolidone	DTXCID60809632	67-45-8	PLHJDBGFXBMTGZ-UHFFFAOYSA-N	3-{[(5-Nitrofuran-2-yl)methylidene]amino}-1,3-oxazolidin-2-one	[O-][N+](=O)C1=CC=C(O1)C=NN1CCOC1=O	InChI=1S/C8H7N3O5/c12-8-10(3-4-15-8)9-5-6-1-2-7(16-6)11(13)14/h1-2,5H,3-4H2	dilist_40							4	Yes	No	Yes
OASIS477	DTXSID2024664	Butyraldehyde oxime	DTXCID004664	110-69-0	KGGVGTQEGGOZRN-UHFFFAOYSA-N	N-Butylidenehydroxylamine	CCCC=NO	InChI=1S/C4H9NO/c1-2-3-4-5-6/h4,6H,2-3H2,1H3				fraunhofer_157				3	No	Yes	No
OASIS1584	DTXSID9048564	Ciclopirox	DTXCID2028193	29342-05-0	SCKYRAXSEDYPSA-UHFFFAOYSA-N	6-Cyclohexyl-1-hydroxy-4-methylpyridin-2(1H)-one	CC1=CC(=O)N(O)C(=C1)C1CCCCC1	InChI=1S/C12H17NO2/c1-9-7-11(13(15)12(14)8-9)10-5-3-2-4-6-10/h7-8,10,15H,2-6H2,1H3	dilist_300							4	Yes	No	Yes
OASIS309	DTXSID9020401	2,4-Diaminophenol dihydrochloride	DTXCID70401	137-09-7	KQEIJFWAXDQUPR-UHFFFAOYSA-N	2,4-Diaminophenol--hydrogen chloride (1/2)	Cl.Cl.NC1=CC=C(O)C(N)=C1	InChI=1S/C6H8N2O.2ClH/c7-4-1-2-6(9)5(8)3-4;;/h1-3,9H,7-8H2;2*1H			drugmatrix_52		ice_19			2	No	Yes	No
OASIS1035	DTXSID4023707	Trimebutine	DTXCID503707	39133-31-8	LORDFXWUHHSAQU-UHFFFAOYSA-N	2-(Dimethylamino)-2-phenylbutyl 3,4,5-trimethoxybenzoate	CCC(COC(=O)C1=CC(OC)=C(OC)C(OC)=C1)(N(C)C)C1=CC=CC=C1	InChI=1/C22H29NO5/c1-7-22(23(2)3,17-11-9-8-10-12-17)15-28-21(24)16-13-18(25-4)20(27-6)19(14-16)26-5/h8-14H,7,15H2,1-6H3	dilist_413							4	No	Yes	Yes
OASIS1141	DTXSID5044289	Almotriptan	DTXCID3024289	154323-57-6	WKEMJKQOLOHJLZ-UHFFFAOYSA-N	N,N-Dimethyl-2-{5-[(pyrrolidine-1-sulfonyl)methyl]-1H-indol-3-yl}ethan-1-amine	CN(C)CCC1=CNC2=CC=C(CS(=O)(=O)N3CCCC3)C=C12	InChI=1S/C17H25N3O2S/c1-19(2)10-7-15-12-18-17-6-5-14(11-16(15)17)13-23(21,22)20-8-3-4-9-20/h5-6,11-12,18H,3-4,7-10,13H2,1-2H3	dilist_633							4	No	Yes	Yes
OASIS396	DTXSID6040373	Metaflumizone	DTXCID60196514	139968-49-3	MIFOMMKAVSCNKQ-UHFFFAOYSA-N	2-{2-(4-Cyanophenyl)-1-[3-(trifluoromethyl)phenyl]ethylidene}-N-[4-(trifluoromethoxy)phenyl]hydrazine-1-carboxamide	FC(F)(F)OC1=CC=C(NC(=O)NN=C(CC2=CC=C(C=C2)C#N)C2=CC=CC(=C2)C(F)(F)F)C=C1	InChI=1S/C24H16F6N4O2/c25-23(26,27)18-3-1-2-17(13-18)21(12-15-4-6-16(14-31)7-5-15)33-34-22(35)32-19-8-10-20(11-9-19)36-24(28,29)30/h1-11,13H,12H2,(H2,32,34,35)				fraunhofer_53				3	No	Yes	Yes
OASIS804	DTXSID2022967	Doxifluridine	DTXCID602967	1994-09-05	ZWAOHEXOSAUJHY-ZIYNGMLESA-N	5'-Deoxy-5-fluorouridine	C[C@H]1O[C@H]([C@H](O)[C@@H]1O)N1C=C(F)C(=O)NC1=O	InChI=1S/C9H11FN2O5/c1-3-5(13)6(14)8(17-3)12-2-4(10)7(15)11-9(12)16/h2-3,5-6,8,13-14H,1H3,(H,11,15,16)/t3-,5-,6-,8-/m1/s1	dilist_381							4	No	Yes	No
OASIS985	DTXSID4020371	Dapsone	DTXCID00371	80-08-0	MQJKPEGWNLWLTK-UHFFFAOYSA-N	4,4'-Sulfonyldianiline	NC1=CC=C(C=C1)S(=O)(=O)C1=CC=C(N)C=C1	InChI=1S/C12H12N2O2S/c13-9-1-5-11(6-2-9)17(15,16)12-7-3-10(14)4-8-12/h1-8H,13-14H2	dilist_934							4	Yes	No	Yes
OASIS1093	DTXSID5022772	Ceftizoxime	DTXCID502772	68401-81-0	NNULBSISHYWZJU-LLKWHZGFSA-N	(6R,7R)-7-{[(2Z)-2-(2-Amino-1,3-thiazol-4-yl)-2-(methoxyimino)acetyl]amino}-8-oxo-5-thia-1-azabicyclo[4.2.0]oct-2-ene-2-carboxylic acid	CO\N=C(/C(=O)N[C@H]1[C@H]2SCC=C(N2C1=O)C(O)=O)C1=CSC(N)=N1	InChI=1S/C13H13N5O5S2/c1-23-17-7(5-4-25-13(14)15-5)9(19)16-8-10(20)18-6(12(21)22)2-3-24-11(8)18/h2,4,8,11H,3H2,1H3,(H2,14,15)(H,16,19)(H,21,22)/b17-7-/t8-,11-/m1/s1	dilist_861							4	No	Yes	Yes
OASIS1838	DTXSID50186727	Avanafil	DTXCID90109218	330784-47-9	WEAJZXNPAWBCOA-INIZCTEOSA-N	4-{[(3-Chloro-4-methoxyphenyl)methyl]amino}-2-[(2S)-2-(hydroxymethyl)pyrrolidin-1-yl]-N-[(pyrimidin-2-yl)methyl]pyrimidine-5-carboxamide	COC1=C(Cl)C=C(CNC2=NC(=NC=C2C(=O)NCC2=NC=CC=N2)N2CCC[C@H]2CO)C=C1	InChI=1S/C23H26ClN7O3/c1-34-19-6-5-15(10-18(19)24)11-27-21-17(22(33)28-13-20-25-7-3-8-26-20)12-29-23(30-21)31-9-2-4-16(31)14-32/h3,5-8,10,12,16,32H,2,4,9,11,13-14H2,1H3,(H,28,33)(H,27,29,30)/t16-/m0/s1		dilirank2_184						4	No	Yes	Yes
OASIS486	DTXSID7024245	Pendimethalin	DTXCID004245	40487-42-1	CHIFOSRWCNZCFN-UHFFFAOYSA-N	N/A	CCC(CC)NC1=C(C=C(C)C(C)=C1[N+]([O-])=O)[N+]([O-])=O	InChI=1S/C13H19N3O4/c1-5-10(6-2)14-12-11(15(17)18)7-8(3)9(4)13(12)16(19)20/h7,10,14H,5-6H2,1-4H3				fraunhofer_166				3	No	Yes	Yes
OASIS1450	DTXSID8030760	Azithromycin	DTXCID6010760	83905-01-5	MQTOSJVFKKJCRP-BICOPXKESA-N	(2R,3S,4R,5R,8R,10R,11R,12S,13S,14R)-2-Ethyl-3,4,10-trihydroxy-3,5,6,8,10,12,14-heptamethyl-15-oxo-11-{[3,4,6-trideoxy-3-(dimethylamino)-beta-D-xylo-hexopyranosyl]oxy}-1-oxa-6-azacyclopentadecan-13-yl 2,6-dideoxy-3-C-methyl-3-O-methyl-alpha-L-ribo-hexopyranoside	CC[C@H]1OC(=O)[C@H](C)[C@@H](O[C@H]2C[C@@](C)(OC)[C@@H](O)[C@H](C)O2)[C@H](C)[C@@H](O[C@@H]2O[C@H](C)C[C@@H]([C@H]2O)N(C)C)[C@](C)(O)C[C@@H](C)CN(C)[C@H](C)[C@@H](O)[C@]1(C)O	InChI=1S/C38H72N2O12/c1-15-27-38(10,46)31(42)24(6)40(13)19-20(2)17-36(8,45)33(52-35-29(41)26(39(11)12)16-21(3)48-35)22(4)30(23(5)34(44)50-27)51-28-18-37(9,47-14)32(43)25(7)49-28/h20-33,35,41-43,45-46H,15-19H2,1-14H3/t20-,21-,22+,23-,24-,25+,26+,27-,28+,29-,30+,31-,32+,33-,35+,36-,37-,38-/m1/s1	dilist_445							4	Yes	No	Yes
OASIS1434	DTXSID8023509	Primaquine	DTXCID903509	90-34-6	INDBQLZJXZLFIT-UHFFFAOYSA-N	N~4~-(6-Methoxyquinolin-8-yl)pentane-1,4-diamine	COC1=CC(NC(C)CCCN)=C2N=CC=CC2=C1	InChI=1/C15H21N3O/c1-11(5-3-7-16)18-14-10-13(19-2)9-12-6-4-8-17-15(12)14/h4,6,8-11,18H,3,5,7,16H2,1-2H3	dilist_791							4	Yes	No	Yes
OASIS1494	DTXSID80872469	5,6,7,8-Tetrahydrobiopterin	DTXCID20820126	17528-72-2	FNKQXYHWGSIFBK-UHFFFAOYSA-N	2-Amino-6-(1,2-dihydroxypropyl)-5,6,7,8-tetrahydropteridin-4(1H)-one	CC(O)C(O)C1CNC2=C(N1)C(=O)N=C(N)N2	InChI=1/C9H15N5O3/c1-3(15)6(16)4-2-11-7-5(12-4)8(17)14-9(10)13-7/h3-4,6,12,15-16H,2H2,1H3,(H4,10,11,13,14,17)	dilist_242							4	No	Yes	Yes
OASIS611	DTXSID0022640	Aztreonam	DTXCID201508471	78110-38-0	WZPBZJONDBGPKJ-VEHQQRBSSA-N	2-({(Z)-[1-(2-Amino-1,3-thiazol-4-yl)-2-{[(2S,3S)-2-methyl-4-oxo-1-sulfoazetidin-3-yl]amino}-2-oxoethylidene]amino}oxy)-2-methylpropanoic acid	C[C@H]1[C@H](NC(=O)C(=N/OC(C)(C)C(O)=O)\C2=CSC(N)=N2)C(=O)N1S(O)(=O)=O	InChI=1S/C13H17N5O8S2/c1-5-7(10(20)18(5)28(23,24)25)16-9(19)8(6-4-27-12(14)15-6)17-26-13(2,3)11(21)22/h4-5,7H,1-3H3,(H2,14,15)(H,16,19)(H,21,22)(H,23,24,25)/b17-8-/t5-,7-/m0/s1	dilist_359							4	Yes	No	Yes
OASIS566	DTXSID7034383	Bispyribac-sodium	DTXCID5014383	125401-92-5	FUHMZYWBSHTEDZ-UHFFFAOYSA-M	Sodium 2,6-bis[(4,6-dimethoxypyrimidin-2-yl)oxy]benzoate	[Na+].COC1=CC(OC)=NC(OC2=CC=CC(OC3=NC(OC)=CC(OC)=N3)=C2C([O-])=O)=N1	InChI=1S/C19H18N4O8.Na/c1-26-12-8-13(27-2)21-18(20-12)30-10-6-5-7-11(16(10)17(24)25)31-19-22-14(28-3)9-15(23-19)29-4;/h5-9H,1-4H3,(H,24,25);/q;+1/p-1				fraunhofer_262				3	No	Yes	Yes
OASIS750	DTXSID1045116	Domperidone	DTXCID9025116	57808-66-9	FGXWKSZFVQUSTL-UHFFFAOYSA-N	5-Chloro-1-{1-[3-(2-oxo-2,3-dihydro-1H-benzimidazol-1-yl)propyl]piperidin-4-yl}-1,3-dihydro-2H-benzimidazol-2-one	ClC1=CC2=C(C=C1)N(C1CCN(CCCN3C(=O)NC4=C3C=CC=C4)CC1)C(=O)N2	InChI=1S/C22H24ClN5O2/c23-15-6-7-20-18(14-15)25-22(30)28(20)16-8-12-26(13-9-16)10-3-11-27-19-5-2-1-4-17(19)24-21(27)29/h1-2,4-7,14,16H,3,8-13H2,(H,24,29)(H,25,30)	dilist_605							4	No	Yes	Yes
OASIS1429	DTXSID8023424	Paromomycin	DTXCID303424	7542-37-2	UOZODPSAJZTQNH-LSWIJEOBSA-N	(1R,2R,3S,4R,6S)-4,6-Diamino-2-{[3-O-(2,6-diamino-2,6-dideoxy-beta-L-idopyranosyl)-beta-D-ribofuranosyl]oxy}-3-hydroxycyclohexyl 2-amino-2-deoxy-alpha-D-glucopyranoside	NC[C@@H]1O[C@H](O[C@@H]2[C@@H](CO)O[C@@H](O[C@@H]3[C@@H](O)[C@H](N)C[C@H](N)[C@H]3O[C@H]3O[C@H](CO)[C@@H](O)[C@H](O)[C@H]3N)[C@@H]2O)[C@H](N)[C@@H](O)[C@@H]1O	InChI=1S/C23H45N5O14/c24-2-7-13(32)15(34)10(27)21(37-7)41-19-9(4-30)39-23(17(19)36)42-20-12(31)5(25)1-6(26)18(20)40-22-11(28)16(35)14(33)8(3-29)38-22/h5-23,29-36H,1-4,24-28H2/t5-,6+,7+,8-,9-,10-,11-,12+,13-,14-,15-,16-,17-,18-,19-,20-,21-,22-,23+/m1/s1	dilist_975							4	Yes	No	No
OASIS1554	DTXSID9023590	Sparfloxacin	DTXCID50820154	110871-86-8	DZZWHBIBMUVIIW-DTORHVGONA-N	5-Amino-1-cyclopropyl-7-[(3R,5S)-3,5-dimethylpiperazin-1-yl]-6,8-difluoro-4-oxo-1,4-dihydroquinoline-3-carboxylic acid	C[C@H]1CN(C[C@@H](C)N1)C1=C(F)C2=C(C(N)=C1F)C(=O)C(=CN2C1CC1)C(O)=O	InChI=1/C19H22F2N4O3/c1-8-5-24(6-9(2)23-8)17-13(20)15(22)12-16(14(17)21)25(10-3-4-10)7-11(18(12)26)19(27)28/h7-10,23H,3-6,22H2,1-2H3,(H,27,28)/t8-,9+	dilist_374							4	Yes	No	Yes
OASIS128	DTXSID2026446	Acetyl tributyl citrate	DTXCID006446	77-90-7	QZCLKYGREBVARF-UHFFFAOYSA-N	Tributyl 2-(acetyloxy)propane-1,2,3-tricarboxylate	CCCCOC(=O)CC(CC(=O)OCCCC)(OC(C)=O)C(=O)OCCCC	InChI=1S/C20H34O8/c1-5-8-11-25-17(22)14-20(28-16(4)21,19(24)27-13-10-7-3)15-18(23)26-12-9-6-2/h5-15H2,1-4H3				fraunhofer_141			toxrefdb_121	1	No	Yes	Yes
OASIS1194	DTXSID6022765	Cefpodoxime	DTXCID402765	80210-62-4	WYUSVOMTXWRGEK-HBWVYFAYSA-N	(6R,7R)-7-{[(2Z)-2-(2-Amino-1,3-thiazol-4-yl)-2-(methoxyimino)acetyl]amino}-3-(methoxymethyl)-8-oxo-5-thia-1-azabicyclo[4.2.0]oct-2-ene-2-carboxylic acid	COCC1=C(N2[C@H](SC1)[C@H](NC(=O)C(=N/OC)\C1=CSC(N)=N1)C2=O)C(O)=O	InChI=1S/C15H17N5O6S2/c1-25-3-6-4-27-13-9(12(22)20(13)10(6)14(23)24)18-11(21)8(19-26-2)7-5-28-15(16)17-7/h5,9,13H,3-4H2,1-2H3,(H2,16,17)(H,18,21)(H,23,24)/b19-8-/t9-,13-/m1/s1	dilist_846							4	No	Yes	Yes
OASIS835	DTXSID2041046	Iloprost	DTXCID001333799	78919-13-8	HIFJCPQKFCZDDL-ACWOEMLNSA-N	(5E)-5-[(3aS,4R,5R,6aS)-5-Hydroxy-4-[(1E,3S)-3-hydroxy-4-methyloct-1-en-6-yn-1-yl]hexahydropentalen-2(1H)-ylidene]pentanoic acid	[H][C@]12C[C@@H](O)[C@H](\C=C\[C@@H](O)C(C)CC#CC)[C@@]1([H])C\C(C2)=C\CCCC(O)=O	InChI=1S/C22H32O4/c1-3-4-7-15(2)20(23)11-10-18-19-13-16(8-5-6-9-22(25)26)12-17(19)14-21(18)24/h8,10-11,15,17-21,23-24H,5-7,9,12-14H2,1-2H3,(H,25,26)/b11-10+,16-8+/t15?,17-,18+,19-,20+,21+/m0/s1	dilist_73							4	Yes	No	Yes
OASIS1635	DTXSID1020982	3-Nitropropionic acid	DTXCID10982	504-88-1	WBLZUCOIBUDNBV-UHFFFAOYSA-N	3-Nitropropanoic acid	OC(=O)CC[N+]([O-])=O	InChI=1S/C3H5NO4/c5-3(6)1-2-4(7)8/h1-2H2,(H,5,6)					ice_137			3	No	Yes	Yes
OASIS514	DTXSID8034401	Buprofezin	DTXCID6014401	69327-76-0	PRLVTUNWOQKEAI-UHFFFAOYSA-N	2-(tert-Butylimino)-5-phenyl-3-(propan-2-yl)-1,3,5-thiadiazinan-4-one	CC(C)N1C(SCN(C1=O)C1=CC=CC=C1)=NC(C)(C)C	InChI=1S/C16H23N3OS/c1-12(2)19-14(17-16(3,4)5)21-11-18(15(19)20)13-9-7-6-8-10-13/h6-10,12H,11H2,1-5H3				fraunhofer_199				3	No	Yes	Yes
OASIS1033	DTXSID4023676	Tinidazole	DTXCID003676	19387-91-8	HJLSLZFTEKNLFI-UHFFFAOYSA-N	1-[2-(Ethanesulfonyl)ethyl]-2-methyl-5-nitro-1H-imidazole	CCS(=O)(=O)CCN1C(C)=NC=C1[N+]([O-])=O	InChI=1S/C8H13N3O4S/c1-3-16(14,15)5-4-10-7(2)9-6-8(10)11(12)13/h6H,3-5H2,1-2H3	dilist_583							4	Yes	No	Yes
OASIS208	DTXSID3032416	Cybutryne	DTXCID1012416	28159-98-0	HDHLIWCXDDZUFH-UHFFFAOYSA-N	N~2~-tert-Butyl-N~4~-cyclopropyl-6-(methylsulfanyl)-1,3,5-triazine-2,4-diamine	CSC1=NC(NC(C)(C)C)=NC(NC2CC2)=N1	InChI=1S/C11H19N5S/c1-11(2,3)16-9-13-8(12-7-5-6-7)14-10(15-9)17-4/h7H,5-6H2,1-4H3,(H2,12,13,14,15,16)							toxrefdb_99	1	No	Yes	Yes
OASIS471	DTXSID0051655	Bis(1-methylheptyl) phthalate	DTXCID4030207	131-15-7	RLRMXWDXPLINPJ-UHFFFAOYSA-N	Dioctan-2-yl benzene-1,2-dicarboxylate	CCCCCCC(C)OC(=O)C1=CC=CC=C1C(=O)OC(C)CCCCCC	InChI=1/C24H38O4/c1-5-7-9-11-15-19(3)27-23(25)21-17-13-14-18-22(21)24(26)28-20(4)16-12-10-8-6-2/h13-14,17-20H,5-12,15-16H2,1-4H3				fraunhofer_151				3	No	Yes	No
OASIS1571	DTXSID9044297	Atomoxetine	DTXCID7024297	83015-26-3	VHGCDTVCOLNTBX-QGZVFWFLSA-N	(3R)-N-Methyl-3-(2-methylphenoxy)-3-phenylpropan-1-amine	CNCC[C@@H](OC1=C(C)C=CC=C1)C1=CC=CC=C1	InChI=1S/C17H21NO/c1-14-8-6-7-11-16(14)19-17(12-13-18-2)15-9-4-3-5-10-15/h3-11,17-18H,12-13H2,1-2H3/t17-/m1/s1	dilist_731							4	Yes	No	No
OASIS018	DTXSID0021256	Sulfasalazine	DTXCID80809755	599-79-1	NCEXYHBECQHGNR-UHFFFAOYSA-N	2-Hydroxy-5-({4-[(pyridin-2-yl)sulfamoyl]phenyl}diazenyl)benzoic acid	OC(=O)C1=CC(=CC=C1O)N=NC1=CC=C(C=C1)S(=O)(=O)NC1=NC=CC=C1	InChI=1S/C18H14N4O5S/c23-16-9-6-13(11-15(16)18(24)25)21-20-12-4-7-14(8-5-12)28(26,27)22-17-3-1-2-10-19-17/h1-11,23H,(H,19,22)(H,24,25)	dilist_1117				ice_119	tggates_16		2	Yes	No	Yes
OASIS1831	DTXSID501032320	Setmelanotide	DTXCID101517326	920014-72-8	HDHDTKMUACZDAA-PHBCIODZSA-N	N/A	C[C@H]1NC(=O)[C@H](CSSC[C@H](NC(=O)[C@H](CC2=CNC3=CC=CC=C23)NC(=O)[C@H](CCCN=C(N)N)NC(=O)[C@@H](CC2=CC=CC=C2)NC(=O)[C@H](CC2=CN=CN2)NC1=O)C(N)=O)NC(=O)[C@H](CCCN=C(N)N)NC(C)=O	InChI=1S/C49H68N18O9S2/c1-26-41(70)63-37(20-30-22-55-25-59-30)46(75)64-35(18-28-10-4-3-5-11-28)44(73)62-34(15-9-17-57-49(53)54)43(72)65-36(19-29-21-58-32-13-7-6-12-31(29)32)45(74)66-38(40(50)69)23-77-78-24-39(47(76)60-26)67-42(71)33(61-27(2)68)14-8-16-56-48(51)52/h3-7,10-13,21-22,25-26,33-39,58H,8-9,14-20,23-24H2,1-2H3,(H2,50,69)(H,55,59)(H,60,76)(H,61,68)(H,62,73)(H,63,70)(H,64,75)(H,65,72)(H,66…		dilirank2_56						4	No	No	Yes
OASIS483	DTXSID5044994	2-Ethylanthraquinone	DTXCID3024994	84-51-5	SJEBAWHUJDUKQK-UHFFFAOYSA-N	2-Ethylanthracene-9,10-dione	CCC1=CC2=C(C=C1)C(=O)C1=C(C=CC=C1)C2=O	InChI=1S/C16H12O2/c1-2-10-7-8-13-14(9-10)16(18)12-6-4-3-5-11(12)15(13)17/h3-9H,2H2,1H3				fraunhofer_163				3	No	Yes	Yes
OASIS1388	DTXSID8021777	Riboflavin	DTXCID401777	83-88-5	AUNGANRZJHBGPY-SCRDCRAPSA-N	1-Deoxy-1-(7,8-dimethyl-2,4-dioxo-3,4-dihydrobenzo[g]pteridin-10(2H)-yl)-D-ribitol	CC1=CC2=C(C=C1C)N(C[C@H](O)[C@H](O)[C@H](O)CO)C1=NC(=O)NC(=O)C1=N2	InChI=1S/C17H20N4O6/c1-7-3-9-10(4-8(7)2)21(5-11(23)14(25)12(24)6-22)15-13(18-9)16(26)20-17(27)19-15/h3-4,11-12,14,22-25H,5-6H2,1-2H3,(H,20,26,27)/t11-,12+,14-/m0/s1	dilist_321							4	Yes	No	Yes
OASIS1695	DTXSID7021102	Penicillin VK	DTXCID101102	132-98-9	HCTVWSOKIJULET-LQDWTQKMSA-M	Potassium (2S,5R,6R)-3,3-dimethyl-7-oxo-6-(2-phenoxyacetamido)-4-thia-1-azabicyclo[3.2.0]heptane-2-carboxylate	[K+].CC1(C)S[C@@H]2[C@H](NC(=O)COC3=CC=CC=C3)C(=O)N2[C@H]1C([O-])=O	InChI=1S/C16H18N2O5S.K/c1-16(2)12(15(21)22)18-13(20)11(14(18)24-16)17-10(19)8-23-9-6-4-3-5-7-9;/h3-7,11-12,14H,8H2,1-2H3,(H,17,19)(H,21,22);/q;+1/p-1/t11-,12+,14-;/m1./s1					ice_4			3	No	Yes	Yes
OASIS168	DTXSID0057881	Lersivirine	DTXCID7031668	473921-12-9	MCPUZZJBAHRIPO-UHFFFAOYSA-N	5-{[3,5-Diethyl-1-(2-hydroxyethyl)-1H-pyrazol-4-yl]oxy}benzene-1,3-dicarbonitrile	CCC1=NN(CCO)C(CC)=C1OC1=CC(=CC(=C1)C#N)C#N	InChI=1S/C17H18N4O2/c1-3-15-17(16(4-2)21(20-15)5-6-22)23-14-8-12(10-18)7-13(9-14)11-19/h7-9,22H,3-6H2,1-2H3							toxrefdb_169	1	No	Yes	Yes
OASIS1115	DTXSID5023378	Norepinephrine	DTXCID203378	51-41-2	SFLSHLFXELFNJZ-QMMMGPOBSA-N	4-[(1R)-2-Amino-1-hydroxyethyl]benzene-1,2-diol	NC[C@H](O)C1=CC=C(O)C(O)=C1	InChI=1S/C8H11NO3/c9-4-8(12)5-1-2-6(10)7(11)3-5/h1-3,8,10-12H,4,9H2/t8-/m0/s1	dilist_971							4	Yes	No	Yes
OASIS1376	DTXSID80143601	Ebrotidine	DTXCID4066092	100981-43-9	ZQHFZHPUZXNPMF-UHFFFAOYSA-N	N-(4-Bromobenzene-1-sulfonyl)-N'-{2-[({2-[(diaminomethylidene)amino]-1,3-thiazol-4-yl}methyl)sulfanyl]ethyl}methanimidamide	NC(N)=NC1=NC(CSCC\N=C\NS(=O)(=O)C2=CC=C(Br)C=C2)=CS1	InChI=1S/C14H17BrN6O2S3/c15-10-1-3-12(4-2-10)26(22,23)19-9-18-5-6-24-7-11-8-25-14(20-11)21-13(16)17/h1-4,8-9H,5-7H2,(H,18,19)(H4,16,17,20,21)	dilist_921							4	No	No	Yes
OASIS863	DTXSID2048531	Trimetazidine	DTXCID9027998	5011-34-7	UHWVSEOVJBQKBE-UHFFFAOYSA-N	1-[(2,3,4-Trimethoxyphenyl)methyl]piperazine	COC1=C(OC)C(OC)=C(CN2CCNCC2)C=C1	InChI=1S/C14H22N2O3/c1-17-12-5-4-11(13(18-2)14(12)19-3)10-16-8-6-15-7-9-16/h4-5,15H,6-10H2,1-3H3	dilist_768							4	Yes	No	Yes
OASIS1612	DTXSID8031366	Ginkgo biloba extract	N/A	90045-36-6	N/A	N/A	N/A	N/A					ice_157			3	No	No	Yes
OASIS1389	DTXSID8022117	Amantadine	DTXCID502117	768-94-5	DKNWSYNQZKUICI-UHFFFAOYSA-N	Adamantan-1-amine	NC12CC3CC(CC(C3)C1)C2	InChI=1S/C10H17N/c11-10-4-7-1-8(5-10)3-9(2-7)6-10/h7-9H,1-6,11H2	dilist_964							4	Yes	No	Yes
OASIS1271	DTXSID6052829	Sodium DL-lactate	DTXCID8031368	72-17-3	NGSFWBMYFKHRBD-UHFFFAOYSA-M	Sodium 2-hydroxypropanoate	[Na+].CC(O)C([O-])=O	InChI=1/C3H6O3.Na/c1-2(4)3(5)6;/h2,4H,1H3,(H,5,6);/q;+1/p-1	dilist_241							4	Yes	No	Yes
OASIS934	DTXSID3025257	Ethacrynic acid	DTXCID205257	58-54-8	AVOLMBLBETYQHX-UHFFFAOYSA-N	[2,3-Dichloro-4-(2-methylidenebutanoyl)phenoxy]acetic acid	CCC(=C)C(=O)C1=CC=C(OCC(O)=O)C(Cl)=C1Cl	InChI=1S/C13H12Cl2O4/c1-3-7(2)13(18)8-4-5-9(12(15)11(8)14)19-6-10(16)17/h4-5H,2-3,6H2,1H3,(H,16,17)	dilist_388							4	Yes	No	Yes
OASIS747	DTXSID1043883	Tetracaine	DTXCID9023883	94-24-6	GKCBAIGFKIBETG-UHFFFAOYSA-N	2-(Dimethylamino)ethyl 4-(butylamino)benzoate	CCCCNC1=CC=C(C=C1)C(=O)OCCN(C)C	InChI=1S/C15H24N2O2/c1-4-5-10-16-14-8-6-13(7-9-14)15(18)19-12-11-17(2)3/h6-9,16H,4-5,10-12H2,1-3H3	dilist_495							4	Yes	No	Yes
OASIS1252	DTXSID6046472	Ebastine	DTXCID4026472	90729-43-4	MJJALKDDGIKVBE-UHFFFAOYSA-N	1-(4-tert-Butylphenyl)-4-[4-(diphenylmethoxy)piperidin-1-yl]butan-1-one	CC(C)(C)C1=CC=C(C=C1)C(=O)CCCN1CCC(CC1)OC(C1=CC=CC=C1)C1=CC=CC=C1	InChI=1S/C32H39NO2/c1-32(2,3)28-18-16-25(17-19-28)30(34)15-10-22-33-23-20-29(21-24-33)35-31(26-11-6-4-7-12-26)27-13-8-5-9-14-27/h4-9,11-14,16-19,29,31H,10,15,20-24H2,1-3H3	dilist_128							4	No	Yes	Yes
OASIS607	DTXSID0021339	Thiotepa	DTXCID201339	52-24-4	FOCVUCIESVLUNU-UHFFFAOYSA-N	1,1',1''-Phosphorothioyltris(aziridine)	S=P(N1CC1)(N1CC1)N1CC1	InChI=1S/C6H12N3PS/c11-10(7-1-2-7,8-3-4-8)9-5-6-9/h1-6H2	dilist_1103							4	Yes	No	Yes
OASIS1585	DTXSID9048566	Gabexate	DTXCID2028195	39492-01-8	YKGYIDJEEQRWQH-UHFFFAOYSA-N	Ethyl 4-[(6-carbamimidamidohexanoyl)oxy]benzoate	CCOC(=O)C1=CC=C(OC(=O)CCCCCNC(N)=N)C=C1	InChI=1S/C16H23N3O4/c1-2-22-15(21)12-7-9-13(10-8-12)23-14(20)6-4-3-5-11-19-16(17)18/h7-10H,2-6,11H2,1H3,(H4,17,18,19)	dilist_562							4	No	Yes	No
OASIS1200	DTXSID6022896	Desipramine	DTXCID902896	50-47-5	HCYAFALTSJYZDH-UHFFFAOYSA-N	3-(10,11-Dihydro-5H-dibenzo[b,f]azepin-5-yl)-N-methylpropan-1-amine	CNCCCN1C2=C(CCC3=C1C=CC=C3)C=CC=C2	InChI=1S/C18H22N2/c1-19-13-6-14-20-17-9-4-2-7-15(17)11-12-16-8-3-5-10-18(16)20/h2-5,7-10,19H,6,11-14H2,1H3	dilist_735							4	Yes	No	No
OASIS363	DTXSID1020358	beta-Cyclodextrin	DTXCID70358	7585-39-9	WHGYBXFWUBPSRW-FOUAGVGXSA-N	(1S,3R,5R,6S,8R,10R,11S,13R,15R,16S,18R,20R,21S,23R,25R,26S,28R,30R,31S,33R,35R,36R,37R,38R,39R,40R,41R,42R,43R,44R,45R,46R,47R,48R,49R)-5,10,15,20,25,30,35-Heptakis(hydroxymethyl)-2,4,7,9,12,14,17,19,22,24,27,29,32,34-tetradecaoxaoctacyclo[31.2.2.2~3,6~.2~8,11~.2~13,16~.2~18,21~.2~23,26~.2~28,31~]nonatetracontane-36,37,38,39,40,41,42,43,44,45,46,47,48,49-tetradecol	[H][C@@]12O[C@H](CO)[C@@]([H])(O[C@@]3([H])O[C@H](CO)[C@@]([H])(O[C@@]4([H])O[C@H](CO)[C@@]([H])(O[C@@]5([H])O[C@H](CO)[C@@]([H])(O[C@@]6([H])O[C@H](CO)[C@@]([H])(O[C@@]7([H])O[C@H](CO)[C@@]([H])(O[C@@]8([H])O[C@H](CO)[C@@]([H])(O1)[C@H](O)[C@H]8O)[C@H](O)[C@H]7O)[C@H](O)[C@H]6O)[C@H](O)[C@H]5O)[C@H](O)[C@H]4O)[C@H](O)[C@H]3O)[C@H](O)[C@H]2O	InChI=1S/C42H70O35/c43-1-8-29-15(50)22(57)36(64-8)72-30-9(2-44)66-38(24(59)17(30)52)74-32-11(4-46)68-40(26(61)19(32)54)76-34-13(6-48)70-42(28(63)21(34)56)77-35-14(7-49)69-41(27(62)20(35)55)75-33-12(5-47)67-39(25(60)18(33)53)73-31-10(3-45)65-37(71-29)23(58)16(31)51/h8-63H,1-7H2/t8-,9-,10-,11-,12-,13-,14-,15-,16-,17-,18-,19-,20-,21-,22-,23-,24-,25-,26-,27-,28-,29-,30-,31-,32-,33-,34-,35-,36-,37-,38…				fraunhofer_11				3	No	Yes	Yes
OASIS846	DTXSID2045490	Sulconazole nitrate	DTXCID0025490	61318-91-0	CRKGMGQUHDNAPB-UHFFFAOYSA-N	Nitric acid--1-[2-{[(4-chlorophenyl)methyl]sulfanyl}-2-(2,4-dichlorophenyl)ethyl]-1H-imidazole (1/1)	O[N+]([O-])=O.ClC1=CC=C(CSC(CN2C=CN=C2)C2=CC=C(Cl)C=C2Cl)C=C1	InChI=1/C18H15Cl3N2S.HNO3/c19-14-3-1-13(2-4-14)11-24-18(10-23-8-7-22-12-23)16-6-5-15(20)9-17(16)21;2-1(3)4/h1-9,12,18H,10-11H2;(H,2,3,4)	dilist_594							4	No	Yes	Yes
OASIS1753	DTXSID201021653	Linagliptin	DTXCID801506661	668270-12-0	LTXREWYXXSTFRX-QGZVFWFLSA-N	N/A	[H]N([H])[C@@]1([H])C([H])([H])N(C2=NC3=C(N2C([H])([H])C#CC([H])([H])[H])C(=O)N(C(=O)N3C([H])([H])[H])C([H])([H])C2=NC3=C([H])C([H])=C([H])C([H])=C3C(=N2)C([H])([H])[H])C([H])([H])C([H])([H])C1([H])[H]	InChI=1S/C25H28N8O2/c1-4-5-13-32-21-22(29-24(32)31-12-8-9-17(26)14-31)30(3)25(35)33(23(21)34)15-20-27-16(2)18-10-6-7-11-19(18)28-20/h6-7,10-11,17H,8-9,12-15,26H2,1-3H3/t17-/m1/s1		dilirank2_35						4	No	Yes	Yes
OASIS533	DTXSID7032505	(E)-1-(4-Chlorophenyl)-4,4-dimethyl-2-(1,2,4-triazol-1-yl)-1-penten-3-ol	DTXCID5012505	83657-22-1	YNWVFADWVLCOPU-MDWZMJQESA-N	(1E)-1-(4-Chlorophenyl)-4,4-dimethyl-2-(1H-1,2,4-triazol-1-yl)pent-1-en-3-ol	CC(C)(C)C(O)C(=C/C1=CC=C(Cl)C=C1)\N1C=NC=N1	InChI=1/C15H18ClN3O/c1-15(2,3)14(20)13(19-10-17-9-18-19)8-11-4-6-12(16)7-5-11/h4-10,14,20H,1-3H3/b13-8+				fraunhofer_222				3	No	Yes	Yes
OASIS1071	DTXSID40869118	O-Desmethylvenlafaxine	DTXCID00216346	93413-62-8	KYYIDSXMWOZKMP-UHFFFAOYSA-N	4-[2-(Dimethylamino)-1-(1-hydroxycyclohexyl)ethyl]phenol	CN(C)CC(C1=CC=C(O)C=C1)C1(O)CCCCC1	InChI=1/C16H25NO2/c1-17(2)12-15(13-6-8-14(18)9-7-13)16(19)10-4-3-5-11-16/h6-9,15,18-19H,3-5,10-12H2,1-2H3	dilist_623							4	Yes	No	Yes
OASIS634	DTXSID0023323	Miglitol	DTXCID703323	72432-03-2	IBAQFPQHRJAVAV-ULAWRXDQSA-N	(2R,3R,4R,5S)-1-(2-Hydroxyethyl)-2-(hydroxymethyl)piperidine-3,4,5-triol	OCCN1C[C@H](O)[C@@H](O)[C@H](O)[C@H]1CO	InChI=1S/C8H17NO5/c10-2-1-9-3-6(12)8(14)7(13)5(9)4-11/h5-8,10-14H,1-4H2/t5-,6+,7-,8-/m1/s1	dilist_1089							4	Yes	No	Yes
OASIS1007	DTXSID4022991	Erythromycin	DTXCID102991	114-07-8	ULGZDMOVFRHVEP-RWJQBGPGSA-N	(3R,4S,5S,6R,7R,9R,11R,12R,13S,14R)-6-{[(2S,3R,4S,6R)-4-(Dimethylamino)-3-hydroxy-6-methyloxan-2-yl]oxy}-14-ethyl-7,12,13-trihydroxy-4-{[(2R,4R,5S,6S)-5-hydroxy-4-methoxy-4,6-dimethyloxan-2-yl]oxy}-3,5,7,9,11,13-hexamethyl-1-oxacyclotetradecane-2,10-dione	CC[C@H]1OC(=O)[C@H](C)[C@@H](O[C@H]2C[C@@](C)(OC)[C@@H](O)[C@H](C)O2)[C@H](C)[C@@H](O[C@@H]2O[C@H](C)C[C@@H]([C@H]2O)N(C)C)[C@](C)(O)C[C@@H](C)C(=O)[C@H](C)[C@@H](O)[C@]1(C)O	InChI=1S/C37H67NO13/c1-14-25-37(10,45)30(41)20(4)27(39)18(2)16-35(8,44)32(51-34-28(40)24(38(11)12)15-19(3)47-34)21(5)29(22(6)33(43)49-25)50-26-17-36(9,46-13)31(42)23(7)48-26/h18-26,28-32,34,40-42,44-45H,14-17H2,1-13H3/t18-,19-,20+,21+,22-,23+,24+,25-,26+,28-,29+,30-,31+,32-,34+,35-,36-,37-/m1/s1	dilist_444							4	Yes	No	Yes
OASIS1233	DTXSID6034186	Spironolactone	DTXCID4014186	52-01-7	LXMSZDCAJNLERA-ZHYRCANASA-N	S-[(1R,3aS,3bR,4R,9aR,9bS,11aS)-9a,11a-Dimethyl-5',7-dioxo-2,3,3a,3b,4,5,7,8,9,9a,9b,10,11,11a-tetradecahydrospiro[cyclopenta[a]phenanthrene-1,2'-oxolan]-4-yl] ethanethioate	[H][C@@]12CC[C@@]3(CCC(=O)O3)[C@@]1(C)CC[C@@]1([H])[C@@]2([H])[C@@H](CC2=CC(=O)CC[C@]12C)SC(C)=O	InChI=1S/C24H32O4S/c1-14(25)29-19-13-15-12-16(26)4-8-22(15,2)17-5-9-23(3)18(21(17)19)6-10-24(23)11-7-20(27)28-24/h12,17-19,21H,4-11,13H2,1-3H3/t17-,18-,19+,21+,22-,23-,24+/m0/s1	dilist_114							4	Yes	No	No
OASIS524	DTXSID3022536	4-Cumylphenol	DTXCID502536	599-64-4	QBDSZLJBMIMQRS-UHFFFAOYSA-N	4-(2-Phenylpropan-2-yl)phenol	CC(C)(C1=CC=CC=C1)C1=CC=C(O)C=C1	InChI=1S/C15H16O/c1-15(2,12-6-4-3-5-7-12)13-8-10-14(16)11-9-13/h3-11,16H,1-2H3				fraunhofer_213				3	No	Yes	Yes
OASIS891	DTXSID3020627	Fluconazole	DTXCID10627	86386-73-4	RFHAOTPXVQNOHP-UHFFFAOYSA-N	2-(2,4-Difluorophenyl)-1,3-bis(1H-1,2,4-triazol-1-yl)propan-2-ol	OC(CN1C=NC=N1)(CN1C=NC=N1)C1=C(F)C=C(F)C=C1	InChI=1S/C13H12F2N6O/c14-10-1-2-11(12(15)3-10)13(22,4-20-8-16-6-18-20)5-21-9-17-7-19-21/h1-3,6-9,22H,4-5H2	dilist_1047							4	Yes	No	Yes
OASIS1956	DTXSID70209422	MEK-162	DTXCID90131913	606143-89-9	ACWZRVQXLIRSDF-UHFFFAOYSA-N	5-(4-Bromo-2-fluoroanilino)-4-fluoro-N-(2-hydroxyethoxy)-1-methyl-1H-benzimidazole-6-carboxamide	CN1C=NC2=C1C=C(C(=O)NOCCO)C(NC1=C(F)C=C(Br)C=C1)=C2F	InChI=1S/C17H15BrF2N4O3/c1-24-8-21-16-13(24)7-10(17(26)23-27-5-4-25)15(14(16)20)22-12-3-2-9(18)6-11(12)19/h2-3,6-8,22,25H,4-5H2,1H3,(H,23,26)									No	No	Yes
OASIS1802	DTXSID401030488	Voclosporin	DTXCID201515573	515814-01-4	BICRTLVBTLFLRD-QJSDDWPONA-N	N/A	CC[C@@H]1NC(=O)[C@H]([C@H](O)[C@H](C)C\C=C\C=C)N(C)C(=O)[C@H](C(C)C)N(C)C(=O)[C@H](CC(C)C)N(C)C(=O)[C@H](CC(C)C)N(C)C(=O)[C@@H](C)NC(=O)[C@H](C)NC(=O)[C@H](CC(C)C)N(C)C(=O)[C@@H](NC(=O)[C@H](CC(C)C)N(C)C(=O)CN(C)C1=O)C(C)C	InChI=1/C63H111N11O12/c1-25-27-28-29-41(15)53(76)52-57(80)66-44(26-2)59(82)68(18)34-49(75)69(19)45(30-35(3)4)56(79)67-50(39(11)12)62(85)70(20)46(31-36(5)6)55(78)64-42(16)54(77)65-43(17)58(81)71(21)47(32-37(7)8)60(83)72(22)48(33-38(9)10)61(84)73(23)51(40(13)14)63(86)74(52)24/h25,27-28,35-48,50-53,76H,1,26,29-34H2,2-24H3,(H,64,78)(H,65,77)(H,66,80)(H,67,79)/b28-27+/t41-,42+,43-,44+,45+,46+,47+,48+,…		dilirank2_88						4	No	No	Yes
OASIS1363	DTXSID7048538	Pivmecillinam	DTXCID3028005	32886-97-8	NPGNOVNWUSPMDP-HLLBOEOZSA-N	[(2,2-Dimethylpropanoyl)oxy]methyl (2S,5R,6R)-6-{[(azepan-1-yl)methylidene]amino}-3,3-dimethyl-7-oxo-4-thia-1-azabicyclo[3.2.0]heptane-2-carboxylate	CC(C)(C)C(=O)OCOC(=O)[C@@H]1N2[C@H](SC1(C)C)[C@H](N=CN1CCCCCC1)C2=O	InChI=1S/C21H33N3O5S/c1-20(2,3)19(27)29-13-28-18(26)15-21(4,5)30-17-14(16(25)24(15)17)22-12-23-10-8-6-7-9-11-23/h12,14-15,17H,6-11,13H2,1-5H3/t14-,15+,17-/m1/s1	dilist_127							4	No	Yes	No
OASIS1145	DTXSID5044946	Alloxan	DTXCID3024946	50-71-5	HIMXGTXNXJYFGB-UHFFFAOYSA-N	1,3-Diazinane-2,4,5,6-tetrone	O=C1NC(=O)C(=O)C(=O)N1	InChI=1S/C4H2N2O4/c7-1-2(8)5-4(10)6-3(1)9/h(H2,5,6,8,9,10)	dilist_1007							4	Yes	No	No
OASIS425	DTXSID8021854	N,N-Dimethylbenzylamine	DTXCID801854	103-83-3	XXBDWLFCJWSEKW-UHFFFAOYSA-N	N,N-Dimethyl-1-phenylmethanamine	CN(C)CC1=CC=CC=C1	InChI=1S/C9H13N/c1-10(2)8-9-6-4-3-5-7-9/h3-7H,8H2,1-2H3				fraunhofer_90				3	No	Yes	No
OASIS742	DTXSID1040619	Bexarotene	DTXCID9020619	153559-49-0	NAVMQTYZDKMPEU-UHFFFAOYSA-N	4-[1-(3,5,5,8,8-Pentamethyl-5,6,7,8-tetrahydronaphthalen-2-yl)ethenyl]benzoic acid	CC1=CC2=C(C=C1C(=C)C1=CC=C(C=C1)C(O)=O)C(C)(C)CCC2(C)C	InChI=1S/C24H28O2/c1-15-13-20-21(24(5,6)12-11-23(20,3)4)14-19(15)16(2)17-7-9-18(10-8-17)22(25)26/h7-10,13-14H,2,11-12H2,1,3-6H3,(H,25,26)	dilist_320							4	No	Yes	Yes
OASIS028	DTXSID1034187	Tamoxifen	DTXCID9014187	10540-29-1	NKANXQFJJICGDU-QPLCGJKRSA-N	2-{4-[(1Z)-1,2-Diphenylbut-1-en-1-yl]phenoxy}-N,N-dimethylethan-1-amine	CC\C(=C(/C1=CC=CC=C1)C1=CC=C(OCCN(C)C)C=C1)C1=CC=CC=C1	InChI=1S/C26H29NO/c1-4-25(21-11-7-5-8-12-21)26(22-13-9-6-10-14-22)23-15-17-24(18-16-23)28-20-19-27(2)3/h5-18H,4,19-20H2,1-3H3/b26-25-	dilist_387					tggates_26		2	Yes	No	Yes
OASIS1878	DTXSID701027856	Tenapanor hydrochloride	DTXCID501513433	1234365-97-9	VFRAXTZDILCRKY-OWRGXFNZSA-N	N/A	Cl.Cl.[H][C@]1(CN(C)CC2=C1C=C(Cl)C=C2Cl)C1=CC(=CC=C1)S(=O)(=O)NCCOCCOCCNC(=O)NCCCCNC(=O)NCCOCCOCCNS(=O)(=O)C1=CC=CC(=C1)[C@]1([H])CN(C)CC2=C1C=C(Cl)C=C2Cl	InChI=1S/C50H66Cl4N8O10S2.2ClH/c1-61-31-43(41-27-37(51)29-47(53)45(41)33-61)35-7-5-9-39(25-35)73(65,66)59-15-19-71-23-21-69-17-13-57-49(63)55-11-3-4-12-56-50(64)58-14-18-70-22-24-72-20-16-60-74(67,68)40-10-6-8-36(26-40)44-32-62(2)34-46-42(44)28-38(52)30-48(46)54;;/h5-10,25-30,43-44,59-60H,3-4,11-24,31-34H2,1-2H3,(H2,55,57,63)(H2,56,58,64);2*1H/t43-,44-;;/m0../s1		dilirank2_142						4	No	No	Yes
OASIS1058	DTXSID4046446	Entecavir	DTXCID2026446	142217-69-4	QDGZDCVAUDNJFG-FXQIFTODSA-N	2-Amino-9-[(1S,3R,4S)-4-hydroxy-3-(hydroxymethyl)-2-methylidenecyclopentyl]-1,9-dihydro-6H-purin-6-one	NC1=NC2=C(N=CN2[C@H]2C[C@H](O)[C@@H](CO)C2=C)C(=O)N1	InChI=1S/C12H15N5O3/c1-5-6(3-18)8(19)2-7(5)17-4-14-9-10(17)15-12(13)16-11(9)20/h4,6-8,18-19H,1-3H2,(H3,13,15,16,20)/t6-,7-,8-/m0/s1	dilist_959							4	No	No	Yes
OASIS1278	DTXSID7020261	Chloral hydrate	DTXCID70261	302-17-0	RNFNDJAIBTYOQL-UHFFFAOYSA-N	2,2,2-Trichloroethane-1,1-diol	OC(O)C(Cl)(Cl)Cl	InChI=1S/C2H3Cl3O2/c3-2(4,5)1(6)7/h1,6-7H	dilist_1051							4	Yes	No	No
OASIS1742	DTXSID1032014	Rifamycin SV	DTXCID9012014	6998-60-3	HJYYPODYNSCCOU-ODRIEIDWSA-N	(2S,12Z,14E,16S,17S,18R,19R,20R,21S,22R,23S,24E)-5,6,9,17,19-Pentahydroxy-23-methoxy-2,4,12,16,18,20,22-heptamethyl-1,11-dioxo-1,2-dihydro-2,7-(epoxypentadeca[1,11,13]trienoimino)naphtho[2,1-b]furan-21-yl acetate	CO[C@H]1\C=C\O[C@@]2(C)OC3=C(C2=O)C2=C(C(O)=C3C)C(O)=C(NC(=O)\C(C)=C/C=C/[C@H](C)[C@H](O)[C@@H](C)[C@@H](O)[C@@H](C)[C@H](OC(C)=O)[C@@H]1C)C=C2O	InChI=1S/C37H47NO12/c1-16-11-10-12-17(2)36(46)38-23-15-24(40)26-27(32(23)44)31(43)21(6)34-28(26)35(45)37(8,50-34)48-14-13-25(47-9)18(3)33(49-22(7)39)20(5)30(42)19(4)29(16)41/h10-16,18-20,25,29-30,33,40-44H,1-9H3,(H,38,46)/b11-10+,14-13+,17-12-/t16-,18+,19+,20+,25-,29-,30+,33+,37-/m0/s1		dilirank2_173						4	No	Yes	No
OASIS791	DTXSID2022597	Amodiaquine	DTXCID702597	86-42-0	OVCDSSHSILBFBN-UHFFFAOYSA-N	4-[(7-Chloroquinolin-4-yl)amino]-2-[(diethylamino)methyl]phenol	CCN(CC)CC1=C(O)C=CC(NC2=CC=NC3=CC(Cl)=CC=C23)=C1	InChI=1S/C20H22ClN3O/c1-3-24(4-2)13-14-11-16(6-8-20(14)25)23-18-9-10-22-19-12-15(21)5-7-17(18)19/h5-12,25H,3-4,13H2,1-2H3,(H,22,23)	dilist_521							4	Yes	No	Yes
OASIS1855	DTXSID601027934	Deutetrabenazine	DTXCID801513501	1392826-25-3	MKJIEFSOBYUXJB-OYWSXJGWNA-N	N/A	[H][C@]12CC(=O)[C@H](CC(C)C)CN1CCC1=C2C=C(OC([2H])([2H])[2H])C(OC([2H])([2H])[2H])=C1	InChI=1/C19H27NO3/c1-12(2)7-14-11-20-6-5-13-8-18(22-3)19(23-4)9-15(13)16(20)10-17(14)21/h8-9,12,14,16H,5-7,10-11H2,1-4H3/t14-,16-/s2/i3D3,4D3		dilirank2_28						4	No	Yes	Yes
OASIS1803	DTXSID401032896	Difelikefalin	DTXCID701517924	1024828-77-0	FWMNVWWHGCHHJJ-SKKKGAJSSA-N	N/A	CC(C)C[C@@H](NC(=O)[C@@H](CC1=CC=CC=C1)NC(=O)[C@H](N)CC1=CC=CC=C1)C(=O)N[C@H](CCCCN)C(=O)N1CCC(N)(CC1)C(O)=O	InChI=1S/C36H53N7O6/c1-24(2)21-29(32(45)40-28(15-9-10-18-37)34(47)43-19-16-36(39,17-20-43)35(48)49)42-33(46)30(23-26-13-7-4-8-14-26)41-31(44)27(38)22-25-11-5-3-6-12-25/h3-8,11-14,24,27-30H,9-10,15-23,37-39H2,1-2H3,(H,40,45)(H,41,44)(H,42,46)(H,48,49)/t27-,28-,29-,30-/m1/s1		dilirank2_72						4	No	No	Yes
OASIS060	DTXSID5024845	Colchicine	DTXCID204845	64-86-8	IAKHMKGGTNLKSZ-INIZCTEOSA-N	N-[(7S)-1,2,3,10-Tetramethoxy-9-oxo-5,6,7,9-tetrahydrobenzo[a]heptalen-7-yl]acetamide	COC1=CC2=C(C(OC)=C1OC)C1=CC=C(OC)C(=O)C=C1[C@H](CC2)NC(C)=O	InChI=1S/C22H25NO6/c1-12(24)23-16-8-6-13-10-19(27-3)21(28-4)22(29-5)20(13)14-7-9-18(26-2)17(25)11-15(14)16/h7,9-11,16H,6,8H2,1-5H3,(H,23,24)/t16-/m0/s1	dilist_769					tggates_56		2	Yes	No	Yes
OASIS642	DTXSID0023533	TSH-releasing hormone	DTXCID403533	24305-27-9	XNSAINXGIQZQOO-SRVKXCTJSA-N	5-Oxo-L-prolyl-L-histidyl-L-prolinamide	[H]C(CC1=CN=CN1)(NC(=O)[C@]1([H])CCC(=O)N1)C(=O)N1CCC[C@@]1([H])C(N)=O	InChI=1S/C16H22N6O4/c17-14(24)12-2-1-5-22(12)16(26)11(6-9-7-18-8-19-9)21-15(25)10-3-4-13(23)20-10/h7-8,10-12H,1-6H2,(H2,17,24)(H,18,19)(H,20,23)(H,21,25)/t10-,11-,12-/m0/s1	dilist_901							4	No	Yes	Yes
OASIS484	DTXSID7073355	1,1'-Biphenyl, 4-ethyl-	DTXCID0042163	5707-44-8	SRQOBNUBCLPPPH-UHFFFAOYSA-N	4-Ethyl-1,1'-biphenyl	CCC1=CC=C(C=C1)C1=CC=CC=C1	InChI=1S/C14H14/c1-2-12-8-10-14(11-9-12)13-6-4-3-5-7-13/h3-11H,2H2,1H3				fraunhofer_164				3	No	Yes	No
OASIS1561	DTXSID9040132	Tenofovir	DTXCID7020132	147127-20-6	SGOIRFVFHAKUTI-ZCFIWIBFSA-N	({[(2R)-1-(6-Amino-9H-purin-9-yl)propan-2-yl]oxy}methyl)phosphonic acid	C[C@H](CN1C=NC2=C1N=CN=C2N)OCP(O)(O)=O	InChI=1S/C9H14N5O4P/c1-6(18-5-19(15,16)17)2-14-4-13-7-8(10)11-3-12-9(7)14/h3-4,6H,2,5H2,1H3,(H2,10,11,12)(H2,15,16,17)/t6-/m1/s1	dilist_214							4	Yes	No	Yes
OASIS615	DTXSID0022773	Ceftriaxone	DTXCID902773	73384-59-5	VAAUVRVFOQPIGI-SPQHTLEESA-N	(6R,7R)-7-{[(2Z)-2-(2-Amino-1,3-thiazol-4-yl)-2-(methoxyimino)acetyl]amino}-3-{[(2-methyl-5,6-dioxo-1,2,5,6-tetrahydro-1,2,4-triazin-3-yl)sulfanyl]methyl}-8-oxo-5-thia-1-azabicyclo[4.2.0]oct-2-ene-2-carboxylic acid	[H][C@]12SCC(CSC3=NC(=O)C(=O)NN3C)=C(N1C(=O)[C@H]2NC(=O)C(=N/OC)\C1=CSC(N)=N1)C(O)=O	InChI=1S/C18H18N8O7S3/c1-25-18(22-12(28)13(29)23-25)36-4-6-3-34-15-9(14(30)26(15)10(6)16(31)32)21-11(27)8(24-33-2)7-5-35-17(19)20-7/h5,9,15H,3-4H2,1-2H3,(H2,19,20)(H,21,27)(H,23,29)(H,31,32)/b24-8-/t9-,15-/m1/s1	dilist_860							4	No	Yes	Yes
OASIS151	DTXSID0020523	2,4-Dinitrophenol	DTXCID80523	51-28-5	UFBJCMHMOXMLKC-UHFFFAOYSA-N	2,4-Dinitrophenol	OC1=C(C=C(C=C1)[N+]([O-])=O)[N+]([O-])=O	InChI=1S/C6H4N2O5/c9-6-2-1-4(7(10)11)3-5(6)8(12)13/h1-3,9H							toxrefdb_74	1	Yes	No	No
OASIS858	DTXSID2048244	Cefpirome	DTXCID3028219	84957-29-9	DKOQGJHPHLTOJR-WHRDSVKCSA-N	(6R,7R)-7-{[(2Z)-2-(2-Amino-1,3-thiazol-4-yl)-2-(methoxyimino)acetyl]amino}-3-[(6,7-dihydro-5H-cyclopenta[b]pyridin-1-ium-1-yl)methyl]-8-oxo-5-thia-1-azabicyclo[4.2.0]oct-2-ene-2-carboxylate	CO\N=C(/C(=O)N[C@H]1[C@H]2SCC(C[N+]3=CC=CC4=C3CCC4)=C(N2C1=O)C([O-])=O)C1=CSC(N)=N1	InChI=1S/C22H22N6O5S2/c1-33-26-15(13-10-35-22(23)24-13)18(29)25-16-19(30)28-17(21(31)32)12(9-34-20(16)28)8-27-7-3-5-11-4-2-6-14(11)27/h3,5,7,10,16,20H,2,4,6,8-9H2,1H3,(H3-,23,24,25,29,31,32)/b26-15-/t16-,20-/m1/s1	dilist_856							4	No	Yes	No
OASIS1243	DTXSID6045167	Metolazone	DTXCID4025167	17560-51-9	AQCHWTWZEMGIFD-UHFFFAOYSA-N	7-Chloro-2-methyl-3-(2-methylphenyl)-4-oxo-1,2,3,4-tetrahydroquinazoline-6-sulfonamide	CC1NC2=CC(Cl)=C(C=C2C(=O)N1C1=CC=CC=C1C)S(N)(=O)=O	InChI=1/C16H16ClN3O3S/c1-9-5-3-4-6-14(9)20-10(2)19-13-8-12(17)15(24(18,22)23)7-11(13)16(20)21/h3-8,10,19H,1-2H3,(H2,18,22,23)	dilist_379							4	No	Yes	Yes
OASIS1326	DTXSID7023564	Rivastigmine	DTXCID703564	123441-03-2	XSVMFMHYUFZWBK-NSHDSACASA-N	3-[(1S)-1-(Dimethylamino)ethyl]phenyl ethyl(methyl)carbamate	CCN(C)C(=O)OC1=CC(=CC=C1)[C@H](C)N(C)C	InChI=1S/C14H22N2O2/c1-6-16(5)14(17)18-13-9-7-8-12(10-13)11(2)15(3)4/h7-11H,6H2,1-5H3/t11-/m0/s1	dilist_510							4	Yes	No	Yes
OASIS1368	DTXSID7049007	Ibudilast	DTXCID2028933	50847-11-5	ZJVFLBOZORBYFE-UHFFFAOYSA-N	2-Methyl-1-[2-(propan-2-yl)pyrazolo[1,5-a]pyridin-3-yl]propan-1-one	CC(C)C(=O)C1=C2C=CC=CN2N=C1C(C)C	InChI=1S/C14H18N2O/c1-9(2)13-12(14(17)10(3)4)11-7-5-6-8-16(11)15-13/h5-10H,1-4H3	dilist_152							4	Yes	No	Yes
OASIS749	DTXSID1044279	Docusate hydrogen	DTXCID9024279	10041-19-7	HNSDLXPSAYFUHK-UHFFFAOYSA-N	1,4-Bis[(2-ethylhexyl)oxy]-1,4-dioxobutane-2-sulfonic acid	CCCCC(CC)COC(=O)CC(C(=O)OCC(CC)CCCC)S(O)(=O)=O	InChI=1/C20H38O7S/c1-5-9-11-16(7-3)14-26-19(21)13-18(28(23,24)25)20(22)27-15-17(8-4)12-10-6-2/h16-18H,5-15H2,1-4H3,(H,23,24,25)	dilist_465							4	No	Yes	No
OASIS1357	DTXSID7048295	Tianeptine	DTXCID2028270	72797-41-2	JICJBGPOMZQUBB-UHFFFAOYSA-N	7-[(3-Chloro-6-methyl-5,5-dioxo-6,11-dihydro-5H-5lambda~6~-dibenzo[c,f][1,2]thiazepin-11-yl)amino]heptanoic acid	CN1C2=C(C=CC=C2)C(NCCCCCCC(O)=O)C2=CC=C(Cl)C=C2S1(=O)=O	InChI=1/C21H25ClN2O4S/c1-24-18-9-6-5-8-16(18)21(23-13-7-3-2-4-10-20(25)26)17-12-11-15(22)14-19(17)29(24,27)28/h5-6,8-9,11-12,14,21,23H,2-4,7,10,13H2,1H3,(H,25,26)	dilist_675							4	Yes	No	Yes
OASIS022	DTXSID0020652	Gemfibrozil	DTXCID20652	25812-30-0	HEMJJKBWTPKOJG-UHFFFAOYSA-N	5-(2,5-Dimethylphenoxy)-2,2-dimethylpentanoic acid	CC1=CC(OCCCC(C)(C)C(O)=O)=C(C)C=C1	InChI=1S/C15H22O3/c1-11-6-7-12(2)13(10-11)18-9-5-8-15(3,4)14(16)17/h6-7,10H,5,8-9H2,1-4H3,(H,16,17)	dilist_307					tggates_20		2	Yes	No	Yes
OASIS1575	DTXSID9045847	Acetarsol	DTXCID7025847	97-44-9	ODFJOVXVLFUVNQ-UHFFFAOYSA-N	(3-Acetamido-4-hydroxyphenyl)arsonic acid	CC(=O)NC1=C(O)C=CC(=C1)[As](O)(O)=O	InChI=1S/C8H10AsNO5/c1-5(11)10-7-4-6(9(13,14)15)2-3-8(7)12/h2-4,12H,1H3,(H,10,11)(H2,13,14,15)	dilist_87							4	No	No	Yes
OASIS839	DTXSID2043951	Tolmetin	DTXCID0023951	26171-23-3	UPSPUYADGBWSHF-UHFFFAOYSA-N	[1-Methyl-5-(4-methylbenzoyl)-1H-pyrrol-2-yl]acetic acid	CN1C(CC(O)=O)=CC=C1C(=O)C1=CC=C(C)C=C1	InChI=1S/C15H15NO3/c1-10-3-5-11(6-4-10)15(19)13-8-7-12(16(13)2)9-14(17)18/h3-8H,9H2,1-2H3,(H,17,18)	dilist_665							4	Yes	No	Yes
OASIS1841	DTXSID50220958	Pimavanserin tartrate	DTXCID80143449	706782-28-7	RGSULKHNAKTFIZ-CEAXSRTFSA-N	(2R,3R)-2,3-Dihydroxybutanedioic acid--N-[(4-fluorophenyl)methyl]-N-(1-methylpiperidin-4-yl)-N'-{[4-(2-methylpropoxy)phenyl]methyl}urea (1/2)	O[C@H]([C@@H](O)C(O)=O)C(O)=O.CC(C)COC1=CC=C(CNC(=O)N(CC2=CC=C(F)C=C2)C2CCN(C)CC2)C=C1.CC(C)COC1=CC=C(CNC(=O)N(CC2=CC=C(F)C=C2)C2CCN(C)CC2)C=C1	InChI=1S/2C25H34FN3O2.C4H6O6/c2*1-19(2)18-31-24-10-6-20(7-11-24)16-27-25(30)29(23-12-14-28(3)15-13-23)17-21-4-8-22(26)9-5-21;5-1(3(7)8)2(6)4(9)10/h2*4-11,19,23H,12-18H2,1-3H3,(H,27,30);1-2,5-6H,(H,7,8)(H,9,10)/t;;1-,2-/m..1/s1		dilirank2_236						4	No	Yes	Yes
OASIS1225	DTXSID6023652	6-Thioguanine	DTXCID803652	154-42-7	WYWHKKSPHMUBEB-UHFFFAOYSA-N	2-Amino-1,7-dihydro-6H-purine-6-thione	NC1=NC2=C(NC=N2)C(=S)N1	InChI=1S/C5H5N5S/c6-5-9-3-2(4(11)10-5)7-1-8-3/h1H,(H4,6,7,8,9,10,11)	dilist_961							4	Yes	No	Yes
OASIS1883	DTXSID701337104	Maralixibat chloride	DTXCID801767451	228113-66-4	POMVPJBWDDJCMP-RUKDTIIFSA-M	N/A	[Cl-].CCCCC1(CCCC)CS(=O)(=O)C2=CC=C(C=C2[C@H]([C@H]1O)C1=CC=C(OCC2=CC=C(C[N+]34CCN(CC3)CC4)C=C2)C=C1)N(C)C	InChI=1S/C40H56N3O4S.ClH/c1-5-7-19-40(20-8-6-2)30-48(45,46)37-18-15-34(41(3)4)27-36(37)38(39(40)44)33-13-16-35(17-14-33)47-29-32-11-9-31(10-12-32)28-43-24-21-42(22-25-43)23-26-43;/h9-18,27,38-39,44H,5-8,19-26,28-30H2,1-4H3;1H/q+1;/p-1/t38-,39-;/m1./s1		dilirank2_1						4	No	No	Yes
OASIS741	DTXSID1034260	Oxytetracycline	DTXCID9014260	79-57-2	IWVCMVBTMGNXQD-PXOLEDIWSA-N	(4S,4aR,5S,5aR,6S,12aS)-4-(Dimethylamino)-3,5,6,10,12,12a-hexahydroxy-6-methyl-1,11-dioxo-1,4,4a,5,5a,6,11,12a-octahydrotetracene-2-carboxamide	[H][C@@]12[C@@H](O)[C@@]3([H])C(C(=O)C4=C(C=CC=C4O)[C@@]3(C)O)=C(O)[C@]1(O)C(=O)C(C(N)=O)=C(O)[C@H]2N(C)C	InChI=1S/C22H24N2O9/c1-21(32)7-5-4-6-8(25)9(7)15(26)10-12(21)17(28)13-14(24(2)3)16(27)11(20(23)31)19(30)22(13,33)18(10)29/h4-6,12-14,17,25,27-29,32-33H,1-3H3,(H2,23,31)/t12-,13-,14+,17+,21-,22+/m1/s1	dilist_618							4	Yes	No	Yes
OASIS732	DTXSID1023601	Succimer	DTXCID903601	304-55-2	ACTRVOBWPAIOHC-XIXRPRMCSA-N	(2R,3S)-2,3-Bis(sulfanyl)butanedioic acid	OC(=O)[C@@H](S)[C@@H](S)C(O)=O	InChI=1S/C4H6O4S2/c5-3(6)1(9)2(10)4(7)8/h1-2,9-10H,(H,5,6)(H,7,8)/t1-,2+	dilist_1014							4	Yes	No	Yes
OASIS1649	DTXSID2021317	1,1,1,2-Tetrachloroethane	DTXCID801317	630-20-6	QVLAWKAXOMEXPM-UHFFFAOYSA-N	1,1,1,2-Tetrachloroethane	ClCC(Cl)(Cl)Cl	InChI=1S/C2H2Cl4/c3-1-2(4,5)6/h1H2					ice_55			3	No	Yes	No
OASIS1265	DTXSID6048549	Alfuzosin	DTXCID6028105	81403-80-7	WNMJYKCGWZFFKR-UHFFFAOYSA-N	N-{3-[(4-Amino-6,7-dimethoxyquinazolin-2-yl)(methyl)amino]propyl}oxolane-2-carboxamide	COC1=CC2=C(C=C1OC)C(N)=NC(=N2)N(C)CCCNC(=O)C1CCCO1	InChI=1/C19H27N5O4/c1-24(8-5-7-21-18(25)14-6-4-9-28-14)19-22-13-11-16(27-3)15(26-2)10-12(13)17(20)23-19/h10-11,14H,4-9H2,1-3H3,(H,21,25)(H2,20,22,23)	dilist_818							4	Yes	No	Yes
OASIS999	DTXSID4022737	Carbinoxamine	DTXCID302737	486-16-8	OJFSXZCBGQGRNV-UHFFFAOYSA-N	2-[(4-Chlorophenyl)(pyridin-2-yl)methoxy]-N,N-dimethylethan-1-amine	CN(C)CCOC(C1=CC=C(Cl)C=C1)C1=CC=CC=N1	InChI=1/C16H19ClN2O/c1-19(2)11-12-20-16(15-5-3-4-10-18-15)13-6-8-14(17)9-7-13/h3-10,16H,11-12H2,1-2H3	dilist_642							4	Yes	No	No
OASIS1745	DTXSID10725373	Ceritinib	DTXCID50676118	1032900-25-6	VERWOWGGCGHDQE-UHFFFAOYSA-N	5-Chloro-N~2~-{5-methyl-4-(piperidin-4-yl)-2-[(propan-2-yl)oxy]phenyl}-N~4~-[2-(propane-2-sulfonyl)phenyl]pyrimidine-2,4-diamine	CC(C)OC1=C(NC2=NC=C(Cl)C(NC3=CC=CC=C3S(=O)(=O)C(C)C)=N2)C=C(C)C(=C1)C1CCNCC1	InChI=1S/C28H36ClN5O3S/c1-17(2)37-25-15-21(20-10-12-30-13-11-20)19(5)14-24(25)33-28-31-16-22(29)27(34-28)32-23-8-6-7-9-26(23)38(35,36)18(3)4/h6-9,14-18,20,30H,10-13H2,1-5H3,(H2,31,32,33,34)		dilirank2_84						4	No	Yes	Yes
[truncated: 442 more rows]

## Sheet: ST2
target_set	overlap_size	target_set_size	hit_list_size	universe_size	p_value	overlap_hits	fdr
KIT	47	289	304	13176	8.93308e-27	Lenvatinib_3.82_D18_plate_41002896,Ripretinib_3.34_F19_plate_41002957,Lenvatinib_3.82_M08_plate_41002693,Panobinostat_2.36_G09_plate_41002885,Dasatinib_3.34_A16_plate_41002700,Pazopanib_2.86_C18_plate_41002879,Regorafenib_3.34_K17_plate_41002956,Vandetanib_2.86_E10_plate_41002951,Panobinostat_2.36_K22_plate_41002689,Avapritinib_2.86_F11_plate_41002880,Paclitaxel_2.86_P01_plate_41002904,Pazopanib_…	7.91292e-23
[truncated: 8,857 more rows]

## Sheet: ST3
target_set	overlap_size	target_set_size	hit_list_size	universe_size	p_value	overlap_hits	fdr
LGALS4	2	46	138	13176	0.083637	Glycerol_3.34_P22_plate_41002889,2,2'-Oxybis(ethan-1-ol)_0.48_P18_plate_41002883	1
[truncated: 8,857 more rows]

## Sheet: ST4
target_set	p_value	fdr	overlap_size	target_set_size	overlap_hits
[truncated: 8,858 more rows]

[truncated: 1 more sheets: ST5]
